# Supplementary material for: Cell-free DNA TAPS provides multimodal information for early cancer detection
Source: Sci Adv. 2021 Sep 1;7(36):eabh0534. doi: 10.1126/sciadv.abh0534 (PMC8442905; doi:10.1126/sciadv.abh0534)
Supplement: Supplementary file 2 — Tables S1 to S8 [file sciadv.abh0534_tables_s1_to_s8.zip]

Archive with 1 entries (1 files):
- sciadv.abh0534_Tables_S1_to_S8.xlsx
