# Supplementary material for: Cell-free DNA TAPS provides multimodal information for early cancer detection
Source: Sci Adv. 2021 Sep 1;7(36):eabh0534. doi: 10.1126/sciadv.abh0534 (PMC8442905; doi:10.1126/sciadv.abh0534)
Supplement: Supplementary file 2 — Tables S1 to S8 [file sciadv.abh0534_tables_s1_to_s8.zip › sciadv.abh0534_Tables_S1_to_S8.xlsx]

## Sheet: Summary
Table S1. TAPS Sequencing statistics.
Table S2. Clinical details of cfTAPS study cohort.
Table S3. Differentially methylated enhancers used for HCC vs. Control Prediction.
Table S4. Differentially methylated promoters used for PDAC vs. Control Prediction.
Table S5. Source of public methylation WGBS data used for generation of tissue map.
Table S6. cfDNA tissue contribution for each patient in cfTAPS cohort.
Table S7. Fragments length distribution in each individual.
Table S8. Methylation Features used for HCC, PDAC and Control Prediction.

## Sheet: Table S1
Table S1. Sequencing statistics.
Sample	# total_reads	# clean_reads	# mapped(q>=1)	# rmdup_properly_mapped	% mapped	% rmdup_properly_mapped	lamba_conversion	2k_conversion		sample	Rename ID
Ctrl_1	316313541	316209760	301601826	245756159	0.9538	0.7772	0.9754	0.0031		# total_reads	Raw reads number
Ctrl_2	369637894	369523479	352249705	287183120	0.9533	0.7772	0.9564	0.0029		# clean_reads	Trimmed reads number
Ctrl_3	331550851	331431358	313730672	250202835	0.9466	0.7549	0.9519	0.0026		# mapped(q>=1)	bwa align (-I 500,120,1000,20) -> q>=1
Ctrl_4	344958444	344841516	327821730	264086338	0.9506	0.7658	0.96	0.0026		# rmdup_properly_mapped	MarkDuplicates -> ($2==99 || $2==83)
Ctrl_5	326663394	326582878	308673724	255925296	0.9452	0.7836	0.9717	0.0026		% mapped	mapped / clean
Ctrl_6	357394334	357295567	338532807	276867221	0.9475	0.7749	0.9819	0.0026		% rmdup_properly_mapped	rmdup_properly_mapped / clean
Ctrl_7	266735832	266641522	253903329	209446708	0.9522	0.7855	0.9701	0.0028		lamba_conversion	conversion on lambda (weighed methylation)
Ctrl_8	397131065	397006826	378187805	304074746	0.9526	0.7659	0.9576	0.0026		2k_conversion	conversion on 2kb (weighed methylation)
Ctrl_9	361881109	361760340	343179457	281211203	0.9486	0.7773	0.9705	0.0027
Ctrl_10	338906990	338796737	322171474	265283105	0.9509	0.783	0.9706	0.0029
Ctrl_11	328414333	328322805	311096144	256679352	0.9475	0.7818	0.9706	0.0027
Ctrl_12	324248726	324145850	307735453	253637530	0.9494	0.7825	0.958	0.0032
Ctrl_13	314998092	314877634	299816541	240140135	0.9522	0.7626	0.9566	0.0027
Ctrl_14	430295762	430135956	407928698	335424447	0.9484	0.7798	0.9767	0.0031
Ctrl_15	426526439	426406611	403985464	303902872	0.9474	0.7127	0.9727	0.0027
Ctrl_16	368805065	368705891	348948016	283719602	0.9464	0.7695	0.9681	0.0025
Ctrl_17	403934853	403785762	383599215	291607193	0.95	0.7222	0.9616	0.0027
Ctrl_18	283538772	283439542	269291863	219596160	0.9501	0.7748	0.9687	0.003
Ctrl_19	344891889	344779944	328946923	271368756	0.9541	0.7871	0.9685	0.0028
Ctrl_20	341563940	341460286	323592199	266662481	0.9477	0.7809	0.979	0.003
Ctrl_21	418214773	418080244	396340911	322976486	0.948	0.7725	0.9691	0.0025
Ctrl_22	427590166	427486185	406722489	329856177	0.9514	0.7716	0.9666	0.0027
Ctrl_23	702902453	702676943	667388425	524487522	0.9498	0.7464	0.9497	0.0027
Ctrl_24	380060444	379922314	362597083	301273739	0.9544	0.793	0.9672	0.0026
Ctrl_25	329456425	329363294	312809791	251449036	0.9497	0.7634	0.9568	0.0033
Ctrl_26	396638324	396526952	375662438	299045697	0.9474	0.7542	0.9737	0.0026
Ctrl_27	272650344	272564834	259886089	217463855	0.9535	0.7978	0.964	0.0031
Ctrl_28	373395385	373281137	354535085	283643750	0.9498	0.7599	0.9747	0.0028
Ctrl_29	404994354	404843617	383003732	315083437	0.9461	0.7783	0.978	0.003
Ctrl_30	413881963	413728007	392646671	319704940	0.949	0.7727	0.9726	0.0028
HCC_1	320729465	320638330	303621724	255140616	0.9469	0.7957	0.9766	0.0028
HCC_2	402044965	401904325	379506529	309638502	0.9443	0.7704	0.9591	0.0029
HCC_3	287093532	286990658	272119592	231043662	0.9482	0.8051	0.9736	0.0024
HCC_4	397914325	397769407	372615576	295311771	0.9368	0.7424	0.9794	0.0031
HCC_5	373493248	373386160	352598326	288006827	0.9443	0.7713	0.9758	0.0027
HCC_6	332682448	332555354	314468063	260893283	0.9456	0.7845	0.9649	0.0024
HCC_7	384317201	384206778	363417240	295151629	0.9459	0.7682	0.9667	0.0027
HCC_8	429851184	429728504	407254990	334620771	0.9477	0.7787	0.9642	0.0028
HCC_9	330141070	330041898	311558093	257186619	0.944	0.7793	0.9775	0.0026
HCC_10	422217921	422057140	396481830	319836250	0.9394	0.7578	0.9703	0.003
HCC_11	458130735	457976937	434422771	347903385	0.9486	0.7597	0.9686	0.0027
HCC_12	345123504	345005257	325946614	267210792	0.9448	0.7745	0.9751	0.003
HCC_13	414760354	414644293	392076477	314532699	0.9456	0.7586	0.9627	0.0029
HCC_14	451343529	451163351	427561353	340679845	0.9477	0.7551	0.9573	0.0031
HCC_15	376811538	376688106	355687185	291604137	0.9442	0.7741	0.9692	0.0029
HCC_16	318672342	318568495	301931920	252252344	0.9478	0.7918	0.9801	0.0029
HCC_17	359727972	359608758	340779680	283832107	0.9476	0.7893	0.9625	0.003
HCC_18	306608354	306492684	289872808	241932879	0.9458	0.7894	0.9881	0.003
HCC_19	306004352	305904220	290457081	234831521	0.9495	0.7677	0.971	0.0028
HCC_20	333234524	333128899	313208032	260667402	0.9402	0.7825	0.9679	0.0027
HCC_21	279445284	279349140	264140230	217538534	0.9456	0.7787	0.9727	0.0031
PDAC_1	325158770	325060871	309517181	257660062	0.9522	0.7927	0.9723	0.0027
PDAC_2	251760673	251683256	237813598	195186345	0.9449	0.7755	0.9799	0.0026
PDAC_3	374861468	374744744	356319496	283329483	0.9508	0.7561	0.9731	0.0029
PDAC_4	256996542	256917956	243383372	198361852	0.9473	0.7721	0.974	0.003
PDAC_5	384627543	384510247	365212239	294852731	0.9498	0.7668	0.9641	0.0025
PDAC_6	317641817	317535007	299517244	250304551	0.9433	0.7883	0.9786	0.003
PDAC_7	380747674	380642398	362156005	291412890	0.9514	0.7656	0.9752	0.0026
PDAC_8	441104483	440991223	420097944	346022716	0.9526	0.7846	0.974	0.0029
PDAC_9	418729177	418613483	400688829	304821023	0.9572	0.7282	0.9716	0.0024
PDAC_10	445234624	445110289	421596775	342363516	0.9472	0.7692	0.9698	0.0028
PDAC_11	365822466	365726839	346410429	285667634	0.9472	0.7811	0.9588	0.003
PDAC_12	400953800	400810788	379728144	309024711	0.9474	0.771	0.9642	0.0031
PDAC_13	348778848	348663643	332293525	269457090	0.953	0.7728	0.9825	0.0026
PDAC_14	337630266	337532840	319037977	261039316	0.9452	0.7734	0.9836	0.0032
PDAC_15	358368130	358259137	339311549	279502330	0.9471	0.7802	0.973	0.0027
PDAC_16	365341442	365231346	346731513	282586463	0.9493	0.7737	0.9847	0.0028
PDAC_17	412745841	412615619	391265495	315934380	0.9483	0.7657	0.9626	0.0031
PDAC_18	457141802	457020762	431975506	353265406	0.9452	0.773	0.975	0.0027
PDAC_19	301376063	301295703	285423508	230621613	0.9473	0.7654	0.9758	0.0031
PDAC_20	276870867	276761774	262905096	217008296	0.9499	0.7841	0.9779	0.0026
PDAC_21	341035024	340941884	324525639	238270088	0.9519	0.6989	0.9739	0.003
PDAC_22	342776657	342697802	325059268	266440490	0.9485	0.7775	0.9725	0.0031
PDAC_23	282683576	282591403	268312613	224333787	0.9495	0.7938	0.97	0.0028
Cirrhosis_1	301777979	301693349	285664950	234084622	0.9469	0.7759	0.9657	0.0029
Cirrhosis_2	349285985	349158558	330739897	277565352	0.9472	0.795	0.972	0.0029
Cirrhosis_3	317275460	317186367	300714778	244731524	0.9481	0.7716	0.9798	0.0029
Cirrhosis_4	386929154	386827429	364916385	297474889	0.9434	0.769	0.9652	0.0027
Pancreatitis_1	375256043	375130259	355689206	288811385	0.9482	0.7699	0.9612	0.003
Pancreatitis_2	342363497	342235338	320085403	250902946	0.9353	0.7331	0.973	0.003
Pancreatitis_3	295598668	295480236	278163887	229061239	0.9414	0.7752	0.984	0.0024
Pancreatitis_4	345963575	345848570	327543039	265527370	0.9471	0.7678	0.9756	0.0029
Pancreatitis_5	261350553	261268931	248512124	204826095	0.9512	0.784	0.979	0.0025
Pancreatitis_6	334439296	334331051	317177959	262199504	0.9487	0.7843	0.9699	0.0028
Pancreatitis_7	391247823	391140103	370243402	295945264	0.9466	0.7566	0.9644	0.0027
PDAC_24	354223991	354137075	335309030	271793751	0.9468	0.7675	0.8287	0.0028		Quality control failed
Pancreatitis_8	385074438	384965478	364174690	284744104	0.946	0.7397	0.7946	0.0027		Quality control failed

## Sheet: Table S2
Table S2. Clinical details of cfTAPS study cohort.
Sample	Sex	Age	Status	Stage	Tumour size (mm)	Batch	Eitology	Cirrhosis	BCLC	Child's Pugh	Treatment before plasma collection	Comorbidities	CA19-9 (U/mL)	AFP (KU/L)
Ctrl_1	Female	53	Ctrl	NA	NA	Batch_1	NA	NA	NA	NA	NA	CIBH, Ulcerative Colitis	NA	NA
Ctrl_2	Male	71	Ctrl	NA	NA	Batch_2	NA	NA	NA	NA	NA	CIBH, Hypertension	NA	NA
Ctrl_3	Female	66	Ctrl	NA	NA	Batch_1	NA	NA	NA	NA	NA	CIBH, Asthma, Bronchiectasis, Polymyalgia, Coeliac	NA	NA
Ctrl_4	Female	60	Ctrl	NA	NA	Batch_1	NA	NA	NA	NA	NA	Hypertension	NA	NA
Ctrl_5	Male	58	Ctrl	NA	NA	Batch_3	NA	NA	NA	NA	NA	Rectal bleeding	NA	NA
Ctrl_6	Female	46	Ctrl	NA	NA	Batch_3	NA	NA	NA	NA	NA	NA	NA	NA
Ctrl_7	Male	79	Ctrl	NA	NA	Batch_4	NA	NA	NA	NA	NA	Rectal bleeding, CIBH, Encephalitis	NA	NA
Ctrl_8	Female	65	Ctrl	NA	NA	Batch_2	NA	NA	NA	NA	NA	Chronic diarrhoea, Diabetes	NA	NA
Ctrl_9	Male	69	Ctrl	NA	NA	Batch_3	NA	NA	NA	NA	NA	Surveillance polyps, Epilepsy, Previous polyps, Hypertension	NA	NA
Ctrl_10	Female	61	Ctrl	NA	NA	Batch_4	NA	NA	NA	NA	NA	Hypertension	NA	NA
Ctrl_11	Male	48	Ctrl	NA	NA	Batch_1	NA	NA	NA	NA	NA	IBDu, Ulcerative colitis	NA	NA
Ctrl_12	Male	69	Ctrl	NA	NA	Batch_2	NA	NA	NA	NA	NA	Ulcerative Colitis	NA	NA
Ctrl_13	Female	45	Ctrl	NA	NA	Batch_2	NA	NA	NA	NA	NA	Ulcerative Colitis, Distal proctitis	NA	NA
Ctrl_14	Female	45	Ctrl	NA	NA	Batch_4	NA	NA	NA	NA	NA	TI focal active inflammation	NA	NA
Ctrl_15	Male	64	Ctrl	NA	NA	Batch_3	NA	NA	NA	NA	NA	Crohn’s disease, Possibly UC	NA	NA
Ctrl_16	Male	72	Ctrl	NA	NA	Batch_1	NA	NA	NA	NA	NA	NA	NA	NA
Ctrl_17	Female	70	Ctrl	NA	NA	Batch_4	NA	NA	NA	NA	NA	IBS, Sicca syndorme, Hypothyroidism	NA	NA
Ctrl_18	Female	68	Ctrl	NA	NA	Batch_1	NA	NA	NA	NA	NA	PR bleeding	NA	NA
Ctrl_19	Female	65	Ctrl	NA	NA	Batch_3	NA	NA	NA	NA	NA	Diabetes, Underactive thyroid, Hypertension	NA	NA
Ctrl_20	Male	78	Ctrl	NA	NA	Batch_3	NA	NA	NA	NA	NA	AF, Hypertension	NA	NA
Ctrl_21	Male	50	Ctrl	NA	NA	Batch_2	NA	NA	NA	NA	NA	Hypertension	NA	NA
Ctrl_22	Male	69	Ctrl	NA	NA	Batch_2	NA	NA	NA	NA	NA	Duodenal polyp, Cardiomyopathy	NA	NA
Ctrl_23	Male	68	Ctrl	NA	NA	Batch_1	NA	NA	NA	NA	NA	Duodenal polyp	NA	NA
Ctrl_24	Female	66	Ctrl	NA	NA	Batch_2	NA	NA	NA	NA	NA	NA	NA	NA
Ctrl_25	Male	62	Ctrl	NA	NA	Batch_4	NA	NA	NA	NA	NA	COPD, Hypertension	NA	NA
Ctrl_26	Male	81	Ctrl	NA	NA	Batch_1	NA	NA	NA	NA	NA	IDA, Large prostate, Osteoarthritis, Hypopituituism, TIA	NA	NA
Ctrl_27	Female	48	Ctrl	NA	NA	Batch_4	NA	NA	NA	NA	NA	CIBH, IDA	NA	NA
Ctrl_28	Female	75	Ctrl	NA	NA	Batch_4	NA	NA	NA	NA	NA	Osteoarthritis, Raynauds, Diverticular disease, Polyp	NA	NA
Ctrl_29	Male	72	Ctrl	NA	NA	Batch_4	NA	NA	NA	NA	NA	Previous CABG, Aortic valve disease, Aortic valve replacement,LGD tubular adenoma in D3;HH,atrophic gastritis in the fundus,antrum and body of the stomach	NA	NA
Ctrl_30	Female	75	Ctrl	NA	NA	Batch_3	NA	NA	NA	NA	NA	IDA, Hypertension, Angina, LVF, Haemachromatosis, Hyperthyroidism	NA	NA
HCC_1	Male	75	HCC	IIIA	130	Batch_3	No CLD	No	B	5	SIRT	NA	NA	1
HCC_2	Male	62	HCC	I	27	Batch_2	ALD	Yes	A	6	NA	NA	NA	6
HCC_3	Male	64	HCC	II	25	Batch_1	ALD	Yes	A	5	No	NA	NA	4
HCC_4	Male	57	HCC	I	23	Batch_3	NAFLD	Yes	A	5	NA	NA	NA	4
HCC_5	Male	78	HCC	IVB	160	Batch_4	None	No	C	5	NA	NA	NA	>50,000
HCC_6	Male	71	HCC	III	70	Batch_1	NAFLD	Yes	D	11	NA	NA	NA	2
HCC_7	Male	78	HCC	IIIA	87	Batch_1	NAFLD/ALD	Yes	B	5	No	NA	NA	8
HCC_8	Male	76	HCC	II	75	Batch_2	No CLD	No	C	5	No	NA	NA	5
HCC_9	Male	73	HCC	II	25	Batch_4	NAFLD	Yes	C	7	No	NA	NA	5
HCC_10	Male	69	HCC	I	50	Batch_2	NAFLD	No	C	5	No	NA	NA	3
HCC_11	Female	72	HCC	II	30	Batch_2	PBC	No	C	5	No	NA	NA	3
HCC_12	Male	69	HCC	II	17	Batch_3	MS	Yes	A	5	No	NA	NA	4
HCC_13	Male	67	HCC	I	16	Batch_2	MS	Yes	A	5	NA	NA	NA	5
HCC_14	Male	71	HCC	I	12	Batch_4	Mixed ALD/MS	Yes	A	5	No	NA	NA	3
HCC_15	Male	73	HCC	II	28	Batch_1	NAFLD diagnosed 2011	Yes	A	5	NA	NA	NA	30
HCC_16	Male	74	HCC	I	54	Batch_3	NAFLD	No	A	5	TACE	NA	NA	2
HCC_17	Male	89	HCC	I	24	Batch_2	NAFLD	No	A	5	TACE	NA	NA	1087
HCC_18	Male	85	HCC	IIIA	118	Batch_3	No clear CLD	No	C	5	NA	NA	NA	9
HCC_19	Male	62	HCC	IIIB	30	Batch_4	MS	Yes	C	5	NA	NA	NA	16
HCC_20	Male	62	HCC	I	9	Batch_1	ALD	Yes	A	5	No	NA	NA	118
HCC_21	Male	67	HCC	IIIA	33	Batch_4	NAFLD	Yes	C	5	No	NA	NA	11
PDAC_1	Female	78	PDAC	III	28	Batch_1	NA	NA	NA	NA	No	Hupertension, COPD	NA	NA
PDAC_2	Male	60	PDAC	IIB	40	Batch_3	NA	NA	NA	NA	No	Diabetes mellitus	41	NA
PDAC_3	Male	78	PDAC	III	45	Batch_4	NA	NA	NA	NA	No	Diabetes mellitus, TIA, AF	6166	NA
PDAC_4	Male	75	PDAC	III	42	Batch_1	NA	NA	NA	NA	No	Acute kidney injury (Stage 1), chronic pancreatitis	NA	NA
PDAC_5	Male	78	PDAC	III	30	Batch_1	NA	NA	NA	NA	No	Left partial knee replacement, chronic pancreatitis, right inguinal hernia repair.	240	NA
PDAC_6	Male	73	PDAC	IV	40	Batch_1	NA	NA	NA	NA	No	Benign prostatic hypertrophy, new diagnosis of diabetes	NA	NA
PDAC_7	Female	79	PDAC	IIB	36	Batch_4	NA	NA	NA	NA	No	NA	432	NA
PDAC_8	Female	59	PDAC	III	40	Batch_2	NA	NA	NA	NA	No	NA	NA	NA
PDAC_9	Female	80	PDAC	IIB	60	Batch_2	NA	NA	NA	NA	No	Osteoarthritis, previous lumbar spine operation for nerve root compression, history of childhood rheumatic fever	130	NA
PDAC_10	Male	62	PDAC	IB	27	Batch_2	NA	NA	NA	NA	No	Porphyria, hypertension, Asperger's syndrome, irritable bowel syndrome and sciatica	338	NA
PDAC_11	Male	76	PDAC	III	30	Batch_2	NA	NA	NA	NA	No	Atrial fibrilation, Diabetes Mellitus (Type 2), Hypertension.	2006	NA
PDAC_12	Female	76	PDAC	III	38	Batch_4	NA	NA	NA	NA	No	Diabetes mellitus.	510	NA
PDAC_13	Female	70	PDAC	IIB	30	Batch_3	NA	NA	NA	NA	No	NA	154	NA
PDAC_14	Male	71	PDAC	III	45	Batch_3	NA	NA	NA	NA	No	NA	2250	NA
PDAC_15	Male	66	PDAC	IIB	60	Batch_2	NA	NA	NA	NA	No	Diabetes mellitus	1534	NA
PDAC_16	Female	74	PDAC	IA	18	Batch_3	NA	NA	NA	NA	No	Previous breast and ovarian ca. brca 2 gene	27	NA
PDAC_17	Male	66	PDAC	III	30	Batch_4	NA	NA	NA	NA	No	Hypertension	140	NA
PDAC_18	Male	67	PDAC	IIB	24	Batch_4	NA	NA	NA	NA	No	NA	51	NA
PDAC_19	Female	75	PDAC	IA	28	Batch_1	NA	NA	NA	NA	No	Polymyalgia rheumatica, irritable bowel syndrome, hysterectomy, hypothyroidism, hypertension, cholecystectomy, arthritis, Sjogren's syndrome	88	NA
PDAC_20	Female	66	PDAC	IIB	12	Batch_3	NA	NA	NA	NA	No	NA	8	NA
PDAC_21	Male	71	PDAC	III	40	Batch_4	NA	NA	NA	NA	No	COPD, cardiac stents	2000	NA
PDAC_22	Male	57	PDAC	IIB	35	Batch_1	NA	NA	NA	NA	No	NA	NA	NA
PDAC_23	Male	69	PDAC	III	35	Batch_1	NA	NA	NA	NA	No	MI	900	NA
Cirrhosis_1	Male	40	Cirrhosis	NA	NA	Batch_4	ALD	Yes	NA	8	NA	NA	NA	NA
Cirrhosis_2	Female	61	Cirrhosis	NA	NA	Batch_3	ALD	Yes	NA	9	NA	NA	NA	4
Cirrhosis_3	Male	74	Cirrhosis	NA	NA	Batch_4	ALD	Yes	NA	6	NA	NA	NA	6
Cirrhosis_4	Male	45	Cirrhosis	NA	NA	Batch_1	ALD	Yes	NA	8	NA	NA	NA	5
Pancreatitis_1	Female	81	Pancreatitis	NA	NA	Batch_2	NA	NA	NA	NA	NA	Chronic pancreatitis with cysts, Diabetes	NA	NA
Pancreatitis_2	Male	53	Pancreatitis	NA	NA	Batch_4	NA	NA	NA	NA	NA	Chronic calcific pancreatitis, Diabetes	NA	NA
Pancreatitis_3	Male	86	Pancreatitis	NA	NA	Batch_3	NA	NA	NA	NA	NA	Diverticular disease, interstitial lung disease	NA	NA
Pancreatitis_4	Male	49	Pancreatitis	NA	NA	Batch_4	NA	NA	NA	NA	NA	Anxiety	NA	NA
Pancreatitis_5	Female	35	Pancreatitis	NA	NA	Batch_3	NA	NA	NA	NA	NA	NA	NA	NA
Pancreatitis_6	Female	35	Pancreatitis	NA	NA	Batch_1	NA	NA	NA	NA	NA	Osteopenia	NA	NA
Pancreatitis_7	Male	37	Pancreatitis	NA	NA	Batch_2	NA	NA	NA	NA	NA	Diverticulosis, pyloric stenosis	NA	NA

## Sheet: Table S3
Table S3. Differentially methylated enhancers used for HCC vs. Control Prediction.
pos	GeneHancer genes	Cirrhosis_1	Cirrhosis_2	Cirrhosis_3	Cirrhosis_4	HCC_1	HCC_2	HCC_3	HCC_4	HCC_5	HCC_6	HCC_7	HCC_8	HCC_9	HCC_10	HCC_11	HCC_12	HCC_13	HCC_14	HCC_15	HCC_16	HCC_18	HCC_19	HCC_20	HCC_21	HCC_17	Ctrl_1	Ctrl_2	Ctrl_3	Ctrl_4	Ctrl_5	Ctrl_6	Ctrl_7	Ctrl_8	Ctrl_9	Ctrl_10	Ctrl_11	Ctrl_12	Ctrl_13	Ctrl_14	Ctrl_15	Ctrl_16	Ctrl_17	Ctrl_18	Ctrl_19	Ctrl_20	Ctrl_21	Ctrl_22	Ctrl_23
chr1_100292401_100293800	genehancer_id=GH01I100290;connected_gene=RTCA;score=22.56;connected_gene=GC01P100283;score=0.39;connected_gene=LOC646970;score=0.26	0.64	0.7	0.67	0.75	0.69	0.73	0.58	0.62	0.72	0.67	0.7	0.62	0.76	0.77	0.65	0.76	0.76	0.75	0.7	0.71	0.67	0.69	0.71	0.62	0.68	0.54	0.64	0.6	0.5	0.68	0.7	0.7	0.65	0.56	0.57	0.54	0.61	0.64	0.67	0.71	0.72	0.62	0.62	0.61	0.7	0.7	0.65	0.65
chr1_100703801_100704600	genehancer_id=GH01I100699;connected_gene=PIR61471;score=0.39;connected_gene=GC01P100677;score=0.34	0.94	0.63	0.85	0.79	0.76	0.75	0.67	0.64	0.76	0.62	0.77	0.62	0.9	0.82	0.86	0.78	0.88	0.88	0.69	0.82	0.71	0.52	0.86	0.5	0.8	0.73	0.59	0.61	0.57	0.72	0.5	0.65	0.42	0.57	0.41	0.69	0.65	0.68	0.53	0.71	0.66	0.37	0.76	0.69	0.72	0.55	0.78	0.81
chr1_100794601_100796000	genehancer_id=GH01I100799;connected_gene=GPR88;score=4.05;connected_gene=GC01M100814;score=0.37;connected_gene=GC01P100735;score=0.21	0.84	0.74	0.76	0.87	0.86	0.84	0.84	0.91	0.84	0.84	0.86	0.73	0.85	0.87	0.88	0.89	0.83	0.89	0.86	0.85	0.72	0.83	0.91	0.79	0.84	0.78	0.76	0.79	0.81	0.8	0.75	0.8	0.82	0.8	0.81	0.77	0.81	0.81	0.84	0.84	0.72	0.75	0.8	0.72	0.81	0.77	0.8	0.84
chr1_101041601_101041800	genehancer_id=GH01I101041;connected_gene=ENSG00000252765;score=10.72;connected_gene=SASS6;score=9.77;connected_gene=SLC30A7;score=5.10;connected_gene=GC01P101056;score=0.39;connected_gene=GC01M100998;score=0.37;connected_gene=LOC102606465;score=0.37	0.88	0.88	0.92	0.85	1	0.79	0.56	0.76	0.95	0.94	0.87	0.88	0.83	1	1	0.9	0.7	1	0.96	1	1	0.89	0.92	0.92	0.94	0.95	0.77	0.81	0.67	0.94	0.92	0.75	0.77	0.8	0.83	0.8	1	0.78	0.86	0.87	0.65	0.8	0.84	0.73	0.94	0.61	0.93	0.94
chr1_10534601_10534800	genehancer_id=GH01I010533;connected_gene=C1orf127;score=9.57;connected_gene=PEX14;score=9.43;connected_gene=DFFA;score=9.43;connected_gene=ENSG00000271989;score=6.30;connected_gene=PIR58493;score=0.44;connected_gene=GC01P010513;score=0.37	0.78	0.76	0.78	0.86	0.9	0.86	0.72	0.79	0.78	0.75	0.88	0.86	0.79	0.92	0.89	0.76	0.92	0.83	0.81	0.85	0.89	0.91	0.91	0.67	0.82	0.62	0.74	0.78	0.75	0.88	0.73	0.62	0.64	0.85	0.64	0.71	0.88	0.81	0.67	0.85	0.83	0.65	0.79	0.9	0.84	0.77	0.79	0.76
chr1_107799401_107802400	genehancer_id=GH01I107802;connected_gene=VAV3;score=37.20;connected_gene=VAV3-AS1;score=11.51;connected_gene=MIR7852;score=0.16;connected_gene=GC01P107703;score=0.15	0.94	0.83	0.95	0.88	0.92	0.82	0.87	0.88	0.8	0.87	0.87	0.72	0.84	0.96	0.89	0.85	0.92	0.92	0.88	0.92	0.76	0.89	0.85	0.91	0.81	0.88	0.98	0.94	0.95	0.86	0.89	0.83	0.89	0.91	0.93	0.77	0.83	0.91	0.88	0.91	0.95	0.93	0.98	0.95	0.98	0.92	0.92	0.91
chr1_109025801_109026000	genehancer_id=GH01I109029;connected_gene=RPS27P6;score=550.77;connected_gene=GC01P109031;score=550.77;connected_gene=WDR47;score=0.39;connected_gene=GC01M108841;score=0.39	0.59	0.53	0.57	0.5	0.79	0.6	0.44	0.55	0.45	0.52	0.5	0.45	0.69	0.56	0.62	0.71	0.54	0.74	0.55	0.66	0.61	0.47	0.58	0.39	0.73	0.4	0.4	0.44	0.52	0.59	0.25	0.42	0.42	0.53	0.24	0.29	0.32	0.55	0.4	0.57	0.62	0.53	0.45	0.46	0.59	0.49	0.48	0.61
chr1_110059000_110059601	genehancer_id=GH01I110058;connected_gene=PIR49708;score=550.77;connected_gene=PIR37578;score=550.77;connected_gene=ENSG00000258634;score=550.77;connected_gene=PIR39123;score=550.77;connected_gene=PIR40904;score=550.77;connected_gene=PIR35966;score=550.77;connected_gene=GC01P110090;score=550.77;connected_gene=PIR45646;score=550.77;connected_gene=PIR42532;score=550.77;connected_gene=STRIP1;score=5.…	0.77	0.61	0.52	0.66	0.67	0.59	0.51	0.67	0.6	0.73	0.66	0.64	0.67	0.78	0.59	0.64	0.69	0.74	0.72	0.83	0.7	0.55	0.74	0.59	0.51	0.39	0.41	0.61	0.7	0.43	0.49	0.47	0.54	0.53	0.35	0.53	0.48	0.67	0.4	0.59	0.55	0.39	0.47	0.39	0.7	0.61	0.66	0.63
chr1_113453401_113454000	genehancer_id=GH01I113456;connected_gene=LOC100421402;score=0.44;connected_gene=MAGI3;score=0.20;connected_gene=GC01M113559;score=0.15	0.83	0.64	1	0.78	0.89	0.95	1	1	0.92	0.67	0.82	0.89	0.93	0.94	0.87	0.92	0.67	0.9	1	0.86	0.89	0.8	0.93	0.89	0.91	0.71	0.77	0.8	0.8	0.67	0.62	0.71	0.64	0.88	1	0.73	0.75	0.89	1	0.83	0.71	0.69	0.56	0.83	0.91	0.7	0.92	0.96
chr1_115117400_115117800	genehancer_id=GH01I115107;connected_gene=TSPAN2;score=5.81;connected_gene=LINC01765;score=0.44;connected_gene=GC01P115161;score=0.23	0.94	0.8	1	0.91	0.9	0.89	0.6	0.77	1	0.91	0.85	0.88	0.95	0.94	0.84	0.89	0.7	0.93	0.88	0.88	0.74	0.89	0.91	0.78	0.8	0.96	0.91	0.79	0.95	1	1	0.86	0.92	1	0.86	0.89	0.93	0.92	1	0.9	0.94	0.92	1	1	0.75	0.9	1	0.96
chr1_115968801_115970200	genehancer_id=GH01I115969;connected_gene=ENSG00000237993;score=10.36;connected_gene=LOC101928977;score=0.44;connected_gene=SLC22A15;score=0.44;connected_gene=LINC01649;score=0.23	0.7	0.68	0.7	0.72	0.64	0.65	0.66	0.73	0.62	0.74	0.71	0.69	0.58	0.69	0.68	0.78	0.71	0.69	0.59	0.69	0.55	0.69	0.71	0.67	0.75	0.8	0.76	0.67	0.72	0.72	0.77	0.68	0.69	0.68	0.7	0.73	0.68	0.71	0.78	0.68	0.81	0.68	0.71	0.77	0.71	0.72	0.74	0.79
chr1_117857200_117858001	genehancer_id=GH01I117860;connected_gene=ENSG00000212266;score=9.70;connected_gene=PIR54237;score=0.39;connected_gene=GC01P117902;score=0.26	0.84	0.73	0.82	0.81	0.81	0.91	0.82	0.8	0.8	0.87	0.83	0.72	0.85	0.83	0.7	0.86	0.84	0.75	0.84	0.89	0.62	0.88	0.85	0.83	0.85	0.84	0.89	0.86	0.85	0.87	0.89	0.89	0.88	0.87	0.87	0.94	0.92	0.94	0.88	0.84	0.81	0.9	0.9	0.93	0.88	0.85	0.83	0.9
chr1_12099601_12100000	genehancer_id=GH01I012087;connected_gene=EXOSC10;score=37.27;connected_gene=CLCN6;score=20.75;connected_gene=MIIP;score=11.55;connected_gene=MFN2;score=11.49;connected_gene=RPL23AP89;score=0.44;connected_gene=TNFRSF8;score=0.31;connected_gene=GC01P012045;score=0.26;connected_gene=MIR7846;score=0.18	0.77	0.86	0.76	0.83	0.64	0.74	0.8	0.79	0.68	0.72	0.85	0.77	0.75	0.8	0.88	0.75	0.81	0.81	0.78	0.64	0.72	0.87	0.71	0.76	0.68	0.76	0.76	0.84	0.89	0.79	0.9	0.82	0.77	0.77	0.8	0.82	0.85	0.72	0.81	0.73	0.75	0.93	0.83	0.78	0.75	0.78	0.8	0.85
chr1_144397401_144398400	genehancer_id=GH01I144411;connected_gene=RNVU1-15;score=550.77;connected_gene=LOC105373467;score=550.77;connected_gene=LOC101060207;score=550.77;connected_gene=NBPF20;score=39.01;connected_gene=PFN1P6;score=16.36	0.72	0.55	0.6	0.69	0.66	0.6	0.65	0.57	0.66	0.55	0.73	0.54	0.64	0.7	0.65	0.51	0.74	0.55	0.77	0.76	0.62	0.67	0.59	0.68	0.63	0.51	0.48	0.41	0.66	0.56	0.51	0.55	0.63	0.67	0.52	0.52	0.68	0.45	0.49	0.61	0.5	0.65	0.36	0.63	0.54	0.46	0.62	0.65
chr1_15820600_15821000	genehancer_id=GH01I015825;connected_gene=FLJ37453;score=18.84;connected_gene=SPEN;score=12.59;connected_gene=ENSG00000233078;score=11.58;connected_gene=HSPB7;score=11.57;connected_gene=CLCNKA;score=11.57;connected_gene=ARHGEF19;score=9.89;connected_gene=SZRD1;score=5.59;connected_gene=SRARP;score=5.40;connected_gene=RPS16P1;score=0.77;connected_gene=UQCRHL;score=0.37	0.89	0.89	0.95	0.86	0.83	0.96	0.9	0.87	0.87	0.87	0.91	0.85	0.94	0.93	0.89	0.88	0.92	0.97	0.8	0.83	0.9	0.85	0.87	0.95	1	1	1	0.97	0.97	1	0.82	0.79	0.84	1	0.91	0.88	1	0.95	1	0.85	1	1	1	0.95	0.96	0.92	0.97	0.98
chr1_159095201_159095600	genehancer_id=GH01I159094;connected_gene=AIM2;score=8.02;connected_gene=RAD1P2;score=0.39;connected_gene=GC01M159143;score=0.25;connected_gene=TRR-TCT4-1;score=0.25	0.74	0.82	0.89	0.7	0.83	0.8	0.82	0.79	0.76	0.94	0.79	0.61	0.77	0.84	0.77	0.94	0.85	0.82	0.75	0.94	0.7	0.84	0.71	0.82	0.69	0.71	0.77	0.73	0.8	0.69	0.81	0.6	0.8	0.74	0.7	0.77	0.7	0.62	0.7	0.79	0.76	0.76	0.41	0.71	0.72	0.76	0.81	0.69
chr1_160452001_160452400	genehancer_id=GH01I160450;connected_gene=SLAMF1;score=12.39;connected_gene=VANGL2;score=10.88;connected_gene=SLAMF6;score=10.82;connected_gene=LOC105371467;score=0.39	0.92	0.71	0.86	0.83	0.75	0.81	1	0.71	0.8	0.69	0.83	0.74	0.86	0.93	1	0.85	0.75	0.8	0.94	0.87	0.72	1	0.76	1	0.93	0.93	0.93	1	0.93	1	0.89	1	0.86	0.88	0.88	0.88	0.85	1	1	1	1	0.87	0.9	0.85	0.9	1	1	0.96
chr1_161144401_161144600	genehancer_id=GH01I161139;connected_gene=ENSG00000238934;score=550.77;connected_gene=DEDD;score=0.44	0.8	0.45	0.29	0.91	0.82	0.92	0.88	0.87	0.89	0.9	1	0.88	0.67	0.81	0.82	0.91	0.91	0.81	0.88	1	0.92	0.8	1	0.73	0.87	0.92	0.71	0.75	0.64	0.62	0.67	0.73	1	0.87	0.71	0.88	0.83	0.91	0.65	0.71	0.64	1	0.85	0.75	0.83	0.89	0.5	0.79
chr1_16339001_16339200	genehancer_id=GH01I016342;connected_gene=FBXO42;score=0.44;connected_gene=GC01P016328;score=0.39	0.76	0.87	0.83	0.92	1	0.89	0.71	0.88	0.75	0.78	0.67	0.83	0.89	0.91	0.9	0.97	0.85	0.96	0.83	0.89	0.79	0.68	0.83	0.71	0.88	0.65	0.81	0.89	0.87	0.8	0.7	0.75	0.81	0.76	0.76	0.72	0.77	0.75	0.83	0.7	0.87	0.56	0.82	0.69	0.6	0.72	0.74	0.83
chr1_167824000_167824601	genehancer_id=GH01I167819;connected_gene=ENSG00000232194;score=550.77;connected_gene=ENSG00000250762;score=550.77;connected_gene=GC01P167854;score=0.29;connected_gene=ADCY10;score=0.16	0.81	0.87	0.73	0.81	0.87	0.88	0.78	0.87	0.72	0.84	0.86	0.84	0.82	0.86	0.8	0.87	0.8	0.94	0.8	0.8	0.81	0.82	0.95	0.93	0.8	0.65	0.88	0.81	0.74	0.84	0.8	0.7	0.78	0.61	0.76	0.77	0.87	0.66	0.79	0.89	0.76	0.7	0.81	0.9	0.82	0.85	0.78	0.82
chr1_170351201_170351601	genehancer_id=GH01I170314;connected_gene=GORAB;score=5.46;connected_gene=LINC01142;score=0.29;connected_gene=HAUS4P1;score=0.22	0.88	0.78	0.94	0.87	0.79	0.79	0.62	0.67	0.79	1	0.86	0.71	0.56	0.88	0.86	0.73	0.75	0.78	0.71	0.88	0.69	0.69	0.9	0.77	0.75	0.83	0.95	1	0.92	1	0.74	1	0.9	0.75	0.83	1	0.91	0.85	0.71	0.88	1	1	1	0.85	0.82	0.85	0.9	0.8
chr1_171295400_171295601	genehancer_id=GH01I171293;connected_gene=FMO4;score=14.62;connected_gene=HMGB1P11;score=0.34	0.97	0.83	0.9	1	1	1	0.77	0.93	0.92	0.82	0.93	0.84	0.92	0.95	0.94	0.88	0.96	0.96	0.9	1	0.76	1	0.91	0.8	0.91	0.73	0.85	0.85	0.78	0.93	0.92	0.75	0.83	0.91	0.97	0.85	0.88	1	0.95	0.7	0.8	0.79	0.83	0.9	0.9	0.86	0.78	0.79
chr1_171979601_171980200	genehancer_id=GH01I171979;connected_gene=GC01M171926;score=0.26;connected_gene=DNM3-IT1;score=0.13;connected_gene=DNM3;score=0.12	0.72	0.82	0.58	0.83	0.64	0.84	0.73	0.88	0.58	0.88	0.85	0.81	0.89	0.9	0.77	0.87	0.81	0.86	0.69	0.8	0.77	0.73	0.86	0.67	0.93	0.67	0.9	0.7	0.65	0.74	0.65	0.67	0.77	0.57	0.61	0.52	0.86	0.81	0.77	0.51	0.81	0.58	0.74	0.74	0.67	0.77	0.77	0.8
chr1_173196601_173196800	genehancer_id=GH01I173192;connected_gene=ENSG00000224228;score=10.73;connected_gene=ENSG00000226375;score=5.54;connected_gene=TNFSF4;score=1.57	0.55	0.5	0.5	0.44	1	0.71	0.53	0.5	0.33	0.67	0.26	0.48	0.64	0.48	0.64	0.75	0.6	0.56	0.53	0.5	0.36	0.5	0.8	0.17	0.71	0.17	0.42	0.43	0	0.33	0.25	0.8	0.33	0.64	0.22	0.27	0.47	0	0.38	0.42	0.31	0.33	0.67	0.47	0.6	0.31	0.29	0.58
chr1_173275001_173275600	genehancer_id=GH01I173268;connected_gene=GC01M173270;score=0.77;connected_gene=TNFSF4;score=0.21;connected_gene=LOC100506023;score=0.08	0.96	0.9	0.92	0.95	1	0.82	0.96	0.94	0.81	0.89	0.81	0.92	0.85	0.98	0.97	0.89	0.83	0.95	0.9	0.86	0.82	0.94	0.96	1	0.88	1	1	1	1	0.91	0.97	0.95	1	1	0.83	1	1	1	0.91	0.98	0.9	0.96	1	0.86	0.96	0.9	0.91	0.95
chr1_17359801_17360201	genehancer_id=GH01I017355;connected_gene=PADI2;score=11.03;connected_gene=PADI3;score=11.02;connected_gene=PADI6;score=0.37;connected_gene=PADI4;score=0.25	0.76	0.7	0.73	0.74	0.78	0.83	0.74	0.67	0.55	0.81	0.79	0.65	0.73	0.79	0.72	0.76	0.87	0.81	0.71	0.72	0.6	0.86	0.89	0.77	0.74	0.67	0.48	0.51	0.73	0.75	0.69	0.58	0.75	0.74	0.59	0.58	0.67	0.67	0.76	0.73	0.7	0.45	0.59	0.64	0.9	0.62	0.73	0.74
chr1_17419800_17420201	genehancer_id=GH01I017419;connected_gene=PADI6;score=7.71;connected_gene=GC01M017408;score=0.39;connected_gene=PIR50299;score=0.39;connected_gene=RCC2;score=0.37	0.2	0.16	0.06	0.19	0.35	0.23	0.19	0.25	0.28	0.07	0.14	0.23	0.23	0.27	0.08	0.13	0.11	0.2	0.12	0.12	0.28	0.18	0.17	0.15	0.14	0.12	0.1	0.07	0.13	0.24	0.08	0.03	0.08	0.17	0.11	0.11	0.28	0.11	0.12	0.11	0.1	0.11	0.16	0.03	0.19	0.17	0.14	0.12
chr1_174785401_174785800	genehancer_id=GH01I174788;connected_gene=LOC102724601;score=9.52;connected_gene=BANF1P4;score=0.29;connected_gene=GC01M174826;score=0.28;connected_gene=RABGAP1L;score=0.03	0.85	0.95	0.79	0.93	0.86	0.85	0.84	0.95	0.8	0.91	0.97	0.87	0.86	0.94	0.9	0.9	0.92	0.87	0.8	0.9	0.88	0.9	0.94	0.76	0.9	0.77	0.83	0.86	0.8	0.84	0.68	0.73	0.74	0.86	0.81	0.77	0.71	0.91	0.88	0.79	0.87	0.88	0.91	0.85	0.92	0.86	0.82	0.86
chr1_174809601_174810600	genehancer_id=GH01I174814;connected_gene=RABGAP1L;score=19.87;connected_gene=SERPINC1;score=13.02;connected_gene=GC01M174826;score=0.39;connected_gene=BANF1P4;score=0.22	0.96	0.88	0.75	0.85	0.9	0.91	0.83	0.91	0.85	0.82	0.82	0.78	0.91	0.94	0.79	1	0.91	0.93	0.86	0.85	0.7	0.82	0.85	0.83	0.92	0.76	0.78	0.73	0.76	0.6	0.79	0.79	0.72	0.78	0.75	0.81	0.71	0.72	0.79	0.9	0.88	0.68	0.73	0.86	0.84	0.88	0.79	0.88
chr1_17611801_17612201	genehancer_id=GH01I017607;connected_gene=GC01P017551;score=0.22;connected_gene=ARHGEF10L;score=0.17;connected_gene=ACTL8;score=0.15	0.87	0.77	0.87	0.79	1	0.75	0.88	0.84	0.83	0.6	0.72	0.85	1	0.85	0.78	0.88	0.95	0.94	0.9	0.89	0.84	0.85	1	0.94	0.96	0.73	0.74	0.83	0.76	0.85	0.57	0.69	0.68	0.64	0.74	0.83	0.83	0.85	0.91	0.92	0.76	0.93	0.82	0.95	0.79	0.62	0.7	0.89
chr1_178161001_178161801	genehancer_id=GH01I178155;connected_gene=RASAL2-AS1;score=17.55;connected_gene=RASAL2;score=16.42;connected_gene=GC01M178037;score=0.31;connected_gene=LOC105371630;score=0.29	0.56	0.45	0.4	0.42	0.49	0.43	0.48	0.56	0.41	0.63	0.57	0.37	0.58	0.61	0.58	0.47	0.67	0.62	0.57	0.44	0.38	0.26	0.55	0.27	0.6	0.34	0.39	0.31	0.34	0.27	0.25	0.35	0.48	0.4	0.39	0.54	0.37	0.35	0.5	0.51	0.44	0.26	0.34	0.32	0.52	0.33	0.46	0.47
chr1_178398801_178399600	genehancer_id=GH01I178408;connected_gene=RPS14P2;score=0.77;connected_gene=GC01M178331;score=0.26;connected_gene=LOC105371629;score=0.20;connected_gene=RASAL2;score=0.06	0.83	0.74	0.68	0.76	0.91	0.81	0.65	0.82	0.79	0.87	0.81	0.77	0.73	0.8	0.88	0.83	0.82	0.8	0.79	0.84	0.81	0.9	0.94	0.67	0.79	0.77	0.78	0.65	0.77	0.69	0.71	0.72	0.78	0.6	0.69	0.79	0.76	0.68	0.61	0.81	0.89	0.68	0.72	0.69	0.82	0.78	0.84	0.83
chr1_180123400_180124001	genehancer_id=GH01I180116;connected_gene=QSOX1;score=11.85;connected_gene=ACBD6;score=11.21;connected_gene=TOR1AIP1;score=10.04;connected_gene=TOR1AIP2;score=10.04;connected_gene=ENSG00000261831;score=8.04;connected_gene=ENSG00000261817;score=0.44;connected_gene=RPS24P5;score=0.13	0.71	0.76	0.74	0.8	0.69	0.75	0.79	0.81	0.68	0.76	0.79	0.68	0.76	0.71	0.83	0.77	0.74	0.81	0.8	0.73	0.67	0.58	0.83	0.78	0.67	0.8	0.85	0.86	0.73	0.83	0.95	0.8	0.82	0.72	0.83	0.76	0.78	0.78	0.79	0.87	0.87	0.88	0.84	0.8	0.84	0.8	0.84	0.82
chr1_181081401_181081800	genehancer_id=GH01I181077;connected_gene=IER5;score=0.39;connected_gene=GC01P181059;score=0.37	0.64	0.6	0.34	0.57	0.47	0.51	0.52	0.62	0.45	0.66	0.58	0.49	0.51	0.72	0.59	0.43	0.46	0.57	0.39	0.5	0.43	0.66	0.58	0.33	0.49	0.48	0.46	0.42	0.24	0.39	0.49	0.35	0.37	0.41	0.36	0.52	0.52	0.4	0.38	0.52	0.49	0.51	0.52	0.38	0.56	0.45	0.34	0.49
chr1_182799801_182800200	genehancer_id=GH01I182793;connected_gene=DHX9;score=10.81;connected_gene=GLUL;score=7.53;connected_gene=KRT18P28;score=6.50;connected_gene=RNASEL;score=6.09;connected_gene=NPL;score=6.05;connected_gene=GC01P182831;score=0.28;connected_gene=GC01M182794;score=0.14	0.86	0.64	0.56	0.55	0.92	0.86	0.8	0.67	0.86	0.8	0.8	0.56	0.71	0.88	0.61	0.69	0.71	0.82	0.83	0.82	0.82	0.77	1	0.6	0.73	0.54	0.75	0.7	0.46	0.89	0.73	0.43	0.79	0.55	0.6	0.55	0.53	0.56	0.57	0.93	0.67	0.67	0.85	0.67	0.64	0.77	0.78	0.88
chr1_186059001_186059601	genehancer_id=GH01I186073;connected_gene=HMCN1;score=20.44;connected_gene=OCLM;score=4.45;connected_gene=ENSG00000224691;score=0.15;connected_gene=GC01M185927;score=0.11	0.87	0.8	0.85	0.91	1	1	1	1	1	1	1	0.94	1	1	0.73	1	0.92	1	1	0.89	0.94	1	0.93	1	1	0.83	1	1	1	0.9	0.86	0.86	1	0.92	0.89	1	1	0.92	0.88	0.89	0.91	1	1	0.92	0.83	0.95	0.86	0.94
chr1_186706801_186707200	genehancer_id=GH01I186678;connected_gene=PACERR;score=558.21;connected_gene=PTGS2;score=550.77;connected_gene=TPR;score=18.13;connected_gene=LOC102724919;score=6.66;connected_gene=ENSG00000228238;score=4.57;connected_gene=PLA2G4A;score=0.11	0.47	0.48	0.51	0.6	0.51	0.53	0.46	0.55	0.4	0.53	0.58	0.47	0.4	0.48	0.54	0.54	0.52	0.51	0.52	0.6	0.43	0.51	0.52	0.65	0.45	0.64	0.54	0.58	0.44	0.58	0.55	0.67	0.49	0.51	0.63	0.53	0.57	0.47	0.54	0.53	0.56	0.61	0.67	0.55	0.48	0.68	0.5	0.63
chr1_187380001_187380200	genehancer_id=GH01I187395;connected_gene=GC01P187374;score=0.34;connected_gene=GC01P187373;score=0.34;connected_gene=LINC01037;score=0.25	0.69	0.81	0.71	0.69	0.73	0.86	0.71	0.81	0.72	0.79	0.74	0.78	0.81	0.77	0.7	0.82	1	0.76	0.67	0.92	0.67	0.71	0.69	0.73	0.83	0.87	0.86	0.88	0.88	0.74	0.92	0.88	0.83	0.87	0.96	0.58	0.92	0.95	0.92	0.85	0.87	0.85	0.8	0.93	0.68	0.85	0.88	0.88
chr1_18905601_18905800	genehancer_id=GH01I018901;connected_gene=ALDH4A1;score=559.91;connected_gene=UBR4;score=21.58;connected_gene=IFFO2;score=11.58;connected_gene=ENSG00000255275;score=0.37	0.22	0.51	0.56	0.55	0.48	0.42	0.56	0.54	0.52	0.57	0.32	0.49	0.5	0.51	0.57	0.71	0.48	0.69	0.41	0.42	0.58	0.55	0.65	0.24	0.53	0.3	0.49	0.37	0.35	0.46	0.39	0.35	0.29	0.25	0.37	0.27	0.5	0.32	0.36	0.26	0.77	0.35	0.29	0.38	0.48	0.41	0.31	0.46
chr1_189597200_189597600	genehancer_id=GH01I189619;connected_gene=PIR32764;score=0.77;connected_gene=GC01M189625;score=0.77;connected_gene=GC01M189598;score=0.39	0.73	0.64	0.5	0.67	0.58	0.43	0.69	0.53	0.72	0.47	0.42	0.62	0.44	0.5	0.53	0.5	0.55	0.36	0.12	0.53	0.52	0.38	0.59	0.3	0.5	0.53	0.7	0.5	0.61	0.49	0.56	0.78	0.5	0.61	0.54	0.68	0.52	0.59	0.65	0.55	0.62	0.77	0.61	0.77	0.63	0.64	0.59	0.69
chr1_191380401_191381000	genehancer_id=GH01I191369;connected_gene=GC01M191288;score=0.39;connected_gene=GC01P191430;score=0.21	0.63	0.73	0.84	0.79	0.67	0.75	0.77	0.64	0.48	0.74	0.77	0.62	0.5	0.67	0.81	0.77	0.71	0.77	0.48	0.91	0.47	0.67	0.75	0.62	0.6	0.85	0.85	0.82	0.82	0.86	0.76	0.88	0.8	0.75	0.76	0.64	0.85	0.77	0.85	0.82	0.89	0.75	0.83	0.67	0.65	0.76	0.78	0.95
chr1_192442601_192444600	genehancer_id=GH01I192445;connected_gene=GC01P192448;score=0.77;connected_gene=RGS21;score=0.13	0.64	0.45	0.55	0.66	0.67	0.51	0.48	0.39	0.42	0.62	0.52	0.49	0.57	0.51	0.41	0.49	0.59	0.55	0.5	0.67	0.36	0.66	0.79	0.57	0.48	0.4	0.56	0.55	0.61	0.55	0.76	0.62	0.69	0.61	0.52	0.7	0.65	0.7	0.68	0.56	0.62	0.58	0.76	0.61	0.65	0.67	0.58	0.74
chr1_193415201_193415800	genehancer_id=GH01I193417;connected_gene=LINC01031;score=0.14;connected_gene=GC01M193470;score=0.09	0.09	0.38	0.27	0.22	0.33	0.26	0.21	0.37	0.28	0.54	0.32	0.34	0.32	0.42	0.28	0.31	0.29	0.35	0.42	0.44	0.36	0.47	0.37	0.12	0.28	0.17	0.29	0.39	0.25	0.21	0.06	0.17	0.26	0.18	0.31	0.18	0.32	0.25	0.21	0.26	0.35	0.17	0.27	0.2	0.37	0.28	0.27	0.34
chr1_193763001_193763400	genehancer_id=GH01I193757;connected_gene=RPL23AP22;score=550.77;connected_gene=GC01M193855;score=0.15	0.94	0.95	0.94	0.87	0.89	0.94	0.97	0.82	0.91	1	0.86	0.86	0.83	0.92	0.92	1	0.97	0.93	0.96	0.88	0.94	1	1	0.91	0.95	0.85	0.77	0.84	0.96	0.88	0.86	0.92	0.87	0.86	1	0.89	0.96	0.92	0.92	0.92	0.92	0.87	0.83	0.89	0.83	0.89	0.76	0.94
chr1_193905400_193906000	genehancer_id=GH01I193970;connected_gene=GC01P193990;score=0.37;connected_gene=GC01M193855;score=0.14	0.52	0.71	0.58	0.75	0.48	0.67	0.69	0.73	0.48	0.65	0.54	0.56	0.56	0.6	0.64	0.66	0.57	0.68	0.68	0.62	0.42	0.75	0.67	0.67	0.63	0.58	0.71	0.68	0.58	0.73	0.67	0.61	0.68	0.9	0.84	0.76	0.64	0.66	0.72	0.61	0.68	0.74	0.73	0.65	0.83	0.6	0.6	0.66
chr1_195159801_195161200	genehancer_id=GH01I195336;connected_gene=GC01P195153;score=0.09;connected_gene=LOC105371671;score=0.05	0.62	0.54	0.68	0.65	0.57	0.54	0.66	0.48	0.66	0.55	0.33	0.65	0.6	0.49	0.63	0.57	0.53	0.54	0.49	0.68	0.58	0.49	0.62	0.68	0.65	0.6	0.63	0.56	0.61	0.73	0.74	0.64	0.6	0.77	0.69	0.57	0.56	0.57	0.67	0.76	0.73	0.48	0.61	0.64	0.64	0.8	0.51	0.68
chr1_195714400_195715800	genehancer_id=GH01I195796;connected_gene=GC01M195750;score=0.34;connected_gene=LINC01724;score=0.06	0.47	0.38	0.59	0.46	0.33	0.48	0.42	0.4	0.24	0.28	0.31	0.3	0.41	0.35	0.39	0.29	0.48	0.47	0.53	0.3	0.45	0.38	0.46	0.42	0.34	0.49	0.48	0.5	0.44	0.5	0.38	0.38	0.53	0.44	0.5	0.47	0.46	0.33	0.39	0.33	0.35	0.43	0.62	0.42	0.55	0.55	0.49	0.43
chr1_197787001_197787600	genehancer_id=GH01I197786;connected_gene=ENSG00000224901;score=12.01;connected_gene=DENND1B;score=0.44;connected_gene=C1orf53;score=0.13	1	0.9	1	1	1	0.95	1	1	0.93	1	1	1	1	1	0.93	1	1	1	1	0.88	1	0.83	1	1	0.89	0.89	1	0.88	1	0.91	1	0.83	0.9	0.91	0.83	1	1	1	1	0.79	0.91	0.94	0.8	1	0.93	0.86	0.77	1
chr1_197811401_197812600	genehancer_id=GH01I197810;connected_gene=C1orf53;score=9.80;connected_gene=LHX9;score=9.79;connected_gene=DENND1B;score=4.54	0.94	0.94	0.9	0.86	0.8	0.82	0.94	0.84	0.85	0.8	0.86	0.88	0.91	0.95	0.86	1	0.8	0.86	0.91	0.95	0.81	0.81	0.93	0.73	0.91	0.94	0.85	1	0.89	0.86	0.96	0.85	0.9	0.92	0.91	0.96	0.88	0.93	0.84	0.96	0.89	0.89	0.98	1	0.89	0.93	0.9	0.94
chr1_198283201_198283600	genehancer_id=GH01I198288;connected_gene=GC01P198285;score=0.77;connected_gene=NEK7;score=0.12;connected_gene=LOC105371677;score=0.07	0.76	0.75	0.61	0.82	0.79	0.56	0.71	0.61	0.66	0.71	0.62	0.78	0.73	0.76	0.63	0.9	0.65	0.72	0.54	0.61	0.8	0.69	0.87	0.47	0.64	0.37	0.54	0.56	0.48	0.45	0.61	0.62	0.49	0.54	0.29	0.56	0.63	0.56	0.56	0.64	0.65	0.53	0.62	0.62	0.78	0.52	0.56	0.75
chr1_199499401_199500000	genehancer_id=GH01I199466;connected_gene=LOC105371680;score=0.37;connected_gene=ENSG00000231984;score=0.06	0.9	0.91	1	0.97	0.93	0.89	0.9	0.8	0.79	0.95	0.95	0.88	0.86	1	0.92	0.84	0.94	0.96	1	0.86	0.83	0.95	0.85	1	0.81	0.88	1	1	0.93	0.95	1	1	0.97	0.88	0.92	0.89	1	1	0.96	0.95	0.96	0.94	1	0.96	1	0.75	0.88	0.98
chr1_199804601_199805400	genehancer_id=GH01I199794;connected_gene=RNU6-778P;score=11.04;connected_gene=GC01M199814;score=0.34;connected_gene=ENSG00000231984;score=0.26	0.78	0.84	0.75	0.86	0.83	0.83	0.81	0.8	0.73	0.8	0.81	0.79	0.84	0.82	0.81	0.75	0.73	0.67	0.8	0.71	0.71	0.76	0.76	0.91	0.8	0.88	0.79	0.89	0.88	0.85	0.82	0.86	0.88	0.92	0.84	0.88	0.91	0.9	0.89	0.86	0.73	0.8	0.79	0.88	0.78	0.79	0.84	0.8
chr1_200245401_200245801	genehancer_id=GH01I200247;connected_gene=GC01P200240;score=0.44;connected_gene=ENSG00000273093;score=0.20	0.89	0.89	0.82	0.87	0.78	0.82	0.79	0.67	0.72	0.83	0.86	0.8	0.85	0.87	0.83	0.87	0.82	0.79	0.76	0.92	0.69	0.78	0.81	0.9	0.96	0.77	0.94	0.83	0.91	0.85	0.8	0.86	0.88	0.9	0.9	0.88	0.77	0.77	0.91	0.82	0.84	0.85	0.9	0.89	0.81	0.89	0.89	0.91
chr1_200454601_200454800	genehancer_id=GH01I200463;connected_gene=GC01M200475;score=0.39;connected_gene=GC01M200457;score=0.39;connected_gene=ZNF281;score=0.23;connected_gene=ENSG00000230623;score=0.12	0.71	0.69	0.74	0.88	0.74	0.6	0.7	0.85	0.77	0.77	0.65	0.75	0.76	0.8	0.76	0.64	0.86	0.85	0.79	0.85	0.76	0.68	0.92	0.65	0.78	0.53	0.71	0.69	0.71	0.7	0.5	0.55	0.5	0.75	0.76	0.68	0.58	0.74	0.66	0.71	0.75	0.62	0.62	0.46	0.81	0.54	0.54	0.85
chr1_203778201_203778800	genehancer_id=GH01I203778;connected_gene=SNORA77;score=11.11;connected_gene=LAX1;score=6.40;connected_gene=SOX13;score=4.13;connected_gene=GC01P203774;score=0.77;connected_gene=ZC3H11A;score=0.37;connected_gene=GC01M203753;score=0.31	0.23	0.21	0.25	0.35	0.52	0.24	0.13	0.24	0.35	0.25	0.24	0.37	0.48	0.26	0.38	0.28	0.3	0.31	0.31	0.3	0.42	0.33	0.45	0.28	0.21	0.2	0.16	0.14	0.25	0.28	0.14	0.24	0.14	0.17	0.19	0.29	0.26	0.28	0.18	0.23	0.31	0.18	0.16	0.19	0.38	0.17	0.34	0.25
chr1_204177200_204177601	genehancer_id=GH01I204171;connected_gene=SNRPE;score=17.27;connected_gene=ZC3H11A;score=16.11;connected_gene=ZBED6;score=13.23;connected_gene=GOLT1A;score=12.16;connected_gene=ERLNC1;score=11.72;connected_gene=REN;score=11.44;connected_gene=SOX13;score=11.03;connected_gene=ENSG00000231691;score=10.87;connected_gene=PLEKHA6;score=10.80;connected_gene=MDM4;score=10.62;connected_gene=PIK3C2B;score=5…	0.06	0.12	0.19	0.16	0.36	0.13	0.16	0.25	0.21	0.12	0.2	0.41	0.15	0.22	0.28	0.09	0.18	0.19	0.2	0.17	0.13	0.25	0.23	0.18	0.11	0.12	0.08	0.2	0.15	0.24	0.05	0.16	0.16	0.11	0.11	0.07	0.17	0.11	0.08	0.12	0.13	0.03	0.14	0.19	0.25	0.15	0.08	0.11
chr1_204312401_204312800	genehancer_id=GH01I204313;connected_gene=PLEKHA6;score=27.00;connected_gene=ZC3H11A;score=17.33;connected_gene=MDM4;score=14.63;connected_gene=ZBED6;score=12.90;connected_gene=PPP1R15B;score=12.70;connected_gene=ENSG00000231691;score=11.95;connected_gene=SNRPE;score=11.61;connected_gene=ETNK2;score=10.32;connected_gene=RPL21P19;score=0.29;connected_gene=GC01P204254;score=0.21	0.94	0.79	0.91	0.88	0.71	0.79	0.77	0.85	0.83	0.8	0.87	0.77	0.87	0.89	0.85	0.78	0.94	0.82	0.79	0.92	0.66	0.87	0.91	0.82	0.76	0.87	0.95	0.87	0.92	0.79	0.82	0.85	0.88	0.81	0.95	0.88	0.92	0.88	0.9	0.84	0.92	0.91	0.89	0.92	0.86	0.78	0.92	0.85
chr1_207306600_207307400	genehancer_id=GH01I207306;connected_gene=CR2;score=10.26;connected_gene=CD55;score=7.66;connected_gene=ENSG00000237074;score=0.20	0.8	0.77	0.77	0.91	0.83	0.81	0.7	0.75	0.52	0.68	0.7	0.66	0.78	0.88	0.68	0.85	0.93	0.9	0.77	0.87	0.61	0.6	0.8	0.61	0.89	0.49	0.56	0.63	0.74	0.51	0.38	0.67	0.6	0.44	0.45	0.56	0.62	0.73	0.71	0.68	0.67	0.38	0.61	0.85	0.82	0.57	0.71	0.65
chr1_209866001_209866600	genehancer_id=GH01I209863;connected_gene=SYT14;score=15.76;connected_gene=IRF6;score=11.27;connected_gene=DIEXF;score=11.05;connected_gene=GC01M209934;score=0.19	0.28	0.44	0.34	0.25	0.56	0.42	0.48	0.42	0.34	0.35	0.35	0.47	0.36	0.47	0.59	0.41	0.43	0.48	0.5	0.49	0.41	0.4	0.48	0.45	0.43	0.27	0.44	0.45	0.47	0.52	0.41	0.27	0.24	0.46	0.25	0.35	0.33	0.32	0.27	0.3	0.47	0.38	0.35	0.25	0.26	0.48	0.35	0.29
chr1_212206001_212206200	genehancer_id=GH01I212205;connected_gene=LOC101929541;score=22.22;connected_gene=PPP2R5A;score=6.29;connected_gene=GC01M212205;score=0.77;connected_gene=GC01P212241;score=0.29	1	0.5	0.62	0.78	0.67	0.88	0.8	0.71	0.87	0.89	0.84	0.89	0.89	0.85	0.88	0.94	0.83	0.93	0.69	0.84	0.71	0.62	0.94	0.58	0.83	0.69	0.73	0.75	0.67	0.73	0.59	0.45	0.38	0.56	0.7	0.62	0.55	0.58	0.76	0.67	0.78	0.6	0.94	0.5	0.88	0.62	0.69	0.81
chr1_212351601_212352400	genehancer_id=GH01I212339;connected_gene=TMEM206;score=12.01;connected_gene=DTL;score=11.01;connected_gene=INTS7;score=11.01;connected_gene=ENSG00000212187;score=10.47;connected_gene=PPP2R5A;score=7.79;connected_gene=ENSG00000234915;score=0.44;connected_gene=GC01P212353;score=0.39	0.82	0.79	0.65	0.88	0.92	0.74	0.61	0.84	0.87	0.82	0.85	0.77	0.86	0.85	0.82	0.8	0.86	0.92	0.75	0.85	0.79	0.76	0.84	0.5	0.82	0.59	0.69	0.71	0.69	0.74	0.7	0.63	0.7	0.65	0.67	0.64	0.69	0.63	0.72	0.77	0.79	0.52	0.76	0.72	0.84	0.71	0.75	0.76
chr1_219131801_219132400	genehancer_id=GH01I219119;connected_gene=RRP15;score=11.71;connected_gene=RIMKLBP2;score=10.88;connected_gene=LYPLAL1-AS1;score=5.09;connected_gene=GC01M219124;score=0.39;connected_gene=GC01P219093;score=0.31	0.67	0.66	0.63	0.58	0.74	0.63	0.68	0.71	0.56	0.65	0.7	0.64	0.7	0.65	0.68	0.71	0.56	0.56	0.57	0.58	0.52	0.71	0.61	0.55	0.64	0.5	0.48	0.57	0.61	0.74	0.61	0.75	0.57	0.46	0.42	0.57	0.64	0.64	0.53	0.61	0.58	0.48	0.65	0.38	0.57	0.57	0.64	0.74
chr1_220240201_220241600	genehancer_id=GH01I220253;connected_gene=MORF4L1P1;score=550.77;connected_gene=AURKAPS1;score=0.39;connected_gene=RAB3GAP2;score=0.37	0.97	0.84	0.84	0.9	0.9	0.97	0.86	0.9	0.92	0.89	0.93	0.87	0.89	1	0.9	0.95	0.95	0.98	1	0.9	0.91	0.85	0.94	0.9	0.95	0.89	0.74	0.92	0.73	0.89	0.84	0.8	0.85	0.87	0.86	0.88	0.9	0.76	0.85	0.85	0.91	0.87	0.86	0.84	0.96	0.95	0.9	0.85
chr1_223752601_223753600	genehancer_id=GH01I223752;connected_gene=GTF2IP20;score=7.48;connected_gene=CAPN2;score=5.36;connected_gene=LOC105373046;score=0.39;connected_gene=LOC105373041;score=0.34	0.62	0.73	0.69	0.73	0.65	0.67	0.75	0.7	0.64	0.73	0.66	0.79	0.64	0.72	0.67	0.73	0.72	0.64	0.78	0.7	0.72	0.72	0.67	0.74	0.67	0.81	0.7	0.63	0.84	0.76	0.76	0.74	0.65	0.81	0.83	0.79	0.83	0.73	0.77	0.76	0.71	0.88	0.81	0.77	0.68	0.74	0.65	0.74
chr1_227328601_227329000	genehancer_id=GH01I227329;connected_gene=COQ8A;score=13.50;connected_gene=LINC01641;score=12.92;connected_gene=CDC42BPA;score=7.17	0.87	0.87	0.98	0.89	0.81	0.85	0.93	0.83	0.81	0.91	0.88	0.68	0.79	0.94	0.78	0.79	0.79	0.84	0.72	0.84	0.68	0.77	0.78	0.86	0.88	0.83	0.92	0.86	0.8	0.87	0.8	0.88	0.78	0.93	0.94	0.78	0.86	0.89	0.79	0.89	0.87	0.95	0.84	0.93	0.77	0.92	0.91	0.91
chr1_228977401_228977600	genehancer_id=GH01I228978;connected_gene=GC01M228979;score=0.37;connected_gene=LOC105373143;score=0.29;connected_gene=GC01M228906;score=0.05	0.7	0.81	0.78	0.66	0.69	0.65	0.83	0.75	0.83	0.62	0.74	0.69	0.74	0.73	0.79	0.8	0.69	0.76	0.63	0.71	0.74	0.9	0.78	0.61	0.8	0.59	0.66	0.55	0.75	0.48	0.53	0.55	0.67	0.42	0.68	0.74	0.68	0.48	0.72	0.6	0.8	0.63	0.71	0.77	0.74	0.46	0.77	0.67
chr1_229874601_229875000	genehancer_id=GH01I229862;connected_gene=ABCB10;score=4.24;connected_gene=LOC105373162;score=0.77;connected_gene=LOC105373161;score=0.22	0.94	0.94	1	0.89	0.87	0.81	0.93	0.9	0.84	1	1	0.78	0.87	0.92	0.76	0.88	0.96	0.9	0.87	0.92	0.93	0.9	0.88	0.86	0.76	0.88	0.62	0.92	1	0.93	1	1	1	0.94	0.9	0.86	0.88	1	1	1	1	0.87	1	0.89	0.78	0.93	0.94	0.97
chr1_231063401_231064200	genehancer_id=GH01I231065;connected_gene=FAM89A;score=5.56;connected_gene=GC01M231050;score=0.44;connected_gene=LOC100288703;score=0.23	0.81	0.79	0.7	0.86	0.83	0.84	0.88	0.92	0.88	0.84	0.81	0.77	0.85	0.83	0.82	0.87	0.86	0.81	0.78	0.88	0.69	0.92	0.73	0.83	0.84	0.75	0.84	0.72	0.78	0.76	0.79	0.78	0.76	0.82	0.88	0.87	0.75	0.78	0.77	0.74	0.86	0.72	0.66	0.78	0.77	0.79	0.78	0.82
chr1_231805600_231805800	genehancer_id=GH01I231806;connected_gene=C1orf131;score=12.94;connected_gene=DISC1;score=11.62;connected_gene=ENSG00000274121;score=0.44;connected_gene=GC01P231693;score=0.14;connected_gene=TSNAX-DISC1;score=0.06	0.9	0.8	1	1	0.71	0.94	0.9	0.97	0.92	0.83	0.93	0.88	1	0.84	0.9	0.93	0.88	0.85	0.91	0.93	1	0.8	0.84	0.92	0.85	0.89	1	1	1	1	0.88	0.93	1	1	1	1	0.94	0.92	0.89	0.88	0.93	0.92	0.77	1	1	0.79	0.95	0.9
chr1_23583401_23584000	genehancer_id=GH01I023584;connected_gene=PNRC2;score=13.29;connected_gene=RPL11;score=2.01;connected_gene=MDS2;score=0.44;connected_gene=PIR62098;score=0.39	0.88	0.76	0.89	0.88	0.92	0.97	0.94	0.88	0.68	0.83	0.82	0.68	0.88	0.81	0.91	0.89	0.96	0.65	0.79	0.89	0.86	0.81	1	0.95	0.91	1	0.85	1	0.86	1	0.97	1	0.96	0.88	0.89	0.88	1	1	0.95	0.9	0.81	0.74	1	0.9	0.93	0.87	1	1
chr1_23816401_23817600	genehancer_id=GH01I023817;connected_gene=FUCA1;score=11.45;connected_gene=PIR41142;score=0.37;connected_gene=GC01P023838;score=0.34;connected_gene=HMGCL;score=0.34	0.79	0.71	0.72	0.78	0.89	0.74	0.6	0.76	0.77	0.75	0.78	0.78	0.85	0.85	0.8	0.88	0.73	0.84	0.67	0.81	0.65	0.69	0.79	0.5	0.84	0.62	0.71	0.63	0.52	0.81	0.53	0.68	0.73	0.67	0.65	0.62	0.67	0.62	0.75	0.77	0.63	0.57	0.73	0.69	0.84	0.58	0.68	0.78
chr1_240210200_240210600	genehancer_id=GH01I240228;connected_gene=ENSG00000233735;score=0.25;connected_gene=ENSG00000252317;score=0.14;connected_gene=FMN2;score=0.08	0.68	0.81	0.88	0.74	0.64	0.71	0.67	0.75	0.56	0.69	0.67	0.55	0.54	0.61	0.63	0.68	0.8	0.7	0.58	0.65	0.55	0.65	0.68	0.68	0.61	0.68	0.78	0.65	0.68	0.66	0.79	0.69	0.71	0.81	0.73	0.69	0.67	0.71	0.64	0.72	0.76	0.79	0.71	0.72	0.83	0.68	0.64	0.77
chr1_24400200_24400800	genehancer_id=GH01I024400;connected_gene=STPG1;score=15.89;connected_gene=NIPAL3;score=15.53;connected_gene=LOC105376871;score=10.62;connected_gene=GRHL3;score=10.61;connected_gene=RCAN3;score=10.44;connected_gene=NCMAP;score=10.19;connected_gene=PIR44101;score=0.18	0.7	0.7	0.64	0.82	0.72	0.77	0.8	0.82	0.76	0.76	0.8	0.55	0.8	0.76	0.8	0.69	0.86	0.83	0.67	0.81	0.7	0.68	0.83	0.61	0.74	0.78	0.52	0.54	0.73	0.65	0.5	0.61	0.52	0.52	0.7	0.48	0.78	0.68	0.71	0.73	0.72	0.52	0.64	0.78	0.77	0.63	0.79	0.73
chr1_246306800_246307200	genehancer_id=GH01I246305;connected_gene=SMYD3-IT1;score=0.37;connected_gene=RNU6-1283P;score=0.13;connected_gene=GC01M246190;score=0.13;connected_gene=SMYD3;score=0.08	1	0.83	1	0.92	0.91	1	1	1	1	1	1	1	0.91	0.88	1	0.91	1	1	1	0.86	1	1	1	1	1	0.75	0.89	1	0.93	0.95	1	0.89	0.83	1	0.73	0.78	0.93	1	0.88	0.93	1	0.95	0.8	0.94	1	0.92	0.95	0.93
chr1_246622201_246622800	genehancer_id=GH01I246617;connected_gene=LOC105373271;score=0.44;connected_gene=ENSG00000228955;score=0.39;connected_gene=CNST;score=0.23	0.88	0.76	0.84	0.93	0.87	0.89	0.86	0.89	0.8	0.85	0.93	0.83	0.86	0.93	0.89	0.91	0.86	0.91	0.84	0.96	0.84	0.95	0.84	0.79	0.94	0.83	0.81	0.82	0.86	0.7	0.84	0.74	0.76	0.83	0.72	0.85	0.76	0.92	0.84	0.88	0.87	0.75	0.88	0.89	0.93	0.74	0.84	0.89
chr1_247824001_247824800	genehancer_id=GH01I247852;connected_gene=TRIM58;score=37.96;connected_gene=OR2AJ1;score=11.24;connected_gene=OR11L1;score=0.39	0.81	0.89	0.95	0.77	0.79	0.87	0.79	0.81	0.73	0.98	0.73	0.61	0.75	0.87	0.7	0.77	0.84	0.84	0.83	0.92	0.6	0.76	0.81	0.86	0.77	0.93	0.89	0.81	0.81	0.82	0.88	0.86	0.85	0.86	0.88	0.84	0.71	0.86	0.86	0.92	0.79	0.88	0.91	0.87	0.82	0.85	0.9	0.88
chr1_247844801_247845400	genehancer_id=GH01I247852;connected_gene=TRIM58;score=37.96;connected_gene=OR2AJ1;score=11.24;connected_gene=OR11L1;score=0.39	0.91	0.75	0.77	0.88	0.8	0.83	0.73	0.77	0.72	0.86	0.78	0.64	0.86	0.92	0.8	0.87	0.82	0.83	0.81	0.88	0.67	0.84	0.7	0.66	0.87	0.69	0.73	0.74	0.7	0.67	0.68	0.84	0.68	0.73	0.73	0.66	0.64	0.73	0.74	0.75	0.83	0.6	0.7	0.81	0.82	0.71	0.71	0.75
chr1_24808201_24810600	genehancer_id=GH01I024806;connected_gene=RNU6-1208P;score=12.83;connected_gene=CLIC4;score=11.60;connected_gene=GC01P024788;score=0.37;connected_gene=GC01P024848;score=0.26	0.83	0.85	0.85	0.89	0.87	0.84	0.81	0.9	0.8	0.8	0.82	0.73	0.82	0.87	0.8	0.86	0.86	0.83	0.81	0.88	0.83	0.87	0.91	0.81	0.84	0.82	0.76	0.79	0.74	0.73	0.76	0.74	0.74	0.75	0.71	0.76	0.74	0.82	0.8	0.83	0.76	0.76	0.79	0.86	0.86	0.77	0.84	0.81
chr1_248659401_248659800	genehancer_id=GH01I248658;connected_gene=ENSG00000229255;score=8.09;connected_gene=LOC101928226;score=7.03;connected_gene=SH3BP5L;score=5.49;connected_gene=OR2T27;score=0.77;connected_gene=OR14I1;score=0.28	0.92	0.65	0.85	0.75	0.73	0.74	0.68	0.77	0.61	0.77	0.79	0.7	0.74	0.71	0.74	0.89	0.7	0.75	0.59	0.93	0.63	0.55	0.71	0.83	0.66	0.85	0.84	0.8	0.81	0.84	0.91	0.87	0.86	0.86	0.73	0.77	0.64	0.84	0.84	0.81	0.86	0.81	0.8	0.84	0.84	0.76	0.83	0.74
chr1_27165801_27166200	genehancer_id=GH01I027166;connected_gene=SLC9A1;score=557.78;connected_gene=LOC102723760;score=0.44	0.73	0.89	0.83	0.94	0.93	0.82	0.69	0.9	0.84	0.84	0.95	0.89	0.93	0.94	0.89	0.83	0.84	0.93	0.85	0.82	0.82	0.85	0.9	0.7	0.93	0.82	0.7	0.87	0.89	0.8	0.81	0.85	0.94	0.76	0.71	0.76	0.73	0.73	0.83	0.66	0.78	0.61	0.76	0.76	0.8	0.83	0.85	0.83
chr1_27752600_27752800	genehancer_id=GH01I027771;connected_gene=STX12;score=553.37;connected_gene=ENSG00000269971;score=550.77;connected_gene=GMEB1;score=14.41;connected_gene=ACTG1P20;score=13.12;connected_gene=RNU6-1245P;score=11.68;connected_gene=PPP1R8;score=11.67;connected_gene=SCARNA1;score=11.65;connected_gene=FAM76A;score=11.62;connected_gene=ENSG00000231344;score=11.25;connected_gene=PHACTR4;score=10.27;connect…	0.81	0.75	0.58	0.58	0.73	0.66	0.74	0.72	0.76	0.71	0.85	0.67	0.72	0.78	0.64	0.78	0.78	0.74	0.84	0.81	0.76	0.7	0.94	0.46	0.87	0.56	0.72	0.59	0.52	0.56	0.41	0.6	0.55	0.63	0.64	0.58	0.71	0.69	0.68	0.62	0.82	0.61	0.71	0.63	0.55	0.71	0.8	0.76
chr1_28340801_28341000	genehancer_id=GH01I028341;connected_gene=PHACTR4;score=17.60;connected_gene=SESN2;score=11.06;connected_gene=SNORD99;score=10.53;connected_gene=RAB42;score=10.52;connected_gene=DNAJC8;score=10.51;connected_gene=ATP5IF1;score=10.51;connected_gene=PTAFR;score=10.08;connected_gene=MED18;score=0.39	0.82	0.84	0.9	0.95	0.8	0.86	0.82	0.87	0.9	0.9	0.82	0.87	0.88	0.91	0.92	0.78	0.95	0.92	0.83	0.84	0.78	0.85	0.86	0.92	0.85	0.85	0.96	1	0.93	0.97	0.93	0.93	0.92	0.86	0.93	0.88	0.81	0.88	0.97	0.95	0.93	0.96	0.77	0.97	0.9	0.96	0.89	0.88
chr1_30039401_30039600	genehancer_id=GH01I030083;connected_gene=SRSF4;score=18.13;connected_gene=PUM1;score=14.87;connected_gene=TMEM200B;score=9.85;connected_gene=PIR34057;score=0.37;connected_gene=LINC01648;score=0.25	0.75	0.33	0.67	0.71	0.71	0.62	0.67	0.8	0.38	0.73	0.72	0.35	0.67	0.4	0.62	0.8	0.83	0.69	0.38	0.64	0.77	0.14	0.5	0.75	0.58	0.86	0.73	0.83	0.71	0.8	0.67	1	0.86	0.59	0.87	0.71	0.8	0.89	0.6	0.64	0.71	0.75	0.77	0.4	0.62	0.8	0.69	0.84
chr1_3144201_3144400	genehancer_id=GH01I003139;connected_gene=ENSG00000226286;score=0.44;connected_gene=GC01P003150;score=0.39;connected_gene=PRDM16;score=0.19	0.85	0.85	0.68	0.93	0.74	0.82	0.77	0.79	0.67	0.83	0.81	0.91	0.88	0.78	0.77	0.84	0.87	0.8	0.87	0.65	0.71	0.82	0.85	0.89	0.62	0.97	0.88	0.91	0.85	0.84	0.87	0.95	0.89	0.91	0.87	0.85	0.87	0.96	0.92	0.88	0.83	0.92	0.93	0.92	0.92	0.8	0.85	0.85
chr1_34806600_34807000	genehancer_id=GH01I034798;connected_gene=GJB5;score=15.44;connected_gene=GJB4;score=11.01;connected_gene=GJB3;score=5.14;connected_gene=GJA4;score=0.44;connected_gene=GC01P034835;score=0.28;connected_gene=SMIM12;score=0.21	0.9	0.88	0.87	0.88	0.92	0.85	0.81	0.81	0.79	0.81	0.8	0.78	0.68	0.91	0.84	0.84	0.92	0.8	0.87	0.96	0.78	0.73	0.94	0.83	0.89	0.65	0.67	0.82	0.71	0.63	0.65	0.81	0.52	0.8	0.6	0.65	0.59	0.94	0.71	0.76	0.77	0.73	0.6	0.65	0.77	0.76	0.67	0.64
chr1_39317801_39319000	genehancer_id=GH01I039318;connected_gene=RNU6-608P;score=10.69;connected_gene=PABPC4;score=9.83;connected_gene=BMP8B;score=4.55;connected_gene=HSPE1P8;score=0.39;connected_gene=GC01M039370;score=0.22;connected_gene=MACF1;score=0.07;connected_gene=KIAA0754;score=0.07	0.57	0.64	0.57	0.64	0.59	0.52	0.43	0.6	0.49	0.56	0.52	0.46	0.62	0.52	0.65	0.66	0.57	0.72	0.62	0.57	0.37	0.58	0.66	0.49	0.6	0.4	0.52	0.5	0.44	0.43	0.37	0.5	0.5	0.49	0.46	0.43	0.44	0.48	0.59	0.42	0.54	0.36	0.46	0.51	0.62	0.44	0.52	0.59
chr1_4006201_4007000	genehancer_id=GH01I004006;connected_gene=PIR57428;score=550.77;connected_gene=WRAP73;score=21.21;connected_gene=C1orf174;score=19.08;connected_gene=AJAP1;score=5.75;connected_gene=LOC105376673;score=0.29	0.8	0.77	0.79	0.81	0.71	0.8	0.82	0.78	0.67	0.72	0.88	0.68	0.77	0.8	0.75	0.79	0.75	0.81	0.79	0.88	0.73	0.77	0.76	0.82	0.89	0.8	0.75	0.82	0.82	0.86	0.77	0.87	0.86	0.86	0.79	0.78	0.81	0.85	0.84	0.84	0.78	0.77	0.81	0.86	0.81	0.74	0.92	0.85
chr1_40943401_40943600	genehancer_id=GH01I040943;connected_gene=UBE2V1P8;score=550.77;connected_gene=CITED4;score=19.30;connected_gene=ENSG00000229528;score=12.07;connected_gene=CTPS1;score=11.77;connected_gene=MIR30C1;score=10.98;connected_gene=MIR30E;score=10.98;connected_gene=NFYC;score=10.96;connected_gene=EXO5;score=10.64;connected_gene=ENSG00000235358;score=5.34;connected_gene=GC01P040947;score=0.77;connected_gen…	0.95	0.79	0.77	0.86	0.89	0.83	0.79	0.8	0.87	0.76	0.95	0.88	0.84	0.95	0.85	0.8	0.75	0.9	0.89	0.85	0.79	1	0.8	0.85	0.86	0.77	0.86	0.66	0.69	0.67	0.76	0.75	0.55	0.85	0.52	0.74	0.9	0.74	0.81	0.89	0.85	0.72	0.88	0.9	0.65	0.75	0.79	0.89
chr1_42732600_42732800	genehancer_id=GH01I042735;connected_gene=PPIH;score=16.22;connected_gene=P3H1;score=11.99;connected_gene=C1orf50;score=11.56;connected_gene=YBX1;score=10.32;connected_gene=CLDN19;score=0.77;connected_gene=GC01M042732;score=0.39;connected_gene=GC01M042747;score=0.39;connected_gene=GC01P042719;score=0.37;connected_gene=GC01M042733;score=0.19	0.53	0.51	0.42	0.33	0.31	0.62	0.35	0.38	0.49	0.33	0.51	0.39	0.32	0.35	0.52	0.39	0.41	0.28	0.23	0.42	0.5	0.57	0.25	0.48	0.42	0.62	0.42	0.5	0.62	0.58	0.62	0.76	0.52	0.61	0.48	0.63	0.63	0.42	0.29	0.5	0.57	0.56	0.55	0.58	0.58	0.47	0.49	0.59
chr1_43715601_43717400	genehancer_id=GH01I043718;connected_gene=ARTN;score=12.11;connected_gene=LOC101929592;score=11.46;connected_gene=MED8;score=6.54;connected_gene=ENSG00000283414;score=0.77;connected_gene=GC01M043702;score=0.44;connected_gene=ST3GAL3;score=0.39	0.79	0.74	0.7	0.78	0.82	0.7	0.71	0.84	0.79	0.77	0.73	0.62	0.79	0.83	0.77	0.77	0.79	0.77	0.77	0.73	0.73	0.7	0.85	0.7	0.81	0.5	0.68	0.73	0.73	0.66	0.61	0.65	0.6	0.61	0.55	0.67	0.64	0.66	0.65	0.7	0.72	0.64	0.7	0.7	0.79	0.69	0.73	0.75
chr1_43731801_43733400	genehancer_id=GH01I043736;connected_gene=ST3GAL3;score=550.29;connected_gene=ENSG00000233674;score=0.44;connected_gene=GC01M043702;score=0.44	0.85	0.88	0.79	0.82	0.91	0.84	0.9	0.88	0.77	0.88	0.85	0.82	0.89	0.88	0.85	0.86	0.82	0.85	0.82	0.93	0.79	0.81	0.86	0.72	0.87	0.65	0.84	0.79	0.78	0.78	0.69	0.8	0.76	0.81	0.86	0.84	0.75	0.76	0.78	0.79	0.9	0.78	0.79	0.86	0.82	0.74	0.78	0.84
chr1_43760801_43761200	genehancer_id=GH01I043760;connected_gene=ARTN;score=11.64;connected_gene=LOC101929592;score=11.40;connected_gene=IPO13;score=11.37;connected_gene=LOC101929609;score=11.37;connected_gene=ST3GAL3;score=11.33;connected_gene=KDM4A-AS1;score=10.94;connected_gene=DPH2;score=10.77;connected_gene=ENSG00000233674;score=0.37;connected_gene=GC01P043830;score=0.20	0.81	0.46	0.65	0.83	0.63	0.64	0.65	0.85	0.63	0.69	0.56	0.62	0.7	0.91	0.71	0.72	0.77	0.81	0.74	0.85	0.56	0.62	0.52	0.44	0.79	0.6	0.46	0.55	0.67	0.63	0.55	0.82	0.45	0.58	0.57	0.6	0.77	0.53	0.45	0.56	0.56	0.56	0.43	0.53	0.83	0.43	0.62	0.69
chr1_45384801_45385600	genehancer_id=GH01I045392;connected_gene=PRDX1;score=15.69;connected_gene=MMACHC;score=4.70;connected_gene=TOE1;score=2.76;connected_gene=IPP;score=2.70;connected_gene=TESK2;score=1.80;connected_gene=PPIAP36;score=0.34;connected_gene=PIR46302;score=0.23	0.84	0.85	0.81	0.77	0.94	0.75	0.89	0.85	0.84	0.86	0.89	0.67	0.83	0.89	0.92	0.93	0.8	0.86	0.89	0.83	0.75	0.77	0.91	0.71	0.85	0.81	0.58	0.83	0.65	0.82	0.76	0.89	0.72	0.62	0.78	0.78	0.71	0.8	0.82	0.79	0.78	0.64	0.74	0.7	0.76	0.81	0.8	0.82
chr1_45617401_45617600	genehancer_id=GH01I045619;connected_gene=MAST2;score=7.82;connected_gene=CCDC17;score=0.44;connected_gene=ENSG00000281825;score=0.39	0.67	0.75	0.62	0.75	0.8	0.71	0.62	0.61	0.77	0.64	0.69	0.62	0.91	0.89	0.61	0.77	0.79	0.76	0.66	0.77	0.52	0.6	0.8	0.52	0.78	0.62	0.58	0.6	0.63	0.61	0.49	0.55	0.57	0.64	0.54	0.65	0.57	0.71	0.48	0.6	0.77	0.53	0.67	0.59	0.81	0.51	0.73	0.6
chr1_45764801_45765000	genehancer_id=GH01I045769;connected_gene=MAST2;score=9.51;connected_gene=IPP;score=9.25;connected_gene=RPL6P1;score=0.39;connected_gene=LOC105378693;score=0.37	0.9	0.93	1	0.88	1	0.94	1	0.93	0.9	1	1	0.93	0.95	1	0.92	1	0.88	0.96	0.92	1	0.81	0.9	0.9	0.93	1	0.67	0.76	1	0.9	0.88	1	1	0.95	0.92	0.81	0.89	0.77	0.89	0.94	0.88	0.83	1	1	0.94	0.81	0.82	0.93	0.77
chr1_51539801_51540000	genehancer_id=GH01I051541;connected_gene=EPS15;score=12.90;connected_gene=ENSG00000227070;score=12.90;connected_gene=OSBPL9;score=10.88;connected_gene=RNU6-877P;score=10.77;connected_gene=ENSG00000238140;score=10.66;connected_gene=TTC39A;score=10.21;connected_gene=GC01P051545;score=0.77;connected_gene=RNU6-1281P;score=0.77;connected_gene=LOC105378720;score=0.34	0.9	0.76	0.52	0.85	0.96	0.66	0.59	0.75	0.74	0.74	0.66	0.65	0.82	0.84	0.83	0.7	0.79	0.75	0.66	0.77	0.7	0.7	0.71	0.26	0.72	0.52	0.61	0.75	0.53	0.65	0.54	0.67	0.55	0.69	0.44	0.66	0.46	0.44	0.64	0.72	0.59	0.41	0.75	0.71	0.78	0.56	0.83	0.8
chr1_51918201_51918400	genehancer_id=GH01I051923;connected_gene=RAB3B;score=10.94;connected_gene=ENSG00000223390;score=10.36;connected_gene=KTI12;score=10.36;connected_gene=RPS13P2;score=10.27;connected_gene=ENSG00000230953;score=10.21;connected_gene=NRDC;score=7.91;connected_gene=GC01P051906;score=0.37;connected_gene=GC01P051974;score=0.25	1	1	1	1	1	1	0.9	0.88	0.86	0.8	0.86	0.88	0.83	0.87	0.79	0.82	0.78	0.79	0.8	0.9	0.82	0.62	0.88	0.92	0.89	0.93	0.93	0.8	0.93	0.94	0.95	0.93	0.92	0.8	0.94	0.92	0.92	0.93	1	0.9	0.92	0.83	1	0.81	0.94	1	0.95	0.9
chr1_52490201_52491200	genehancer_id=GH01I052454;connected_gene=ZCCHC11;score=11.18;connected_gene=GPX7;score=10.57;connected_gene=PRPF38A;score=0.23;connected_gene=GC01M052527;score=0.19	0.75	0.73	0.72	0.89	0.81	0.75	0.69	0.9	0.77	0.79	0.79	0.74	0.82	0.79	0.91	0.84	0.83	0.81	0.82	0.62	0.9	0.79	0.77	0.83	0.78	0.72	0.75	0.76	0.76	0.8	0.77	0.65	0.68	0.7	0.75	0.76	0.74	0.73	0.79	0.83	0.75	0.62	0.67	0.67	0.74	0.73	0.76	0.79
chr1_53153800_53154001	genehancer_id=GH01I053154;connected_gene=CPT2;score=10.37;connected_gene=SLC1A7;score=5.45;connected_gene=PODN;score=5.02;connected_gene=LOC105378724;score=0.34	0.86	0.79	0.74	0.69	0.7	0.81	0.67	0.79	0.74	0.8	0.73	0.74	0.81	0.73	0.64	0.6	0.71	0.79	0.66	0.86	0.75	0.85	0.68	0.74	0.79	0.77	0.71	0.77	0.92	0.78	0.91	0.82	0.72	0.8	0.78	0.8	0.85	0.84	0.75	0.72	0.92	0.88	0.79	1	0.79	0.81	0.73	0.82
chr1_53535800_53536600	genehancer_id=GH01I053529;connected_gene=RNU7-95P;score=10.93;connected_gene=TCEANC2;score=6.24;connected_gene=PIR60882;score=0.26;connected_gene=DMRTB1;score=0.19;connected_gene=GLIS1;score=0.08	0.91	0.78	0.88	0.88	0.85	0.84	0.89	0.9	0.82	0.84	0.76	0.78	0.89	0.82	0.88	0.85	0.87	0.86	0.8	0.89	0.67	0.86	0.93	0.92	0.88	0.94	0.82	0.86	0.94	0.91	0.88	0.94	0.89	0.94	0.91	0.8	0.96	0.86	0.94	0.87	0.92	0.82	0.9	0.89	0.94	0.92	0.88	0.89
chr1_54267001_54267800	genehancer_id=GH01I054266;connected_gene=SSBP3;score=15.55;connected_gene=SSBP3-AS1;score=11.46;connected_gene=TMEM59;score=9.99;connected_gene=TCEANC2;score=9.99;connected_gene=CDCP2;score=9.93;connected_gene=GC01P054263;score=0.77;connected_gene=ENSG00000225632;score=0.37	0.84	0.73	0.72	0.78	0.84	0.79	0.78	0.76	0.75	0.76	0.74	0.79	0.76	0.79	0.8	0.75	0.78	0.84	0.74	0.71	0.73	0.76	0.83	0.75	0.79	0.73	0.75	0.79	0.64	0.64	0.75	0.72	0.71	0.73	0.67	0.69	0.69	0.76	0.68	0.71	0.78	0.67	0.76	0.74	0.79	0.75	0.71	0.74
chr1_55575601_55576200	genehancer_id=GH01I055572;connected_gene=ENSG00000234810;score=0.44;connected_gene=GC01P055526;score=0.25	0.9	0.76	0.62	0.93	0.8	0.8	0.7	0.88	0.8	0.74	0.69	0.61	0.82	0.82	0.76	0.57	0.79	0.68	0.78	0.72	0.62	0.66	0.63	0.69	0.63	0.76	0.79	0.67	0.84	0.82	0.71	0.56	0.76	0.81	0.78	0.82	0.87	0.89	0.82	0.86	0.88	0.74	0.65	0.75	0.7	0.87	0.82	0.82
chr1_56199201_56199400	genehancer_id=GH01I056199;connected_gene=ENSG00000260971;score=4.78;connected_gene=RPSAP20;score=0.44;connected_gene=ENSG00000235612;score=0.23;connected_gene=ENSG00000284686;score=0.05	0.62	0.6	0.54	0.77	0.75	0.7	0.67	0.63	0.7	0.73	0.72	0.6	0.76	0.87	0.69	0.69	0.76	0.84	0.56	0.64	0.62	0.5	0.78	0.86	0.67	0.6	0.55	0.54	0.5	0.5	0.33	0.47	0.3	0.33	0.46	0.5	0.47	0.33	0.54	0.61	0.92	0.68	0.8	0.5	0.85	0.6	0.59	0.59
chr1_56926001_56926200	genehancer_id=GH01I056919;connected_gene=C8B;score=11.12;connected_gene=GC01P056889;score=0.29;connected_gene=LOC105378745;score=0.26	0.53	0.5	0.9	0.71	0.7	0.69	0.8	0.87	0.67	0.73	0.79	0.71	0.82	0.84	0.8	0.74	0.54	0.73	1	0.87	0.74	0.72	0.93	0.73	0.8	0.58	0.38	0.67	0.56	0.56	0.44	0.58	0.67	0.67	0.73	0.67	0.47	0.68	0.84	0.41	0.75	0.4	0.73	0.32	0.62	0.85	0.69	0.9
chr1_57205000_57206800	genehancer_id=GH01I057206;connected_gene=GC01P057205;score=550.77;connected_gene=GC01M057205;score=550.77;connected_gene=GC01M057203;score=550.77	0.74	0.73	0.73	0.73	0.69	0.84	0.72	0.73	0.77	0.7	0.76	0.72	0.73	0.79	0.76	0.76	0.75	0.73	0.69	0.76	0.65	0.75	0.82	0.78	0.7	0.62	0.59	0.74	0.69	0.67	0.78	0.83	0.78	0.74	0.68	0.75	0.65	0.66	0.63	0.6	0.73	0.63	0.7	0.62	0.71	0.71	0.72	0.71
chr1_58664601_58665201	genehancer_id=GH01I058664;connected_gene=MYSM1;score=15.92;connected_gene=TACSTD2;score=10.85;connected_gene=GC01M058655;score=0.44	0.82	0.73	0.67	0.82	0.78	0.73	0.81	0.95	0.67	0.77	0.75	0.57	0.95	0.9	0.75	0.87	0.75	0.75	0.93	0.89	0.74	0.64	0.89	0.72	0.74	0.58	0.82	0.79	0.68	0.58	0.64	0.6	0.55	0.65	0.61	0.62	0.79	0.67	0.78	0.76	0.76	0.61	0.76	0.73	0.9	0.7	0.79	0.79
chr1_59475401_59475801	genehancer_id=GH01I059476;connected_gene=GC01P059473;score=0.77;connected_gene=FGGY;score=0.09;connected_gene=MIR4711;score=0.07	0.94	1	0.96	0.9	0.94	0.95	1	0.95	0.83	1	0.93	0.95	0.95	1	0.97	0.95	1	1	0.94	1	0.92	0.94	1	0.92	1	0.88	0.94	0.93	0.87	1	0.94	1	0.8	0.88	0.79	0.92	0.79	0.83	0.93	0.79	0.88	0.94	0.94	0.79	0.95	0.83	1	1
chr1_60037400_60037800	genehancer_id=GH01I060035;connected_gene=C1orf87;score=11.01;connected_gene=RN7SL475P;score=0.21;connected_gene=GC01M059975;score=0.21	0.78	0.66	0.78	0.88	0.67	0.78	0.72	0.79	0.72	0.85	0.69	0.46	0.84	0.73	0.78	0.81	0.78	0.89	0.8	0.76	0.7	0.86	0.7	0.44	0.83	0.54	0.7	0.67	0.68	0.56	0.55	0.59	0.71	0.56	0.41	0.5	0.73	0.65	0.79	0.74	0.75	0.58	0.75	0.7	0.87	0.66	0.68	0.76
chr1_60448801_60449200	genehancer_id=GH01I060478;connected_gene=GC01P060462;score=0.37;connected_gene=GC01P060503;score=0.34	0.89	0.86	0.88	0.64	0.5	0.92	0.8	0.67	0.75	0.71	0.83	0.56	0.56	0.85	0.55	0.67	0.69	0.9	0.64	0.57	0.56	0.78	0.83	1	0.92	1	0.85	0.83	1	0.73	0.88	0.62	0.83	1	0.76	0.88	1	0.89	0.88	0.6	1	0.92	0.86	0.9	0.83	0.75	0.93	0.83
chr1_60504400_60505000	genehancer_id=GH01I060502;connected_gene=GC01P060503;score=550.77;connected_gene=GC01M060507;score=0.31	0.84	0.7	0.74	0.64	0.59	0.68	0.93	0.73	0.59	0.72	0.65	0.71	0.76	0.68	0.57	0.82	0.63	0.79	0.48	0.73	0.57	0.63	0.71	0.78	0.95	0.76	0.75	0.73	0.82	0.86	0.8	0.89	0.71	0.71	0.84	0.76	0.71	0.88	0.86	0.68	0.85	0.84	0.85	0.88	0.78	0.8	0.81	0.75
chr1_6070001_6070600	genehancer_id=GH01I006069;connected_gene=CHD5;score=11.11;connected_gene=RNF207;score=10.01;connected_gene=LOC102724450;score=10.01;connected_gene=RPL22;score=10.01;connected_gene=GC01M006038;score=0.29;connected_gene=LOC105376687;score=0.21;connected_gene=KCNAB2;score=0.18	0.83	0.83	0.76	0.85	0.63	0.79	0.78	0.78	0.67	0.82	0.69	0.64	0.71	0.69	0.69	0.76	0.78	0.77	0.76	0.82	0.6	0.88	0.82	0.72	0.77	0.81	0.87	0.88	0.8	0.77	0.82	0.81	0.68	0.76	0.77	0.79	0.89	0.83	0.88	0.73	0.79	0.67	0.79	0.78	0.79	0.87	0.84	0.82
chr1_61357001_61357600	genehancer_id=GH01I061370;connected_gene=GC01P061319;score=0.23;connected_gene=GC01P061456;score=0.17;connected_gene=NFIA;score=0.03	0.77	0.7	0.7	0.86	0.72	0.77	0.69	0.75	0.74	0.72	0.86	0.76	0.81	0.8	0.8	0.86	0.8	0.81	0.74	0.74	0.64	0.74	0.83	0.7	0.73	0.68	0.7	0.48	0.72	0.69	0.59	0.71	0.73	0.77	0.56	0.62	0.69	0.74	0.69	0.66	0.81	0.71	0.73	0.63	0.75	0.72	0.74	0.72
chr1_61887400_61887801	genehancer_id=GH01I061914;connected_gene=GC01P061916;score=550.77;connected_gene=RNU6-1177P;score=9.41;connected_gene=GC01M061871;score=0.29;connected_gene=PATJ;score=0.09	0.5	0.7	0.64	1	0.62	0.73	0.94	0.7	0.66	0.55	0.47	0.7	0.74	0.74	0.73	0.53	0.81	0.93	0.9	0.58	0.82	1	0.78	0.53	0.65	0.35	0.41	0.62	0.42	0.67	0.55	0.47	0.55	0.57	0.38	0.22	0.68	0.85	0.44	0.46	0.61	0.54	0.5	0.6	0.67	0.76	0.68	0.61
chr1_63601001_63602000	genehancer_id=GH01I063592;connected_gene=ITGB3BP;score=649.80;connected_gene=GC01M063589;score=550.77;connected_gene=PGM1;score=550.77;connected_gene=EFCAB7;score=9.79;connected_gene=GC01M063608;score=0.37	0.68	0.6	0.74	0.74	0.62	0.67	0.59	0.65	0.67	0.62	0.56	0.72	0.66	0.71	0.67	0.68	0.56	0.62	0.57	0.72	0.57	0.77	0.67	0.71	0.62	0.5	0.55	0.56	0.48	0.67	0.48	0.65	0.53	0.54	0.49	0.62	0.6	0.63	0.55	0.58	0.63	0.55	0.67	0.58	0.53	0.54	0.61	0.54
chr1_64453201_64453400	genehancer_id=GH01I064470;connected_gene=CACHD1;score=550.77;connected_gene=RNU7-62P;score=0.18	0.86	0.88	0.65	0.86	0.94	0.93	0.68	0.94	0.86	0.92	0.91	0.88	0.75	0.89	0.76	0.95	0.87	0.96	1	0.87	0.84	0.91	1	0.88	0.62	0.85	0.77	0.78	0.77	0.65	0.7	0.83	0.83	0.82	0.9	0.86	0.86	0.83	0.74	0.54	0.71	0.75	0.94	0.76	0.8	0.89	0.67	0.79
chr1_64884401_64885600	genehancer_id=GH01I064884;connected_gene=GC01P064883;score=550.77;connected_gene=JAK1;score=19.36;connected_gene=RAVER2;score=10.52;connected_gene=GC01M064894;score=0.37	0.81	0.77	0.81	0.76	0.83	0.78	0.64	0.76	0.83	0.79	0.76	0.73	0.83	0.8	0.77	0.84	0.8	0.89	0.71	0.81	0.84	0.77	0.94	0.69	0.88	0.62	0.79	0.72	0.8	0.75	0.57	0.71	0.7	0.81	0.7	0.79	0.67	0.79	0.75	0.79	0.79	0.7	0.72	0.74	0.75	0.69	0.74	0.77
chr1_65224401_65225400	genehancer_id=GH01I065229;connected_gene=AK4;score=17.35;connected_gene=LEPROT;score=10.97;connected_gene=LEPR;score=10.97;connected_gene=GC01P065229;score=0.77;connected_gene=DNAJC6;score=0.37	0.84	0.87	0.74	0.7	0.89	0.82	0.76	0.71	0.83	0.89	0.86	0.69	0.93	0.85	0.86	0.85	0.89	0.83	0.88	0.82	0.7	0.83	0.89	0.66	0.84	0.8	0.69	0.64	0.76	0.71	0.62	0.67	0.82	0.7	0.7	0.69	0.72	0.82	0.69	0.72	0.79	0.57	0.83	0.83	0.86	0.88	0.68	0.79
chr1_65318200_65318601	genehancer_id=GH01I065317;connected_gene=DNAJC6;score=5.99;connected_gene=GC01M065311;score=0.44;connected_gene=RNU2-15P;score=0.16	0.88	0.89	0.83	0.72	0.61	0.87	0.89	0.88	0.75	0.79	0.83	0.74	0.76	0.82	0.92	0.85	0.86	0.86	0.81	0.93	0.72	0.58	0.85	0.84	0.81	0.68	0.61	0.71	0.64	0.84	0.64	0.67	0.69	0.75	0.64	0.7	0.72	0.79	0.73	0.79	0.85	0.76	0.76	0.74	0.71	0.77	0.79	0.77
chr1_65343201_65343800	genehancer_id=GH01I065343;connected_gene=LEPROT;score=10.82;connected_gene=LEPR;score=10.82;connected_gene=GC01M065311;score=0.31;connected_gene=RNU2-15P;score=0.19;connected_gene=DNAJC6;score=0.15	0.69	0.65	0.72	0.75	0.68	0.77	0.68	0.7	0.75	0.7	0.73	0.65	0.66	0.79	0.64	0.64	0.73	0.83	0.77	0.78	0.6	0.8	0.8	0.42	0.75	0.7	0.64	0.73	0.67	0.67	0.54	0.62	0.59	0.77	0.53	0.62	0.64	0.67	0.76	0.65	0.69	0.62	0.69	0.61	0.69	0.66	0.68	0.71
chr1_67773600_67774200	genehancer_id=GH01I067773;connected_gene=GC01M067773;score=550.77;connected_gene=RNU7-80P;score=550.77;connected_gene=DIRAS3;score=5.79;connected_gene=GNG12;score=5.19;connected_gene=LOC105378781;score=0.34;connected_gene=GNG12-AS1;score=0.22	0.91	0.89	0.9	0.92	0.88	0.84	0.9	0.89	0.86	0.85	0.85	0.89	0.88	0.91	0.86	0.9	0.85	0.87	0.84	0.74	0.91	0.9	0.89	0.78	0.87	0.83	0.72	0.82	0.83	0.86	0.67	0.7	0.75	0.88	0.88	0.77	0.87	0.83	0.8	0.77	0.86	0.72	0.83	0.8	0.94	0.78	0.9	0.82
chr1_72006201_72007000	genehancer_id=GH01I072000;connected_gene=GC01M071959;score=0.28;connected_gene=GC01P072172;score=0.09;connected_gene=NEGR1;score=0.06	0.82	0.87	0.92	0.78	0.74	0.76	0.9	0.88	0.74	0.85	0.93	0.8	0.84	0.85	0.89	0.84	0.87	0.81	0.9	0.86	0.72	0.91	0.94	0.84	0.83	0.95	0.91	0.83	0.88	0.88	0.89	0.92	0.86	0.89	0.94	0.85	0.88	0.85	0.91	0.85	0.91	0.95	1	0.84	0.92	0.96	0.84	0.92
chr1_72111401_72112800	genehancer_id=GH01I072121;connected_gene=RPL31P12;score=8.16;connected_gene=GC01P072172;score=0.23;connected_gene=GC01M071959;score=0.10;connected_gene=NEGR1;score=0.10	0.63	0.51	0.58	0.59	0.73	0.54	0.74	0.49	0.61	0.65	0.45	0.68	0.48	0.49	0.51	0.66	0.63	0.48	0.49	0.68	0.41	0.81	0.58	0.72	0.6	0.73	0.76	0.58	0.62	0.69	0.64	0.65	0.77	0.53	0.69	0.74	0.66	0.58	0.68	0.68	0.64	0.74	0.75	0.65	0.76	0.67	0.7	0.61
chr1_72605801_72608200	genehancer_id=GH01I072600;connected_gene=GC01P072596;score=0.77;connected_gene=GC01M072627;score=0.31;connected_gene=LOC105378797;score=0.06	0.8	0.72	0.76	0.75	0.72	0.66	0.67	0.76	0.54	0.76	0.69	0.75	0.61	0.69	0.66	0.62	0.65	0.65	0.65	0.78	0.64	0.5	0.77	0.66	0.72	0.72	0.7	0.66	0.78	0.77	0.72	0.76	0.64	0.75	0.81	0.71	0.74	0.82	0.7	0.75	0.79	0.62	0.77	0.78	0.8	0.76	0.69	0.73
chr1_73129401_73130200	genehancer_id=GH01I073065;connected_gene=LINC01360;score=12.64;connected_gene=KRT8P21;score=0.28;connected_gene=ENSG00000280317;score=0.17	0.72	0.71	0.68	0.54	0.69	0.69	0.53	0.68	0.53	0.66	0.58	0.52	0.68	0.68	0.57	0.68	0.77	0.59	0.63	0.8	0.49	0.61	0.58	0.63	0.63	0.67	0.68	0.78	0.7	0.74	0.72	0.69	0.72	0.74	0.73	0.71	0.58	0.78	0.74	0.78	0.71	0.61	0.72	0.7	0.73	0.63	0.67	0.74
chr1_7340201_7340400	genehancer_id=GH01I007335;connected_gene=CAMTA1-IT1;score=0.29;connected_gene=GC01M007245;score=0.18;connected_gene=CAMTA1;score=0.03	1	0.73	0.91	0.87	0.65	0.74	0.92	0.93	0.75	0.71	0.94	0.75	0.82	0.79	0.76	0.69	0.79	0.78	0.65	0.57	0.67	0.73	0.86	0.89	0.81	0.86	0.8	1	0.85	0.83	0.93	0.83	0.92	0.83	0.82	0.75	0.78	0.8	0.9	0.93	0.93	0.79	0.69	0.9	0.81	0.88	0.78	0.87
chr1_76138401_76138800	genehancer_id=GH01I076124;connected_gene=ST6GALNAC3;score=5.57;connected_gene=GC01M076098;score=0.31;connected_gene=PIR60968;score=0.31;connected_gene=GC01P076187;score=0.21	0.91	0.75	0.95	0.88	0.85	0.88	0.86	0.76	0.85	0.75	0.76	0.79	0.75	0.9	0.78	0.79	0.89	0.87	0.73	1	0.71	1	0.85	1	0.9	1	0.9	0.88	0.92	0.89	0.93	1	0.85	0.9	0.81	1	1	1	1	1	0.88	1	1	1	0.75	0.86	0.93	0.96
chr1_76757201_76758200	genehancer_id=GH01I076765;connected_gene=ST6GALNAC5;score=4.26;connected_gene=LINC02567;score=0.39;connected_gene=GC01P076754;score=0.39;connected_gene=GC01P076749;score=0.37;connected_gene=GC01P076708;score=0.22	0.79	0.77	0.8	0.86	0.7	0.79	0.87	0.77	0.65	0.78	0.75	0.55	0.79	0.84	0.7	0.83	0.71	0.77	0.86	0.75	0.69	0.69	0.73	0.63	0.73	0.71	0.86	0.65	0.87	0.86	0.93	0.79	0.72	0.85	0.85	0.81	0.79	0.94	0.81	0.76	0.84	0.8	0.81	0.76	0.74	0.86	0.84	0.83
chr1_78626601_78627401	genehancer_id=GH01I078625;connected_gene=IFI44L;score=550.44;connected_gene=IFI44;score=12.55	0.5	0.47	0.57	0.11	0.69	0.73	0.71	0.71	0.5	0.78	0.9	0.67	0.73	0.67	0.93	0.8	0.82	0.9	0.66	0.73	0.53	0.78	0.71	0.82	0.62	0.53	0.5	0.67	0.6	0.61	0.86	0.4	0.38	0.6	0.63	0.55	0.73	0.59	0.67	0.82	0.67	0.58	0.69	0.56	0.21	0.64	0.58	0.84
chr1_79025201_79025600	genehancer_id=GH01I079040;connected_gene=ADGRL4;score=11.54;connected_gene=IFI44;score=5.31;connected_gene=PSAT1P3;score=0.37	0.38	0.19	0.43	0.39	0.25	0.34	0.37	0.1	0	0.39	0.29	0.33	0.53	0.39	0.33	0.29	0.4	0.35	0.33	0.29	0.27	0.29	0.26	0.15	0.28	0.43	0.41	0.32	0.17	0.58	0.47	0.31	0.39	0.29	0.33	0.52	0.53	0.47	0.52	0.38	0.38	0.35	0.15	0.26	0.33	0.38	0.47	0.3
chr1_79374601_79376601	genehancer_id=GH01I079322;connected_gene=LOC105378811;score=550.77;connected_gene=RPL23P3;score=4.06;connected_gene=LOC105378812;score=0.28;connected_gene=LOC105378810;score=0.23	0.59	0.63	0.73	0.65	0.61	0.73	0.7	0.82	0.78	0.82	0.78	0.66	0.84	0.78	0.8	0.83	0.69	0.62	0.81	0.79	0.65	0.76	0.76	0.7	0.72	0.59	0.74	0.76	0.7	0.63	0.68	0.79	0.67	0.69	0.61	0.57	0.68	0.64	0.52	0.75	0.67	0.73	0.64	0.71	0.63	0.59	0.76	0.72
chr1_8752801_8753201	genehancer_id=GH01I008753;connected_gene=RERE;score=11.73;connected_gene=RNU6-304P;score=10.18;connected_gene=RPL7P11;score=0.77;connected_gene=GC01M008758;score=0.77;connected_gene=PIR42407;score=0.77	0.53	0.89	0.62	0.57	0.65	0.71	0.5	0.85	0.79	0.7	0.53	0.5	0.86	0.83	0.74	0.73	0.9	0.84	0.62	0.6	0.8	0.64	0.83	0.67	0.83	0.67	0.53	0.83	0.25	0.62	0.55	0.36	0.4	0.6	0.3	0.64	0.62	0.83	0.5	0.64	0.57	0.6	0.8	0.73	0.78	0.6	0.72	0.62
chr1_87760001_87760201	genehancer_id=GH01I087750;connected_gene=GC01P087798;score=0.25;connected_gene=GC01M087659;score=0.16	0.57	0.55	0.67	0.73	0.67	0.73	0.7	0.54	0.64	0.91	0.88	0.24	0.82	0.64	0.8	0.69	0.57	0.83	0.8	0.83	0.47	0.38	0.73	0.71	0.67	0.43	0.55	0.39	0.75	0.53	0.33	0.42	0.4	0.22	0.44	0.4	0.45	0.62	0.85	0.58	0.81	0.25	0.4	0.5	0.87	0.71	0.58	0.6
chr1_8778001_8778400	genehancer_id=GH01I008788;connected_gene=RERE;score=19.48;connected_gene=LOC102724552;score=10.93;connected_gene=ENSG00000221083;score=9.10;connected_gene=RPL7P7;score=0.77;connected_gene=ENSG00000222511;score=0.44	0.85	0.8	0.82	0.79	0.89	0.86	0.47	1	0.86	0.85	0.71	0.83	0.85	0.86	0.86	1	0.84	0.9	0.69	0.86	0.72	0.76	0.71	0.75	0.87	0.76	0.63	0.75	0.64	0.68	0.73	0.62	0.8	0.73	0.61	0.85	0.8	0.83	0.71	0.72	0.76	0.68	0.78	0.71	0.89	0.83	0.68	0.7
chr1_87820201_87821600	genehancer_id=GH01I087826;connected_gene=PIR62837;score=0.77;connected_gene=GC01M087865;score=0.25	0.65	0.62	0.54	0.49	0.61	0.54	0.5	0.66	0.59	0.6	0.45	0.49	0.66	0.63	0.57	0.65	0.59	0.55	0.56	0.5	0.49	0.55	0.56	0.51	0.51	0.39	0.47	0.4	0.57	0.61	0.46	0.39	0.39	0.44	0.39	0.5	0.52	0.47	0.43	0.48	0.61	0.38	0.58	0.42	0.53	0.53	0.5	0.56
chr1_89450601_89451600	genehancer_id=GH01I089451;connected_gene=LRRC8C;score=17.31;connected_gene=GBP6;score=11.08;connected_gene=GBP3;score=9.36;connected_gene=GBP2;score=6.71;connected_gene=GBP4;score=2.81;connected_gene=GBP1;score=2.36;connected_gene=LRRC8B;score=1.81;connected_gene=GC01M089463;score=0.37;connected_gene=PIR33822;score=0.34	0.54	0.69	0.53	0.59	0.63	0.64	0.69	0.65	0.55	0.67	0.73	0.6	0.64	0.65	0.69	0.68	0.69	0.6	0.69	0.77	0.71	0.57	0.71	0.72	0.55	0.61	0.58	0.6	0.65	0.64	0.53	0.47	0.5	0.62	0.53	0.59	0.54	0.62	0.65	0.56	0.65	0.51	0.59	0.68	0.67	0.66	0.6	0.64
chr1_93301401_93303000	genehancer_id=GH01I093307;connected_gene=DR1;score=12.10;connected_gene=CCDC18-AS1;score=12.10;connected_gene=MTF2;score=9.67;connected_gene=GC01P093330;score=0.34;connected_gene=GC01P093285;score=0.34	0.79	0.7	0.71	0.76	0.83	0.84	0.69	0.8	0.78	0.76	0.79	0.64	0.75	0.78	0.7	0.81	0.81	0.74	0.8	0.77	0.63	0.74	0.85	0.56	0.75	0.64	0.61	0.66	0.62	0.6	0.67	0.53	0.68	0.64	0.68	0.65	0.65	0.77	0.65	0.8	0.73	0.57	0.85	0.67	0.74	0.67	0.71	0.75
chr1_94999401_95000000	genehancer_id=GH01I094999;connected_gene=GC01M094925;score=0.44;connected_gene=GC01M094924;score=0.44;connected_gene=ALG14;score=0.19;connected_gene=LOC729970;score=0.19	0.89	0.83	0.82	0.92	0.86	0.94	0.86	0.93	0.85	0.82	0.93	0.96	0.88	0.93	0.89	0.9	0.89	0.87	0.9	0.88	0.85	0.9	0.93	0.9	0.9	0.74	0.77	0.76	0.8	0.95	0.8	0.88	0.78	0.78	0.86	0.79	0.81	0.86	0.97	0.82	0.91	0.73	0.89	0.9	0.88	0.82	0.86	0.86
chr1_96803801_96805800	genehancer_id=GH01I096806;connected_gene=GC01P096877;score=0.19;connected_gene=GC01M096657;score=0.18;connected_gene=PTBP2;score=0.18	0.78	0.82	0.65	0.74	0.85	0.77	0.76	0.82	0.7	0.79	0.79	0.83	0.8	0.82	0.74	0.78	0.8	0.77	0.69	0.87	0.85	0.8	0.88	0.71	0.82	0.64	0.75	0.6	0.74	0.78	0.76	0.7	0.6	0.72	0.7	0.68	0.71	0.74	0.79	0.73	0.75	0.67	0.67	0.76	0.83	0.67	0.79	0.78
chr1_97764001_97764200	genehancer_id=GH01I097767;connected_gene=ENSG00000230718;score=0.44;connected_gene=GC01P097691;score=0.18;connected_gene=DPYD;score=0.10	0.9	0.64	0.48	0.75	0.7	0.69	0.63	0.89	0.85	0.77	0.64	0.53	0.57	0.86	0.68	0.86	0.57	0.91	0.56	0.64	0.76	0.81	0.5	0.15	0.83	0.59	0.35	0.62	0.37	0.43	0.58	0.38	0.63	0.52	0.67	0.63	0.3	0.73	0.66	0.58	0.5	0.5	0.75	0.69	0.65	0.37	0.53	0.81
chr1_98201600_98201801	genehancer_id=GH01I098201;connected_gene=LINC01776;score=0.44;connected_gene=GC01P098104;score=0.15	1	0.78	0.6	0.79	0.89	0.92	0.82	0.77	0.84	1	0.86	0.79	0.73	0.87	0.94	0.94	0.89	0.95	0.9	0.89	0.92	0.62	0.9	1	0.79	0.73	0.85	0.61	0.55	0.89	1	0.5	0.93	0.84	0.56	0.78	0.85	0.57	0.86	0.64	0.8	0.79	0.85	0.67	0.82	0.7	0.75	0.79
chr1_99679801_99680000	genehancer_id=GH01I099678;connected_gene=PALMD;score=18.50;connected_gene=GC01P099667;score=0.39;connected_gene=HMGB3P10;score=0.37	0.79	0.88	1	0.92	0.9	0.91	0.89	0.94	0.92	0.93	0.95	1	1	1	1	0.82	0.94	0.91	0.91	0.93	0.86	0.92	1	1	0.88	0.83	0.95	0.8	1	0.88	0.9	1	0.83	0.81	0.83	0.89	0.86	0.93	0.75	1	0.93	0.81	0.83	0.81	0.93	1	0.95	0.94
chr10_103658200_103658601	genehancer_id=GH10I103657;connected_gene=SH3PXD2A;score=13.31;connected_gene=CALHM2;score=7.08;connected_gene=AS3MT;score=4.85;connected_gene=ENSG00000222503;score=0.39;connected_gene=PIR41281;score=0.29	0.89	0.82	0.85	0.82	0.63	0.83	0.82	0.8	0.84	0.78	0.81	0.72	0.79	0.78	0.77	0.75	0.8	0.77	0.82	0.76	0.68	0.81	0.81	0.92	0.8	0.95	0.79	0.76	0.72	0.76	0.88	0.87	0.79	0.86	0.94	0.84	0.89	0.74	0.85	0.89	0.94	0.85	0.75	0.86	0.88	0.88	0.79	0.75
chr10_10367201_10367400	genehancer_id=GH10I010364;connected_gene=ENSG00000234306;score=550.77;connected_gene=CUX2P1;score=0.14	0.81	0.75	1	0.89	0.88	0.91	0.79	0.91	0.64	0.83	0.79	0.97	0.75	0.78	0.89	0.7	0.82	0.86	0.83	0.83	0.65	0.95	0.78	0.92	0.87	0.87	1	0.87	0.86	0.92	0.87	0.79	0.82	0.91	0.9	0.75	1	0.93	0.97	0.82	0.88	0.86	0.84	0.9	0.96	0.83	0.79	0.97
chr10_104127001_104127601	genehancer_id=GH10I104127;connected_gene=MIR936;score=10.84;connected_gene=COL17A1;score=10.76;connected_gene=MIR609;score=10.07;connected_gene=SFR1;score=0.44;connected_gene=LOC751602;score=0.31	0.9	0.85	0.9	0.93	0.92	0.95	0.87	0.97	0.91	0.94	0.91	0.85	0.87	0.89	0.85	0.89	0.95	0.87	0.94	0.92	0.88	0.89	0.87	0.91	0.78	0.76	0.8	0.82	0.94	0.8	0.88	0.93	0.8	0.91	0.67	0.78	0.88	0.88	0.83	0.79	0.91	0.8	0.85	0.85	0.88	0.79	0.9	0.97
chr10_108899601_108899801	genehancer_id=GH10I108911;connected_gene=RN7SKP278;score=0.31;connected_gene=MAPKAPK5P1;score=0.21	0.75	0.62	1	0.8	0.43	0.86	0.69	0.4	0.59	0.75	0.93	0.67	0.68	0.65	0.69	0.5	0.56	0.71	0.45	0.67	0.65	0.57	0.6	0.5	0.75	0.89	0.82	0.71	0.92	0.86	0.9	0.56	0.57	0.67	0.73	0.73	0.82	0.53	0.77	0.67	0.53	0.93	0.75	0.67	0.81	0.57	0.87	0.79
chr10_11258801_11259400	genehancer_id=GH10I011255;connected_gene=CELF2-AS1;score=10.75;connected_gene=CELF2-AS2;score=9.80;connected_gene=CELF2;score=9.59;connected_gene=GC10P011253;score=0.77;connected_gene=GC10M011258;score=0.77	0.42	0.48	0.48	0.36	0.32	0.48	0.56	0.38	0.47	0.43	0.4	0.36	0.47	0.46	0.44	0.47	0.48	0.44	0.36	0.33	0.42	0.56	0.4	0.54	0.36	0.52	0.52	0.43	0.51	0.52	0.57	0.59	0.56	0.52	0.5	0.54	0.53	0.32	0.46	0.63	0.38	0.62	0.48	0.5	0.48	0.49	0.52	0.51
chr10_11489600_11490000	genehancer_id=GH10I011483;connected_gene=ECHDC3;score=10.29;connected_gene=CELF2-AS1;score=10.23;connected_gene=GC10M011466;score=0.39;connected_gene=GC10P011496;score=0.39;connected_gene=LOC105376411;score=0.34;connected_gene=USP6NL;score=0.13	0.86	0.92	0.83	0.93	0.96	0.94	0.92	0.96	0.88	0.94	0.94	0.95	0.93	0.88	0.87	0.97	0.89	0.97	0.91	0.91	0.85	1	1	0.79	1	0.83	0.8	0.9	0.86	0.81	0.79	0.87	0.91	0.78	0.89	0.96	0.75	0.92	0.93	0.81	0.92	0.86	0.85	0.9	0.85	0.92	0.96	0.98
chr10_115052401_115053000	genehancer_id=GH10I115050;connected_gene=CCDC186;score=10.03;connected_gene=GC10P115026;score=0.34;connected_gene=LOC105378496;score=0.28	0.68	0.64	0.87	0.74	0.64	0.62	0.75	0.5	0.67	0.76	0.76	0.75	0.66	0.7	0.89	0.67	0.81	0.75	0.66	0.84	0.71	0.72	0.7	0.5	0.76	0.77	0.74	0.65	0.8	0.84	0.92	0.77	0.67	0.85	0.82	0.86	0.79	0.88	0.83	0.85	0.88	0.52	0.81	0.71	0.75	0.78	0.78	0.81
chr10_1150801_1151000	genehancer_id=GH10I001149;connected_gene=LINC00200;score=10.43;connected_gene=PIR54155;score=0.44;connected_gene=PIR50734;score=0.37	0.83	0.92	0.93	0.92	0.78	0.97	0.79	0.87	0.75	0.85	0.87	0.78	0.84	0.71	0.86	0.87	0.91	0.92	0.81	0.83	0.64	0.86	0.79	0.77	0.83	0.89	0.8	0.89	0.89	0.82	0.86	0.86	0.84	0.96	0.88	0.9	0.88	0.86	0.96	0.88	0.89	0.76	0.85	0.9	0.9	0.9	0.95	0.9
chr10_118865801_118866400	genehancer_id=GH10I118870;connected_gene=RPL17P36;score=550.77;connected_gene=PIR53333;score=0.22	0.72	0.62	0.53	0.54	0.77	0.87	0.7	0.59	0.73	0.67	0.67	0.64	0.57	0.69	0.56	0.71	0.73	0.66	0.5	0.67	0.52	0.62	0.67	0.75	0.57	0.58	0.76	0.84	0.69	0.69	0.8	0.54	0.74	0.76	0.81	0.5	0.78	0.65	0.86	0.7	0.9	0.87	0.85	0.92	0.79	0.74	0.74	0.73
chr10_119245201_119245600	genehancer_id=GH10I119243;connected_gene=GC10P119246;score=0.77;connected_gene=RN7SL749P;score=0.29;connected_gene=GRK5;score=0.28	0.93	0.85	0.77	0.95	0.88	0.9	0.92	0.9	0.9	0.77	0.86	0.85	0.94	0.95	0.87	0.93	0.95	0.94	0.88	0.93	0.92	0.8	0.9	0.67	0.94	0.83	0.76	0.86	0.79	0.79	0.75	0.91	0.76	0.8	0.65	0.78	0.84	0.82	0.86	0.96	0.91	0.63	0.86	0.84	0.88	0.77	0.88	0.9
chr10_120802801_120803200	genehancer_id=GH10I120799;connected_gene=WDR11;score=11.49;connected_gene=LOC105378516;score=0.39;connected_gene=WDR11-AS1;score=0.23;connected_gene=LINC01561;score=0.08	0.79	0.96	0.95	0.88	0.83	0.9	0.89	0.81	0.81	0.83	0.89	0.73	0.87	0.85	0.8	0.91	0.89	0.83	0.9	0.98	0.81	0.94	0.83	0.87	0.91	0.92	0.88	0.94	0.94	0.88	0.93	0.94	0.87	0.94	0.93	0.92	0.96	0.86	0.9	0.93	0.94	0.92	0.98	0.9	0.85	0.96	0.92	0.95
chr10_121883401_121883600	genehancer_id=GH10I121887;connected_gene=GC10M121883;score=550.77;connected_gene=ENSG00000224250;score=10.73;connected_gene=GC10M121896;score=0.34;connected_gene=GC10M121895;score=0.34;connected_gene=ATE1;score=0.26	0.95	0.92	0.9	1	0.95	0.93	1	1	0.94	1	0.97	0.85	1	0.98	0.98	0.96	0.93	1	0.98	1	0.96	1	0.96	1	0.93	0.75	0.86	0.93	0.87	1	0.94	0.95	0.75	0.92	0.96	1	0.93	1	0.91	1	1	0.81	0.95	0.94	0.94	0.95	0.82	0.97
chr10_123129401_123130400	genehancer_id=GH10I123132;connected_gene=HMX3;score=0.77;connected_gene=GC10P123103;score=0.31	0.67	0.59	0.72	0.52	0.6	0.55	0.57	0.66	0.72	0.53	0.69	0.65	0.58	0.62	0.68	0.61	0.6	0.55	0.69	0.68	0.44	0.66	0.73	0.59	0.69	0.74	0.72	0.69	0.7	0.68	0.63	0.63	0.77	0.78	0.73	0.6	0.79	0.72	0.72	0.72	0.69	0.65	0.67	0.8	0.6	0.64	0.61	0.69
chr10_12834001_12834200	genehancer_id=GH10I012839;connected_gene=MIR548Q;score=10.85;connected_gene=CCDC3;score=10.34;connected_gene=OPTN;score=10.34;connected_gene=GC10P012833;score=0.44;connected_gene=LOC105376418;score=0.20	0.95	0.95	0.89	0.91	0.83	0.85	0.82	0.88	0.78	0.78	0.82	0.76	0.91	0.89	0.9	0.96	0.88	0.81	0.84	0.88	0.78	0.84	0.77	0.62	0.77	0.93	0.89	0.93	0.87	0.74	0.93	0.92	0.88	0.82	0.9	0.91	0.94	0.9	0.95	0.9	0.92	0.96	0.96	0.89	0.92	0.8	0.85	0.83
chr10_129134201_129134600	genehancer_id=GH10I129131;connected_gene=PIR34618;score=0.28;connected_gene=GC10M129177;score=0.21;connected_gene=GC10P129050;score=0.18	0.78	0.86	0.76	0.76	0.87	0.63	0.79	0.76	0.72	0.87	0.75	0.57	0.78	0.76	0.86	0.78	0.91	0.86	0.63	0.78	0.61	0.82	0.89	0.66	0.83	0.75	0.51	0.56	0.63	0.54	0.67	0.59	0.69	0.52	0.48	0.78	0.67	0.74	0.76	0.74	0.71	0.74	0.69	0.54	0.79	0.59	0.83	0.79
chr10_12971000_12971401	genehancer_id=GH10I012970;connected_gene=MIR548Q;score=10.37;connected_gene=RNA5SP300;score=0.25;connected_gene=RPL5P25;score=0.17;connected_gene=CCDC3;score=0.13	0.75	0.62	0.76	0.69	0.82	0.7	0.63	0.71	0.61	0.78	0.75	0.7	0.87	0.71	0.76	0.82	0.76	0.73	0.8	0.79	0.71	0.68	0.78	0.62	0.77	0.56	0.56	0.65	0.73	0.83	0.61	0.48	0.54	0.64	0.72	0.67	0.51	0.67	0.62	0.71	0.63	0.52	0.6	0.78	0.8	0.77	0.67	0.68
chr10_12984200_12984401	genehancer_id=GH10I012983;connected_gene=SEPHS1;score=12.28;connected_gene=ENSG00000239665;score=11.21;connected_gene=ENSG00000273474;score=9.98;connected_gene=MIR548Q;score=9.87;connected_gene=CCDC3;score=9.58;connected_gene=RNA5SP300;score=0.22;connected_gene=RPL5P25;score=0.19	0.75	0.69	0.73	0.85	0.82	0.86	0.57	0.86	0.77	0.6	0.68	0.48	1	0.8	0.83	0.72	0.88	1	0.82	0.92	0.64	0.6	1	0.64	0.83	0.29	0.55	0.62	0.77	0.58	0.47	0.78	0.38	0.58	0.62	0.67	0.57	0.85	0.87	0.9	0.71	0.5	0.8	0.58	0.75	0.5	0.74	0.79
chr10_130185201_130185600	genehancer_id=GH10I130189;connected_gene=CTAGE7P;score=22.81;connected_gene=GLRX3;score=6.44;connected_gene=PIR61521;score=0.34	0.9	0.8	0.93	0.93	0.92	0.97	0.96	0.98	0.91	0.86	1	0.97	0.88	0.97	1	0.88	0.82	0.97	0.93	1	1	0.95	1	0.86	0.92	0.75	0.96	0.91	0.83	0.96	0.82	0.93	1	0.95	0.67	0.96	0.97	0.92	0.83	0.89	0.85	0.83	0.88	0.89	0.92	0.9	0.92	0.9
chr10_132602601_132603200	genehancer_id=GH10I132598;connected_gene=LINC01165;score=10.94;connected_gene=INPP5A;score=0.21;connected_gene=PIR45643;score=0.14	0.87	0.82	0.67	0.81	0.89	0.79	0.83	0.81	0.77	0.85	0.85	0.75	0.85	0.91	0.77	0.87	0.8	0.88	0.83	0.83	0.9	0.79	0.79	0.51	0.81	0.76	0.68	0.63	0.69	0.8	0.63	0.84	0.72	0.66	0.78	0.79	0.86	0.72	0.77	0.71	0.89	0.58	0.78	0.67	0.86	0.75	0.84	0.82
chr10_133319601_133319800	genehancer_id=GH10I133318;connected_gene=CYP2E1;score=5.12;connected_gene=ZNF511-PRAP1;score=0.44;connected_gene=GC10M133326;score=0.44;connected_gene=TUBGCP2;score=0.44	0.71	0.76	0.61	0.7	0.75	0.81	0.75	0.76	0.74	0.81	0.76	0.61	0.7	0.76	0.7	0.69	0.81	0.77	0.69	0.78	0.64	0.77	0.74	0.73	0.67	0.76	0.84	0.68	0.87	0.86	0.8	0.61	0.84	0.69	0.73	0.8	0.79	0.85	0.76	0.72	0.78	0.81	0.86	0.76	0.79	0.81	0.76	0.85
chr10_13417600_13417801	genehancer_id=GH10I013414;connected_gene=LOC105376420;score=550.77;connected_gene=ENSG00000202508;score=0.15	0.76	0.32	0.72	0.73	0.65	0.77	0.7	0.54	0.52	0.62	0.92	0.7	0.81	0.81	0.97	0.8	0.76	0.8	0.8	0.88	0.46	0.71	0.97	0.62	0.84	0.61	0.33	0.52	0.48	0.46	0.62	0.4	0.89	0.62	0.66	0.64	0.57	0.87	0.69	0.54	0.74	0.46	0.54	0.67	0.84	0.61	0.5	0.55
chr10_1521201_1521800	genehancer_id=GH10I001501;connected_gene=ADARB2-AS1;score=11.95;connected_gene=GC10P001430;score=0.19;connected_gene=ADARB2;score=0.07	0.79	0.58	0.78	0.72	0.71	0.71	0.68	0.74	0.73	0.7	0.66	0.63	0.76	0.78	0.69	0.74	0.7	0.75	0.65	0.74	0.53	0.78	0.73	0.84	0.76	0.71	0.82	0.7	0.82	0.69	0.78	0.76	0.73	0.81	0.82	0.71	0.7	0.81	0.78	0.71	0.73	0.86	0.8	0.85	0.79	0.73	0.81	0.88
chr10_16445801_16446000	genehancer_id=GH10I016439;connected_gene=PTER;score=16.43;connected_gene=C1QL3;score=10.71;connected_gene=RNU2-18P;score=0.28	1	1	1	1	0.92	0.95	0.91	0.91	0.91	0.86	0.87	1	1	0.88	0.81	0.83	1	0.92	0.79	0.83	0.92	1	1	0.91	0.88	1	1	0.86	0.88	0.91	1	1	1	1	1	0.92	0.88	1	1	1	1	1	1	0.94	0.93	1	0.95	0.96
chr10_18282201_18282400	genehancer_id=GH10I018278;connected_gene=ARL5B;score=14.91;connected_gene=NSUN6;score=2.63;connected_gene=ENSG00000235020;score=0.37;connected_gene=GC10P018346;score=0.20;connected_gene=CACNB2;score=0.12	0.77	0.67	0.93	0.68	0.68	0.52	0.69	0.74	0.59	0.7	0.68	0.55	0.7	0.76	0.67	0.82	0.69	0.64	0.76	0.75	0.47	0.58	0.83	0.5	0.84	0.81	0.76	0.77	0.84	0.76	0.86	0.76	0.81	0.81	0.75	0.85	0.91	0.65	0.79	0.54	0.72	0.76	0.73	0.86	0.7	0.68	0.79	0.79
chr10_22736400_22736601	genehancer_id=GH10I022737;connected_gene=PIP4K2A;score=12.44;connected_gene=RNU6-413P;score=0.25	1	0.96	0.94	0.97	0.97	0.98	0.94	0.94	0.91	1	0.96	0.93	0.97	1	0.97	0.93	0.97	0.95	1	1	0.88	1	0.95	1	1	0.85	0.83	0.88	0.8	1	1	1	0.94	0.93	0.93	0.86	0.91	0.8	0.84	0.83	0.96	1	0.92	0.96	0.9	0.86	0.91	0.98
chr10_24503201_24503801	genehancer_id=GH10I024502;connected_gene=GC10P024495;score=0.44;connected_gene=PIR59453;score=0.17;connected_gene=KIAA1217;score=0.03	0.49	0.39	0.64	0.47	0.49	0.41	0.65	0.46	0.55	0.61	0.47	0.37	0.55	0.45	0.65	0.57	0.51	0.59	0.4	0.45	0.53	0.64	0.62	0.5	0.52	0.43	0.31	0.39	0.44	0.4	0.42	0.53	0.49	0.4	0.43	0.44	0.44	0.34	0.41	0.38	0.56	0.49	0.53	0.4	0.56	0.41	0.45	0.48
chr10_24670801_24671600	genehancer_id=GH10I024680;connected_gene=COQ10BP1;score=0.34;connected_gene=ARHGAP21;score=0.26;connected_gene=GC10P024495;score=0.09	0.77	0.81	0.88	0.68	0.79	0.83	0.76	0.78	0.89	0.9	0.81	0.79	0.92	0.92	0.87	0.87	0.88	0.89	0.91	0.92	0.89	0.76	0.84	0.82	0.91	0.84	0.68	0.75	0.8	0.77	0.82	0.79	0.83	0.83	0.65	0.84	0.82	0.84	0.73	0.8	0.79	0.73	0.88	0.81	0.79	0.68	0.82	0.85
chr10_28371201_28371400	genehancer_id=GH10I028364;connected_gene=MPP7;score=24.46;connected_gene=MKX-AS1;score=10.23;connected_gene=MKX;score=10.23;connected_gene=WAC;score=1.40;connected_gene=ZNF101P1;score=0.31;connected_gene=ENSG00000222666;score=0.26	0.83	0.7	0.87	0.83	0.64	0.77	0.48	0.58	0.61	0.63	0.7	0.61	0.76	0.72	0.71	0.73	0.77	0.78	0.64	0.76	0.7	0.86	0.77	0.59	0.72	0.5	0.63	0.67	0.4	0.67	0.53	0.57	0.63	0.43	0.43	0.5	0.58	0.33	0.58	0.68	0.65	0.5	0.55	0.5	0.5	0.61	0.58	0.75
chr10_28822400_28824000	genehancer_id=GH10I028822;connected_gene=C10orf126;score=11.85;connected_gene=BAMBI;score=10.68;connected_gene=RNU6-270P;score=10.59;connected_gene=ENSG00000271220;score=7.85;connected_gene=GC10M030003;score=0.37	0.64	0.52	0.53	0.64	0.62	0.55	0.58	0.66	0.53	0.57	0.66	0.51	0.64	0.67	0.71	0.61	0.54	0.67	0.56	0.69	0.5	0.5	0.7	0.47	0.68	0.54	0.51	0.52	0.49	0.6	0.47	0.55	0.5	0.56	0.46	0.6	0.56	0.53	0.52	0.56	0.58	0.43	0.53	0.52	0.61	0.45	0.57	0.55
chr10_28833401_28833800	genehancer_id=GH10I028838;connected_gene=GC10M030003;score=550.77;connected_gene=RNU6-270P;score=10.89;connected_gene=RPL21P93;score=5.68;connected_gene=C10orf126;score=0.44	0.75	0.65	0.69	0.82	0.82	0.82	0.48	0.82	0.83	0.84	0.83	0.61	0.81	0.57	0.71	0.74	0.87	0.82	0.72	0.79	0.79	0.8	0.86	0.76	0.88	0.59	0.41	0.44	0.6	0.84	0.62	0.76	0.5	0.48	0.41	0.46	0.64	0.8	0.71	0.55	0.83	0.64	0.74	0.65	0.88	0.75	0.77	0.69
chr10_29794201_29794400	genehancer_id=GH10I029794;connected_gene=SVIL;score=5.90;connected_gene=LOC105376475;score=0.39;connected_gene=LOC105376476;score=0.31	1	0.83	0.89	1	0.92	1	1	1	1	1	0.78	0.94	0.91	1	0.94	1	0.85	0.91	1	0.92	1	0.7	1	1	1	0.78	0.78	0.8	1	0.93	1	0.88	0.79	1	0.69	0.85	0.93	0.77	0.93	0.94	1	0.92	0.75	1	0.91	0.92	0.83	0.89
chr10_30092200_30092601	genehancer_id=GH10I030092;connected_gene=JCAD;score=0.34;connected_gene=LOC101929256;score=0.26	0.67	0.69	0.61	0.83	0.75	0.65	0.76	0.75	0.74	0.77	0.72	0.36	0.84	0.74	0.69	0.74	0.73	0.68	0.67	0.7	0.67	0.8	0.82	0.61	0.71	0.59	0.46	0.47	0.73	0.61	0.57	0.72	0.74	0.58	0.61	0.55	0.51	0.78	0.69	0.63	0.71	0.44	0.74	0.74	0.79	0.55	0.67	0.68
chr10_30178401_30179001	genehancer_id=GH10I030175;connected_gene=JCAD;score=25.84;connected_gene=GC10M030164;score=0.44;connected_gene=LOC105376477;score=0.37	0.7	0.67	0.43	0.56	0.76	0.58	0.78	0.69	0.6	0.68	0.76	0.71	0.73	0.5	0.72	0.75	0.74	0.77	0.67	0.68	0.34	0.72	0.83	0.69	0.64	0.41	0.64	0.57	0.59	0.64	0.63	0.5	0.57	0.6	0.68	0.62	0.48	0.55	0.58	0.57	0.81	0.55	0.59	0.63	0.62	0.67	0.69	0.72
chr10_3060201_3060400	genehancer_id=GH10I003053;connected_gene=ENSG00000273001;score=0.39;connected_gene=LOC101927824;score=0.39;connected_gene=ENSG00000234182;score=0.26	0.84	0.8	0.57	0.76	0.81	0.62	0.6	0.68	0.77	0.7	0.78	0.61	0.74	0.78	0.73	0.67	0.71	0.79	0.7	0.84	0.53	0.74	0.66	0.51	0.73	0.57	0.57	0.58	0.65	0.7	0.57	0.61	0.43	0.64	0.56	0.59	0.5	0.67	0.59	0.66	0.74	0.6	0.62	0.72	0.7	0.69	0.58	0.67
chr10_31277601_31279400	genehancer_id=GH10I031278;connected_gene=ZNF438;score=10.85;connected_gene=RNA5SP309;score=0.37;connected_gene=GC10P031309;score=0.29;connected_gene=ZEB1-AS1;score=0.26	0.91	0.81	0.79	0.8	0.81	0.83	0.81	0.93	0.88	0.84	0.84	0.84	0.84	0.92	0.79	0.88	0.79	0.88	0.85	0.86	0.8	0.81	0.87	0.88	0.86	0.74	0.86	0.81	0.84	0.78	0.82	0.78	0.8	0.79	0.8	0.82	0.83	0.8	0.8	0.84	0.81	0.76	0.83	0.78	0.9	0.74	0.8	0.83
chr10_31299200_31299800	genehancer_id=GH10I031298;connected_gene=ZEB1-AS1;score=10.45;connected_gene=GC10P031309;score=0.44;connected_gene=RNA5SP309;score=0.28	0.41	0.55	0.62	0.44	0.43	0.08	0.62	0.29	0.33	0.38	0.21	0.7	0.57	0.45	0.8	0.4	0.33	0.41	0.21	0.33	0.45	0.62	0.39	0.39	0.57	0.52	0.5	0.48	0.5	0.57	0.69	0.57	0.54	0.73	0.49	0.48	0.84	0.55	0.55	0.54	0.59	0.57	0.72	0.59	0.47	0.62	0.64	0.54
chr10_34139600_34139801	genehancer_id=GH10I034139;connected_gene=GC10M034114;score=0.39;connected_gene=GC10M034113;score=0.39;connected_gene=GC10M034115;score=0.37;connected_gene=PARD3;score=0.03	0.81	0.59	0.69	0.66	0.87	0.93	0.81	0.78	0.78	0.63	0.86	0.61	0.8	0.85	0.7	0.73	0.57	0.77	0.89	0.97	0.8	0.74	0.74	0.44	0.63	0.5	0.71	0.55	0.59	0.79	0.35	0.44	0.47	0.69	0.6	0.67	0.56	0.75	0.71	0.42	0.73	0.66	0.5	0.69	0.8	0.55	0.54	0.76
chr10_34162801_34164000	genehancer_id=GH10I034156;connected_gene=GC10M034115;score=550.77;connected_gene=NRP1;score=5.23;connected_gene=ENSG00000199200;score=0.26;connected_gene=GC10M034202;score=0.26;connected_gene=PARD3;score=0.03	0.7	0.64	0.61	0.77	0.89	0.69	0.7	0.81	0.79	0.68	0.7	0.64	0.74	0.79	0.79	0.72	0.74	0.8	0.69	0.82	0.81	0.71	0.85	0.63	0.76	0.42	0.65	0.53	0.63	0.53	0.49	0.66	0.62	0.62	0.46	0.53	0.68	0.66	0.66	0.68	0.73	0.42	0.59	0.74	0.8	0.55	0.65	0.66
chr10_34190601_34191601	genehancer_id=GH10I034193;connected_gene=ENSG00000199200;score=0.44;connected_gene=GC10M034202;score=0.44;connected_gene=GC10M034115;score=0.28;connected_gene=PARD3;score=0.03	0.81	0.78	0.57	0.74	0.84	0.84	0.67	0.8	0.74	0.78	0.84	0.74	0.76	0.73	0.86	0.82	0.8	0.72	0.76	0.84	0.77	0.74	0.78	0.59	0.78	0.53	0.68	0.7	0.7	0.7	0.74	0.67	0.58	0.66	0.64	0.73	0.65	0.74	0.74	0.75	0.76	0.59	0.72	0.69	0.81	0.69	0.63	0.69
chr10_34454801_34455400	genehancer_id=GH10I034473;connected_gene=ELOBP4;score=0.39;connected_gene=GC10P034391;score=0.18;connected_gene=PARD3;score=0.05	0.8	0.81	0.65	0.82	0.83	0.79	0.86	0.73	0.74	0.83	0.66	0.79	0.75	0.79	0.77	0.85	0.64	0.84	0.79	0.71	0.84	0.73	0.84	0.82	0.66	0.66	0.68	0.77	0.69	0.73	0.7	0.79	0.66	0.53	0.72	0.55	0.7	0.78	0.75	0.79	0.82	0.65	0.74	0.8	0.78	0.72	0.65	0.76
chr10_35593201_35593800	genehancer_id=GH10I035593;connected_gene=FZD8;score=11.03;connected_gene=GJD4;score=0.39;connected_gene=GC10P035401;score=0.08	0.85	0.89	0.88	0.87	0.86	0.89	0.84	0.91	0.75	0.88	0.8	0.8	0.9	0.9	0.84	0.88	0.83	0.91	0.78	0.89	0.68	0.82	0.83	0.9	0.84	0.97	0.91	0.89	0.87	0.82	0.88	0.9	0.87	0.91	0.85	0.86	0.74	0.89	0.93	0.91	0.98	0.85	0.95	0.87	0.88	0.94	0.87	0.93
chr10_42828001_42828200	genehancer_id=GH10I042826;connected_gene=LOC441666;score=6.93;connected_gene=CCNYL2;score=3.90;connected_gene=RNU6-885P;score=0.44;connected_gene=PIR61313;score=0.44;connected_gene=BMS1;score=0.26	0.92	0.83	0.79	0.81	0.97	0.96	0.84	0.89	0.93	0.88	0.9	0.89	0.95	1	0.93	0.9	0.94	0.89	0.83	0.86	0.89	0.91	0.92	0.84	0.97	0.87	0.8	0.88	0.88	0.89	0.96	0.94	0.83	0.85	0.83	0.94	0.81	0.96	0.76	0.84	0.88	0.72	0.77	0.77	0.86	0.8	0.88	0.78
chr10_4331801_4332000	genehancer_id=GH10I004332;connected_gene=LOC105376370;score=550.77;connected_gene=LOC105376369;score=0.17	0.9	0.9	0.88	1	0.86	0.84	0.91	0.89	0.83	0.89	0.92	0.92	0.89	0.93	0.91	1	0.8	0.94	0.87	0.94	0.75	0.83	0.91	0.83	1	0.89	0.95	0.93	1	0.86	0.92	0.95	0.97	0.82	0.92	0.97	0.91	0.95	0.96	0.98	0.98	0.94	0.93	0.85	0.93	0.87	0.95	0.98
chr10_45574601_45577000	genehancer_id=GH10I045576;connected_gene=AGAP4;score=14.66;connected_gene=MARCH8;score=10.30;connected_gene=GC10P045511;score=0.21	0.85	0.85	0.74	0.83	0.88	0.82	0.76	0.83	0.73	0.84	0.81	0.75	0.86	0.84	0.8	0.83	0.77	0.89	0.77	0.85	0.72	0.78	0.84	0.71	0.82	0.68	0.77	0.72	0.71	0.78	0.74	0.71	0.7	0.74	0.69	0.72	0.68	0.84	0.76	0.82	0.81	0.69	0.76	0.78	0.8	0.72	0.76	0.8
chr10_47121201_47121600	genehancer_id=GH10I047116;connected_gene=GDF2;score=11.10;connected_gene=PIR48231;score=0.31;connected_gene=LOC105378291;score=0.17	0.87	0.84	0.96	0.85	0.83	0.85	0.83	0.94	0.84	0.88	0.92	0.78	0.85	0.91	0.87	0.85	0.89	0.86	0.84	0.98	0.74	0.92	0.89	0.81	0.87	0.91	0.92	0.89	0.96	0.87	0.91	0.82	0.88	0.88	0.9	0.94	0.95	0.88	0.92	0.95	0.95	0.96	0.89	0.97	0.89	0.95	0.89	0.91
chr10_47127401_47127600	genehancer_id=GH10I047127;connected_gene=PIR48231;score=0.28;connected_gene=LOC105378291;score=0.18	0.06	0.03	0.13	0.09	0.22	0.15	0.25	0.19	0.29	0.16	0.08	0.22	0.09	0.14	0.15	0.2	0.12	0.19	0.17	0.07	0.21	0.1	0.19	0.1	0.11	0.1	0.03	0.03	0.07	0.04	0.14	0.13	0.03	0	0.23	0.06	0.16	0	0.15	0.1	0.12	0.1	0	0.18	0.13	0.14	0.17	0.13
chr10_51156801_51157201	genehancer_id=GH10I051129;connected_gene=GC10P051149;score=0.34;connected_gene=LOC102724719;score=0.21;connected_gene=PRKG1;score=0.12	0.91	0.76	1	0.82	0.76	0.93	0.86	0.93	0.85	0.68	0.82	0.68	0.89	0.88	0.87	0.72	0.83	0.9	0.8	0.95	0.7	0.86	0.87	1	0.84	0.89	0.9	0.85	0.88	0.9	0.83	0.95	0.94	0.9	0.86	0.86	0.79	0.95	0.96	0.89	0.93	0.91	0.88	0.92	0.87	0.94	0.96	0.9
chr10_51789801_51790201	genehancer_id=GH10I051832;connected_gene=CSTF2T;score=4.73;connected_gene=GC10P051941;score=0.14;connected_gene=PRKG1;score=0.02	0.9	0.83	0.96	0.84	0.71	0.83	0.76	0.83	0.78	0.73	0.86	0.77	0.83	0.9	0.68	0.72	0.82	0.8	0.77	0.69	0.72	0.84	0.95	0.9	0.76	0.85	0.85	0.85	0.87	0.82	0.82	0.83	0.93	0.83	0.86	0.87	0.81	0.96	0.83	0.93	0.83	0.81	0.79	0.81	0.88	0.8	0.92	0.92
chr10_51847000_51848600	genehancer_id=GH10I051847;connected_gene=GC10P051941;score=0.16;connected_gene=CSTF2T;score=0.11;connected_gene=PRKG1;score=0.03	0.7	0.59	0.6	0.64	0.58	0.7	0.76	0.73	0.69	0.68	0.69	0.65	0.65	0.74	0.67	0.61	0.54	0.62	0.63	0.67	0.5	0.74	0.7	0.66	0.67	0.73	0.63	0.78	0.72	0.71	0.76	0.76	0.68	0.78	0.8	0.63	0.61	0.67	0.81	0.55	0.66	0.75	0.71	0.79	0.74	0.77	0.7	0.67
chr10_524001_524400	genehancer_id=GH10I000521;connected_gene=DIP2C;score=16.93;connected_gene=ENSG00000233021;score=10.30;connected_gene=PIR53292;score=0.39	0.84	0.9	0.83	0.85	0.75	0.8	0.91	0.74	0.66	0.87	0.77	0.77	0.84	0.67	0.8	0.78	0.83	0.66	0.72	0.74	0.75	0.69	0.69	0.75	0.7	0.84	0.79	0.72	0.83	0.85	0.83	0.73	0.83	0.7	0.72	0.83	0.81	0.79	0.82	0.88	0.9	0.83	0.84	0.76	0.78	0.81	0.76	0.86
chr10_52999601_52999800	genehancer_id=GH10I053005;connected_gene=LOC105378309;score=0.34;connected_gene=LOC105378308;score=0.26	1	0.74	0.53	0.81	0.68	0.69	0.91	0.97	0.67	0.94	0.6	0.89	0.92	1	0.75	0.94	1	0.9	0.74	1	0.9	0.62	0.78	1	0.88	0.73	0.84	0.83	0.79	0.71	0.62	0.69	0.85	0.82	0.69	0.5	0.74	0.87	0.67	0.42	0.89	0.64	0.45	0.54	0.9	0.68	0.42	0.85
chr10_55395200_55395600	genehancer_id=GH10I055410;connected_gene=ENSG00000223800;score=0.22;connected_gene=GC10M055291;score=0.13;connected_gene=ENSG00000236744;score=0.09;connected_gene=PCDH15;score=0.08	0.62	0.67	0.79	0.8	0.81	0.67	0.66	0.48	0.64	0.79	0.7	0.57	0.75	0.81	0.71	0.62	0.59	0.79	0.58	0.72	0.45	0.75	0.47	0.69	0.73	0.87	0.59	0.7	0.81	0.62	0.62	0.85	0.76	0.83	0.74	0.94	0.57	0.8	0.85	0.88	0.81	0.9	0.81	0.67	0.74	0.58	0.65	0.93
chr10_58565201_58565800	genehancer_id=GH10I058570;connected_gene=GC10P058574;score=0.77;connected_gene=BICC1;score=0.22;connected_gene=GC10P058514;score=0.22	1	0.79	0.86	0.86	0.79	0.95	0.86	0.8	0.95	0.89	0.84	0.9	1	0.89	0.76	0.89	0.81	1	0.89	0.87	0.75	0.86	0.83	0.88	0.88	0.97	0.88	0.93	0.95	0.94	0.92	0.86	0.94	0.92	0.9	0.96	0.96	1	0.93	0.96	0.92	1	0.93	0.92	0.94	1	0.89	0.8
chr10_5934000_5934800	genehancer_id=GH10I005926;connected_gene=ANKRD16;score=21.34;connected_gene=FBXO18;score=11.32;connected_gene=IL15RA;score=11.13;connected_gene=GDI2;score=9.49;connected_gene=LOC105376384;score=5.20;connected_gene=PIR38458;score=0.31	0.88	0.9	0.84	0.73	0.92	0.87	0.84	0.88	0.79	0.86	0.8	0.81	0.93	0.91	0.77	0.85	0.82	0.84	0.87	0.82	0.8	0.8	0.89	0.6	0.88	0.76	0.68	0.74	0.77	0.79	0.73	0.7	0.7	0.72	0.65	0.79	0.75	0.67	0.83	0.9	0.91	0.62	0.76	0.82	0.91	0.68	0.83	0.82
chr10_59372601_59372800	genehancer_id=GH10I059366;connected_gene=FAM13C;score=0.77;connected_gene=GC10M059378;score=0.39	0.64	0.53	0.71	0.61	0.83	0.76	0.72	0.8	0.65	0.85	0.91	0.82	0.92	0.89	0.92	1	0.86	0.59	0.73	0.76	0.78	0.77	0.79	0.8	0.7	0.6	0.8	0.65	0.69	0.77	0.65	0.55	0.65	0.77	0.8	0.92	0.73	0.71	0.71	0.73	0.6	0.8	0.41	0.73	0.61	0.75	0.81	0.68
chr10_60494801_60495600	genehancer_id=GH10I060494;connected_gene=LOC105378320;score=4.82;connected_gene=GC10M060478;score=0.39;connected_gene=GC10M060656;score=0.10;connected_gene=ANK3;score=0.07	0.69	0.85	0.91	0.8	0.82	0.85	0.73	0.71	0.76	0.74	0.76	0.86	0.8	0.77	0.8	0.79	0.82	0.82	0.77	0.79	0.79	0.89	0.92	0.89	0.74	0.85	1	0.79	0.85	0.93	0.87	0.76	0.85	0.79	0.78	0.88	0.9	0.94	0.94	0.78	0.88	0.82	0.94	0.79	0.87	0.89	0.92	0.89
chr10_61016201_61016600	genehancer_id=GH10I061024;connected_gene=GC10P061024;score=550.77;connected_gene=RHOBTB1;score=11.55;connected_gene=LINC00845;score=0.44;connected_gene=GC10P061095;score=0.19	0.93	0.92	0.82	0.92	0.57	0.64	0.75	0.89	0.7	0.81	0.67	0.7	0.79	0.8	0.7	0.8	0.88	0.62	0.69	0.75	0.8	0.83	0.81	1	0.92	0.71	0.91	0.83	0.86	1	0.87	0.91	0.83	0.86	0.86	0.73	0.91	1	0.88	0.82	1	0.81	0.67	0.76	0.89	0.64	0.93	0.82
chr10_61588800_61590400	genehancer_id=GH10I061590;connected_gene=CABCOCO1;score=0.19;connected_gene=GC10M061462;score=0.16;connected_gene=GC10P061456;score=0.12	0.51	0.55	0.4	0.48	0.46	0.45	0.51	0.58	0.53	0.6	0.57	0.52	0.54	0.52	0.58	0.54	0.49	0.53	0.48	0.53	0.53	0.52	0.61	0.41	0.57	0.44	0.55	0.5	0.48	0.42	0.35	0.52	0.46	0.42	0.39	0.49	0.48	0.53	0.5	0.44	0.47	0.43	0.4	0.56	0.44	0.5	0.52	0.56
chr10_63549801_63550000	genehancer_id=GH10I063551;connected_gene=NRBF2;score=9.84;connected_gene=MRPL35P2;score=9.28;connected_gene=REEP3;score=7.92;connected_gene=GC10M063572;score=0.34;connected_gene=JMJD1C;score=0.29	0.83	0.73	0.5	0.79	0.89	0.67	0.53	0.61	0.5	0.53	0.85	0.69	0.8	0.87	0.62	0.91	0.83	0.62	0.62	0.69	0.6	0.62	0.75	0.46	0.83	0.56	0.48	0.55	0.38	0.75	0.57	0.6	0.5	0.75	0.36	0.75	0.57	0.59	0.59	0.58	0.64	0.42	0.22	0.62	0.58	0.6	0.55	0.64
chr10_6698801_6699200	genehancer_id=GH10I006716;connected_gene=LINP1;score=0.34;connected_gene=GC10P006679;score=0.28	0.89	0.95	0.75	0.81	0.8	0.85	0.83	0.94	0.82	0.83	0.69	0.75	0.89	0.91	0.85	0.84	0.8	0.78	0.74	0.94	0.54	0.81	0.68	0.75	0.92	0.97	0.91	0.82	0.84	0.93	0.97	0.88	0.89	0.84	0.82	0.84	0.91	0.83	0.87	0.83	0.92	0.9	0.79	0.9	0.87	0.95	0.92	0.88
chr10_68065601_68066200	genehancer_id=GH10I068065;connected_gene=SIRT1;score=25.26;connected_gene=HERC4;score=0.44;connected_gene=POU5F1P5;score=0.22	0.85	0.63	0.74	0.97	0.93	0.92	0.88	0.86	1	0.9	0.84	0.76	0.89	0.92	0.74	0.88	0.89	0.92	0.59	0.72	0.84	0.87	0.82	0.81	0.9	0.62	0.82	0.65	0.77	0.77	0.55	0.74	0.69	0.81	0.71	0.7	0.72	0.82	0.72	0.72	0.88	0.72	0.68	0.85	0.86	0.73	0.77	0.81
chr10_6953401_6953800	genehancer_id=GH10I006958;connected_gene=GC10M006908;score=0.25;connected_gene=GC10M006973;score=0.23;connected_gene=LOC105376387;score=0.10;connected_gene=GC10P006679;score=0.06	0.95	0.78	0.82	0.85	0.86	0.84	0.87	0.87	0.75	0.95	0.88	0.76	0.89	0.93	0.81	0.92	0.79	0.82	0.86	0.92	0.71	0.7	0.89	0.95	0.91	0.83	0.89	0.83	0.88	0.91	0.98	0.88	0.85	0.88	0.94	0.8	0.97	1	0.92	0.91	0.96	0.92	0.9	0.92	0.86	0.89	0.91	0.95
chr10_6978001_6978200	genehancer_id=GH10I006973;connected_gene=GC10M006973;score=0.28;connected_gene=GC10M006908;score=0.21;connected_gene=LOC105376387;score=0.11;connected_gene=GC10P006679;score=0.06	0.92	1	0.92	0.92	0.68	0.78	0.87	0.79	0.69	0.8	0.85	0.63	0.76	0.97	0.59	0.89	0.67	0.86	0.78	1	0.39	0.77	0.87	0.88	0.71	0.91	0.84	0.9	1	1	0.89	0.78	0.88	1	0.83	0.74	0.79	0.81	0.92	0.93	0.8	0.89	0.87	0.85	0.85	0.92	1	0.95
chr10_72570801_72571000	genehancer_id=GH10I072567;connected_gene=DNAJB12;score=12.43;connected_gene=MCU;score=10.79;connected_gene=DDIT4;score=2.61;connected_gene=ENSG00000230609;score=0.44;connected_gene=RN7SL840P;score=0.37;connected_gene=MICU1;score=0.22	0.78	0.75	0.46	0.79	0.81	0.79	0.6	1	0.75	0.58	0.8	0.65	0.83	1	0.86	0.71	0.81	0.75	0.67	0.79	0.82	0.64	0.88	0.5	0.69	0.54	0.8	0.67	0.67	0.56	0.14	0.38	0.56	0.73	0.5	0.36	0.75	0.4	0.56	0.67	0.81	0.44	0.67	0.78	0.83	0.6	0.62	0.77
chr10_74204401_74204600	genehancer_id=GH10I074206;connected_gene=ADK;score=27.52;connected_gene=AP3M1;score=11.87;connected_gene=DNAJC9;score=11.56;connected_gene=ZSWIM8-AS1;score=11.29;connected_gene=C10orf55;score=9.62;connected_gene=ENSG00000272140;score=4.22;connected_gene=GC10P074285;score=0.18	1	1	1	0.95	1	1	1	1	1	1	0.93	0.94	1	1	1	1	1	0.93	1	0.83	1	1	1	1	1	1	0.94	1	1	0.91	0.89	1	0.57	0.93	0.86	0.83	1	1	0.94	1	0.89	0.91	1	0.9	0.9	1	1	0.94
chr10_74797601_74798000	genehancer_id=GH10I074795;connected_gene=GC10P074771;score=0.34;connected_gene=ENSG00000272748;score=0.31	0.89	1	0.89	1	0.89	0.94	0.9	0.85	1	0.9	0.81	0.89	0.78	0.9	0.84	0.84	0.9	0.92	0.95	0.94	0.87	0.89	0.92	0.85	0.82	0.86	1	0.93	1	0.94	0.9	0.92	1	1	1	1	0.94	1	0.95	0.91	1	0.87	1	0.85	0.83	1	0.95	0.86
chr10_74915201_74915800	genehancer_id=GH10I074916;connected_gene=LOC101929165;score=0.77;connected_gene=GC10P075010;score=0.17;connected_gene=KAT6B;score=0.16	0.97	0.88	0.91	0.84	0.91	0.91	0.98	0.96	0.85	0.95	0.94	0.86	0.96	0.92	0.89	0.97	0.92	0.93	0.93	0.95	0.87	0.86	0.97	0.83	0.9	0.92	0.78	0.89	0.83	0.95	0.84	0.7	0.81	0.92	0.81	0.83	0.85	0.82	0.95	0.83	0.98	0.81	0.97	0.91	0.93	0.79	0.86	0.93
chr10_75880801_75881000	genehancer_id=GH10I075857;connected_gene=GC10P075821;score=0.28;connected_gene=GC10P075984;score=0.13;connected_gene=LRMDA;score=0.04	0.89	0.84	0.8	0.84	0.85	0.71	0.73	0.84	0.72	0.82	0.82	0.75	0.92	0.85	0.87	0.89	0.81	0.83	0.75	0.84	0.75	0.83	0.89	0.8	0.84	0.76	0.71	0.8	0.73	0.81	0.73	0.84	0.56	0.82	0.83	0.85	0.81	0.69	0.76	0.78	0.81	0.77	0.79	0.78	0.78	0.74	0.86	0.77
chr10_76969801_76970200	genehancer_id=GH10I076967;connected_gene=GC10P077007;score=0.28;connected_gene=GC10P076928;score=0.28;connected_gene=KCNMA1-AS1;score=0.18;connected_gene=KCNMA1;score=0.03	0.82	0.77	0.82	0.79	0.73	0.78	0.8	0.83	0.77	0.78	0.82	0.82	0.82	0.88	0.82	0.78	0.84	0.86	0.84	0.79	0.78	0.78	0.88	0.85	0.84	0.87	0.86	0.86	0.91	0.91	0.9	0.86	0.82	0.87	0.88	0.9	0.87	0.87	0.9	0.83	0.9	0.83	0.92	0.81	0.89	0.87	0.83	0.9
chr10_78196601_78197600	genehancer_id=GH10I078197;connected_gene=RPS24;score=9.79;connected_gene=LINC00856;score=0.37;connected_gene=LINC00595;score=0.37;connected_gene=ENSG00000282863;score=0.37;connected_gene=GC10P081718;score=0.21	0.51	0.51	0.47	0.45	0.57	0.52	0.47	0.5	0.44	0.56	0.47	0.54	0.53	0.54	0.62	0.56	0.56	0.41	0.53	0.49	0.41	0.56	0.61	0.58	0.55	0.38	0.47	0.47	0.44	0.47	0.57	0.53	0.48	0.4	0.45	0.42	0.57	0.52	0.43	0.48	0.47	0.66	0.44	0.44	0.44	0.4	0.31	0.52
chr10_78358801_78359200	genehancer_id=GH10I078356;connected_gene=ENSG00000230229;score=0.44;connected_gene=GC10P080336;score=0.44;connected_gene=LINC00856;score=0.10;connected_gene=LINC00595;score=0.10;connected_gene=ENSG00000282863;score=0.10	0.83	0.88	0.68	0.83	0.95	0.75	0.75	0.84	0.84	0.84	0.79	0.87	0.79	0.87	0.82	0.94	0.74	0.92	0.76	0.86	0.81	0.9	0.94	0.86	0.81	0.66	0.74	0.74	0.73	0.8	0.81	0.85	0.79	0.79	0.73	0.74	0.73	0.77	0.75	0.72	0.89	0.69	0.86	0.82	0.79	0.77	0.78	0.73
chr10_78955001_78955200	genehancer_id=GH10I078951;connected_gene=ENSG00000229569;score=0.23;connected_gene=ZMIZ1-AS1;score=0.13;connected_gene=GC10P081713;score=0.07	0.74	0.83	0.83	0.66	0.77	0.78	0.76	0.82	0.69	0.81	0.83	0.82	0.85	0.84	0.82	0.73	0.77	0.69	0.79	0.79	0.92	0.9	0.85	0.78	0.79	0.67	0.76	0.82	0.72	0.79	0.64	0.73	0.7	0.72	0.69	0.69	0.79	0.85	0.71	0.77	0.89	0.66	0.8	0.72	0.76	0.8	0.62	0.85
chr10_79014801_79015200	genehancer_id=GH10I079014;connected_gene=ENSG00000229569;score=0.39;connected_gene=ZMIZ1-AS1;score=0.23	0.8	0.92	1	0.91	0.91	1	0.75	0.96	0.88	0.89	0.96	0.89	0.92	0.95	0.93	0.83	0.9	0.88	1	0.89	0.71	0.89	0.89	0.78	0.88	1	0.94	1	1	1	0.94	0.93	0.94	1	0.91	1	0.93	1	1	0.82	1	1	1	0.91	0.85	0.89	0.94	1
chr10_80126801_80127200	genehancer_id=GH10I080121;connected_gene=TMEM254-AS1;score=27.87;connected_gene=MBL1P;score=19.75;connected_gene=ANXA11;score=10.65;connected_gene=LINC00857;score=10.64;connected_gene=DYDC2;score=9.95;connected_gene=SFTPD;score=6.39;connected_gene=PLAC9;score=5.58;connected_gene=TMEM254;score=5.05;connected_gene=LOC101929574;score=4.96;connected_gene=RPL22P18;score=0.77;connected_gene=PIR41694;sc…	0.8	0.74	0.82	0.8	0.78	0.78	0.82	0.78	0.72	0.67	0.81	0.5	0.81	0.78	0.67	0.74	0.85	0.83	0.72	0.84	0.58	0.68	0.86	0.92	0.81	0.89	0.95	0.88	0.89	0.82	0.95	0.76	0.79	0.61	0.7	0.89	0.89	0.81	0.89	0.81	0.91	0.77	0.92	0.83	0.8	0.76	0.89	0.8
chr10_80753401_80753600	genehancer_id=GH10I080750;connected_gene=ENSG00000233703;score=550.77;connected_gene=RPS7P9;score=0.29	0.64	0.68	0.79	0.65	0.86	0.62	0.59	0.74	0.61	0.6	0.55	0.62	0.77	0.69	0.74	0.64	0.51	0.62	0.64	0.65	0.65	0.79	0.61	0.67	0.68	0.65	0.79	0.72	0.73	0.73	0.62	0.81	0.7	0.73	0.7	0.64	0.65	0.79	0.64	0.81	0.74	0.71	0.78	0.77	0.63	0.73	0.76	0.7
chr10_8312800_8313001	genehancer_id=GH10I008312;connected_gene=ENSG00000226861;score=0.39;connected_gene=LOC105376396;score=0.20	0.91	0.83	0.96	0.79	0.79	0.83	0.85	0.84	0.73	0.73	0.9	0.79	0.77	0.96	0.68	0.76	0.66	0.88	0.84	0.9	0.71	0.78	0.82	0.8	0.86	0.81	0.88	0.9	0.81	0.73	0.83	0.88	0.84	0.83	0.81	0.85	0.89	0.88	0.9	0.83	0.96	0.86	0.85	0.94	0.85	0.88	0.77	0.83
chr10_83724800_83725200	genehancer_id=GH10I083724;connected_gene=GC10P083716;score=0.44;connected_gene=ENSG00000223565;score=0.39	0.54	0.56	0.59	0.67	0.59	0.63	0.52	0.6	0.67	0.75	0.53	0.62	0.68	0.61	0.68	0.72	0.63	0.57	0.44	0.67	0.41	0.81	0.67	0.64	0.61	0.38	0.47	0.62	0.5	0.61	0.57	0.48	0.57	0.54	0.62	0.44	0.62	0.54	0.59	0.56	0.5	0.44	0.47	0.27	0.59	0.57	0.63	0.7
chr10_91402601_91403200	genehancer_id=GH10I091408;connected_gene=HECTD2;score=550.77;connected_gene=RPP30;score=11.65;connected_gene=ANKRD1;score=4.81;connected_gene=GC10M091340;score=0.34;connected_gene=HECTD2-AS1;score=0.08	0.66	0.72	0.62	0.78	0.8	0.63	0.75	0.78	0.61	0.72	0.73	0.54	0.83	0.75	0.76	0.74	0.77	0.84	0.77	0.76	0.66	0.68	0.82	0.45	0.67	0.47	0.52	0.56	0.57	0.69	0.65	0.65	0.58	0.59	0.47	0.73	0.66	0.72	0.74	0.64	0.64	0.69	0.78	0.64	0.69	0.65	0.66	0.61
chr10_97916401_97917200	genehancer_id=GH10I097914;connected_gene=CRTAC1;score=13.36;connected_gene=GC10M097904;score=0.44;connected_gene=GC10M097984;score=0.18	0.59	0.69	0.68	0.64	0.59	0.6	0.64	0.59	0.56	0.51	0.65	0.38	0.62	0.61	0.67	0.54	0.65	0.68	0.52	0.59	0.71	0.57	0.7	0.61	0.59	0.72	0.64	0.71	0.7	0.62	0.7	0.62	0.61	0.75	0.7	0.74	0.6	0.72	0.73	0.57	0.63	0.61	0.62	0.64	0.6	0.7	0.7	0.65
chr10_98236601_98238400	genehancer_id=GH10I098246;connected_gene=ENSG00000230928;score=16.50;connected_gene=LOXL4;score=0.34;connected_gene=GC10P098173;score=0.19	0.89	0.78	0.86	0.81	0.88	0.8	0.83	0.91	0.78	0.84	0.88	0.82	0.89	0.91	0.9	0.87	0.87	0.84	0.8	0.84	0.78	0.83	0.92	0.68	0.86	0.73	0.81	0.87	0.84	0.79	0.75	0.78	0.75	0.79	0.73	0.81	0.77	0.8	0.82	0.78	0.81	0.74	0.8	0.87	0.87	0.78	0.75	0.85
chr11_100092601_100093200	genehancer_id=GH11I100175;connected_gene=LOC105369456;score=0.20;connected_gene=GC11M100249;score=0.18	0.87	0.94	0.85	0.78	0.67	0.8	0.84	0.77	0.7	0.82	0.83	0.79	0.82	0.88	0.69	0.86	0.81	0.77	0.82	0.77	0.71	0.79	0.84	0.82	0.82	0.88	0.88	0.82	0.84	0.9	0.87	0.83	0.84	0.86	0.91	0.76	0.91	0.87	0.8	0.68	0.88	0.91	0.82	0.87	0.82	0.8	0.81	0.85
chr11_103024200_103024801	genehancer_id=GH11I103035;connected_gene=RNU7-159P;score=9.86;connected_gene=MMP3;score=9.45;connected_gene=RPL21P96;score=0.44;connected_gene=ENSG00000276521;score=0.20	0.9	0.92	0.81	0.9	0.8	0.81	0.85	0.75	0.8	0.77	0.88	0.79	0.85	0.89	0.84	0.85	0.76	0.79	0.88	0.85	0.74	0.82	0.82	0.87	0.89	0.82	0.91	0.88	0.93	0.8	0.93	0.88	0.9	0.85	0.97	0.84	0.96	0.94	0.79	0.89	0.87	0.89	0.92	0.69	0.84	0.86	0.88	0.87
chr11_10365201_10365600	genehancer_id=GH11I010366;connected_gene=ZBED5;score=30.94;connected_gene=CTR9;score=21.79;connected_gene=RPL21P97;score=21.58;connected_gene=WEE1;score=12.85;connected_gene=ADM;score=12.37;connected_gene=AMPD3;score=10.84;connected_gene=LOC105376544;score=10.83;connected_gene=ENSG00000238387;score=10.66;connected_gene=EIF4G2;score=9.80;connected_gene=RNU6ATAC33P;score=0.29;connected_gene=GC11M01…	0.81	0.79	0.72	0.84	0.82	0.76	0.86	0.78	0.78	0.81	0.76	0.75	0.87	0.76	0.68	0.91	0.91	0.8	0.61	0.84	0.78	0.86	0.77	0.73	0.8	0.71	0.65	0.71	0.84	0.79	0.75	0.63	0.73	0.63	0.72	0.72	0.65	0.72	0.84	0.74	0.84	0.73	0.82	0.75	0.68	0.8	0.82	0.79
chr11_104697201_104698600	genehancer_id=GH11I104694;connected_gene=CARD17;score=16.29;connected_gene=CASP12;score=11.11;connected_gene=LOC643733;score=11.10;connected_gene=CASP4;score=3.77;connected_gene=CARD16;score=3.21;connected_gene=CASP5;score=2.39;connected_gene=ENSG00000270449;score=0.39;connected_gene=LOC105369466;score=0.34;connected_gene=PIR54951;score=0.23	0.62	0.77	0.76	0.74	0.71	0.6	0.78	0.73	0.55	0.56	0.6	0.65	0.67	0.68	0.72	0.64	0.59	0.56	0.69	0.58	0.59	0.79	0.62	0.95	0.51	0.71	0.68	0.58	0.75	0.78	0.81	0.75	0.8	0.82	0.76	0.74	0.71	0.66	0.73	0.75	0.88	0.89	0.76	0.89	0.84	0.7	0.75	0.68
chr11_10846601_10846800	genehancer_id=GH11I010844;connected_gene=EIF4G2;score=11.25;connected_gene=SNORD97;score=10.48;connected_gene=LOC105376547;score=0.44;connected_gene=ZBED5;score=0.39;connected_gene=ZBED5-AS1;score=0.39	0.86	0.77	0.73	0.75	0.92	0.82	0.92	1	0.71	0.67	0.92	0.71	0.92	1	0.93	1	0.83	0.75	0.87	0.5	0.88	0.64	0.88	1	0.94	0.56	0.75	0.85	0.54	0.69	0.75	0.5	1	0.7	0.56	1	0.9	0.55	0.71	0.81	0.69	0.38	0.57	0.9	0.8	0.92	0.82	0.88
chr11_114226201_114226800	genehancer_id=GH11I114225;connected_gene=NNMT;score=11.81;connected_gene=PIR38575;score=0.31;connected_gene=PIR57549;score=0.31;connected_gene=ENSG00000256947;score=0.13;connected_gene=ZBTB16;score=0.10	0.53	0.32	0.4	0.46	0.57	0.44	0.43	0.41	0.43	0.44	0.45	0.42	0.51	0.48	0.48	0.49	0.4	0.57	0.51	0.38	0.46	0.47	0.6	0.5	0.43	0.38	0.36	0.47	0.38	0.46	0.35	0.38	0.34	0.43	0.43	0.44	0.45	0.45	0.32	0.43	0.41	0.4	0.37	0.39	0.48	0.43	0.35	0.44
chr11_11901401_11902400	genehancer_id=GH11I011908;connected_gene=USP47;score=25.31;connected_gene=MICAL2;score=9.03;connected_gene=GC11P011898;score=0.39;connected_gene=DKK3;score=0.15	0.83	0.82	0.82	0.83	0.78	0.84	0.79	0.84	0.79	0.87	0.76	0.85	0.88	0.83	0.83	0.82	0.92	0.83	0.76	0.83	0.85	0.82	0.94	0.82	0.83	0.66	0.74	0.83	0.8	0.76	0.69	0.69	0.76	0.74	0.81	0.79	0.75	0.76	0.82	0.78	0.79	0.65	0.77	0.84	0.79	0.75	0.74	0.78
chr11_123998801_123999000	genehancer_id=GH11I124008;connected_gene=OR10G5P;score=550.77;connected_gene=OR8D1;score=20.68;connected_gene=OR4D5;score=18.31;connected_gene=OR10G9;score=17.61;connected_gene=OR8D4;score=14.99;connected_gene=OR10G4;score=13.55;connected_gene=OR6M1;score=11.77;connected_gene=OR8G1;score=11.39;connected_gene=OR10S1;score=11.19;connected_gene=OR8D2;score=9.11;connected_gene=OR6X1;score=6.99;connec…	0.91	0.85	0.81	0.81	0.75	0.7	0.95	0.82	0.68	0.65	0.82	0.82	0.69	0.82	0.76	0.78	0.85	0.76	0.78	0.81	0.72	0.62	0.78	0.68	0.81	0.9	0.9	0.75	0.79	0.75	0.96	0.86	0.85	0.63	0.89	0.74	0.89	0.97	0.76	0.9	0.9	0.8	0.65	0.86	0.89	0.85	0.91	0.81
chr11_127525001_127525800	genehancer_id=GH11I127521;connected_gene=GC11M127488;score=0.29;connected_gene=GC11P127569;score=0.25	0.59	0.41	0.67	0.4	0.46	0.36	0.41	0.22	0.4	0.26	0.48	0.44	0.55	0.37	0.4	0.36	0.47	0.42	0.36	0.47	0.43	0.55	0.54	0.5	0.49	0.7	0.47	0.52	0.58	0.57	0.43	0.58	0.58	0.46	0.62	0.58	0.59	0.37	0.61	0.34	0.58	0.49	0.49	0.61	0.56	0.59	0.53	0.39
chr11_127555201_127555800	genehancer_id=GH11I127567;connected_gene=GC11P127569;score=0.77;connected_gene=GC11M127488;score=0.18	0.46	0.51	0.39	0.36	0.44	0.46	0.46	0.46	0.42	0.5	0.37	0.52	0.46	0.4	0.44	0.58	0.41	0.41	0.45	0.37	0.42	0.61	0.46	0.7	0.43	0.56	0.64	0.56	0.52	0.58	0.58	0.46	0.41	0.55	0.53	0.45	0.66	0.45	0.52	0.4	0.43	0.51	0.51	0.46	0.45	0.5	0.47	0.45
chr11_129071401_129072200	genehancer_id=GH11I129075;connected_gene=ARHGAP32;score=6.02;connected_gene=ENSG00000206847;score=0.25;connected_gene=GC11M129125;score=0.22	0.88	0.84	0.71	0.85	0.86	0.89	0.92	0.93	0.81	0.84	0.85	0.74	0.87	0.92	0.93	0.82	0.89	0.9	0.88	0.92	0.88	0.87	0.89	0.76	0.81	0.81	0.78	0.81	0.87	0.79	0.81	0.78	0.76	0.78	0.78	0.86	0.74	0.81	0.79	0.89	0.85	0.83	0.81	0.9	0.86	0.89	0.86	0.83
chr11_130007400_130007800	genehancer_id=GH11I129995;connected_gene=PRDM10;score=550.77;connected_gene=NFRKB;score=14.98;connected_gene=APLP2;score=11.92;connected_gene=ELOBP2;score=5.40;connected_gene=ARHGAP32;score=4.67;connected_gene=LINC00167;score=0.77;connected_gene=PIR42969;score=0.20;connected_gene=GC11M129932;score=0.20	0.96	0.84	0.96	0.85	0.9	0.96	0.9	0.94	0.95	0.84	0.93	0.92	0.89	0.97	0.97	0.95	0.93	0.95	0.92	0.98	0.93	0.91	0.92	0.78	0.93	0.87	0.88	0.91	0.9	0.77	0.89	0.96	0.83	0.88	0.79	0.93	0.72	0.96	0.89	0.9	0.9	0.92	0.94	0.93	0.93	0.86	0.76	0.85
chr11_131640601_131641200	genehancer_id=GH11I131640;connected_gene=NTM-AS1;score=11.68;connected_gene=NTM;score=11.40;connected_gene=GC11P131634;score=0.44;connected_gene=GC11P131635;score=0.44	0.89	0.81	0.95	0.74	0.78	0.85	0.84	0.86	0.74	0.85	0.83	0.79	0.77	0.88	0.82	0.81	0.82	0.88	0.81	0.84	0.75	0.78	0.74	0.89	0.82	0.87	0.9	0.85	0.9	0.88	0.89	0.91	0.85	0.85	0.9	0.73	0.84	0.87	0.88	0.95	0.87	0.82	0.92	0.94	0.84	0.9	0.78	0.92
chr11_131880001_131880800	genehancer_id=GH11I131877;connected_gene=ENSG00000238117;score=0.37;connected_gene=GC11P131837;score=0.28;connected_gene=NTM;score=0.03	0.66	0.78	0.8	0.79	0.69	0.74	0.63	0.72	0.53	0.73	0.68	0.51	0.64	0.67	0.7	0.76	0.66	0.63	0.65	0.68	0.62	0.75	0.76	0.64	0.67	0.75	0.74	0.79	0.74	0.73	0.71	0.78	0.74	0.74	0.76	0.68	0.68	0.81	0.72	0.62	0.68	0.76	0.75	0.75	0.7	0.71	0.76	0.81
chr11_131933001_131933400	genehancer_id=GH11I131929;connected_gene=ENSG00000238117;score=11.37;connected_gene=NTM;score=1.89;connected_gene=ENSG00000224700;score=0.22	0.74	0.77	0.79	0.74	0.81	0.83	0.89	0.67	0.74	0.78	0.82	0.57	0.73	0.81	0.87	0.79	0.81	0.74	0.72	0.77	0.71	0.77	0.7	0.85	0.79	0.87	0.8	0.9	0.83	0.79	0.91	0.81	0.87	0.83	0.71	0.77	0.87	0.81	0.84	0.79	0.87	0.85	0.9	0.84	0.92	0.83	0.81	0.85
chr11_134083201_134084000	genehancer_id=GH11I134083;connected_gene=IGSF9B;score=10.65;connected_gene=LOC100533644;score=10.23;connected_gene=ENSG00000255348;score=10.22;connected_gene=NCAPD3;score=10.17;connected_gene=VPS26B;score=9.94;connected_gene=GC11P134081;score=0.77;connected_gene=JAM3;score=0.39;connected_gene=LOC102725195;score=0.39	0.89	0.78	0.88	0.86	0.84	0.9	0.92	0.86	0.78	0.91	0.85	0.84	0.9	0.88	0.8	0.77	0.87	0.76	0.89	0.96	0.69	0.83	0.85	0.79	0.86	0.88	0.91	0.88	0.92	0.91	0.91	0.97	0.91	0.82	0.77	0.86	0.84	1	0.86	0.8	0.93	0.92	0.96	1	0.91	0.84	0.92	0.87
chr11_134562400_134562601	genehancer_id=GH11I134541;connected_gene=GC11M134545;score=0.77;connected_gene=GC11M134527;score=0.39	0.74	0.5	1	0.9	0.91	0.85	0.82	0.89	0.81	1	0.79	1	0.53	0.88	0.88	0.74	0.9	0.76	0.84	1	1	0.82	0.9	0.89	0.78	0.8	0.81	0.62	0.62	0.82	0.85	1	0.86	0.47	0.76	0.91	0.82	0.7	0.86	0.75	0.83	0.62	1	0.69	0.69	0.75	0.83	0.94
chr11_15367201_15368000	genehancer_id=GH11I015367;connected_gene=GC11M015351;score=0.44;connected_gene=GC11M015414;score=0.25	0.56	0.59	0.54	0.53	0.66	0.57	0.59	0.55	0.46	0.58	0.6	0.65	0.54	0.62	0.62	0.52	0.59	0.61	0.61	0.5	0.49	0.56	0.64	0.56	0.41	0.39	0.51	0.5	0.5	0.54	0.58	0.55	0.45	0.42	0.55	0.57	0.52	0.53	0.53	0.55	0.55	0.57	0.54	0.4	0.51	0.53	0.44	0.57
chr11_17931401_17932400	genehancer_id=GH11I017931;connected_gene=MYOD1;score=8.78;connected_gene=GC11P017950;score=0.37;connected_gene=GC11P017887;score=0.26;connected_gene=SERGEF;score=0.18	0.96	0.82	0.92	0.9	0.94	0.95	0.92	0.95	0.92	0.75	0.84	0.84	0.93	0.86	0.87	0.87	0.82	0.96	0.86	0.88	0.88	0.82	0.9	0.85	0.85	0.78	0.83	0.82	0.81	0.95	0.7	0.76	0.84	0.76	0.81	0.72	0.61	0.8	0.79	0.86	0.9	0.68	0.87	0.84	0.84	0.88	0.86	0.89
chr11_19394801_19395800	genehancer_id=GH11I019395;connected_gene=NAV2-AS5;score=10.96;connected_gene=NAV2;score=10.94;connected_gene=NAV2-AS4;score=9.86;connected_gene=HTATIP2;score=6.58;connected_gene=RNA5SP335;score=0.44;connected_gene=GC11M019401;score=0.44;connected_gene=NAV2-IT1;score=0.39	0.64	0.67	0.58	0.61	0.67	0.59	0.66	0.68	0.54	0.62	0.59	0.72	0.66	0.64	0.65	0.68	0.67	0.71	0.64	0.58	0.68	0.57	0.63	0.61	0.66	0.6	0.46	0.55	0.63	0.67	0.57	0.62	0.56	0.59	0.47	0.54	0.69	0.59	0.62	0.5	0.61	0.62	0.57	0.54	0.59	0.54	0.55	0.61
chr11_20489201_20489800	genehancer_id=GH11I020496;connected_gene=HTATIP2;score=16.52;connected_gene=LOC105376584;score=0.18;connected_gene=PRMT3;score=0.14	0.94	0.83	0.67	0.79	0.97	0.91	0.95	0.81	0.79	0.9	0.88	0.86	0.95	0.88	0.84	0.81	0.88	0.92	0.96	0.89	0.88	0.86	0.88	0.85	0.86	0.61	0.65	0.95	0.85	0.8	0.77	0.73	0.83	0.94	0.7	0.7	0.84	1	0.76	0.53	0.83	0.73	0.83	0.59	0.92	0.8	0.68	0.91
chr11_20515201_20516000	genehancer_id=GH11I020496;connected_gene=HTATIP2;score=16.52;connected_gene=LOC105376584;score=0.18;connected_gene=PRMT3;score=0.14	0.92	0.77	0.62	0.86	0.75	0.66	0.59	0.79	0.61	0.76	0.77	0.48	0.77	0.71	0.69	0.76	0.88	0.85	0.69	0.8	0.61	0.62	0.75	0.56	0.8	0.42	0.56	0.53	0.63	0.56	0.58	0.53	0.55	0.54	0.57	0.58	0.61	0.57	0.65	0.62	0.75	0.51	0.72	0.67	0.68	0.67	0.65	0.75
chr11_22680600_22680801	genehancer_id=GH11I022680;connected_gene=GAS2;score=11.76;connected_gene=RNA5SP338;score=0.44;connected_gene=FANCF;score=0.23	1	0.95	0.93	0.94	0.8	0.73	0.88	0.89	0.83	0.95	1	0.87	0.85	0.95	0.91	0.83	0.79	0.94	0.64	0.92	0.86	0.83	0.79	0.78	0.81	1	0.91	0.92	1	0.91	0.89	0.91	0.88	0.91	1	0.85	0.62	1	0.93	0.88	0.9	0.85	1	0.92	0.9	1	0.94	0.96
chr11_23182401_23182800	genehancer_id=GH11I023204;connected_gene=LOC105376592;score=11.10;connected_gene=GC11M023292;score=0.15	0.94	0.74	0.91	0.86	0.74	0.83	0.76	0.85	0.87	0.82	0.94	0.77	0.86	0.78	0.83	0.84	0.79	0.81	0.86	0.73	0.65	0.83	0.86	1	0.81	0.9	0.86	0.84	0.96	0.9	0.95	0.91	0.83	0.8	0.76	0.91	0.95	1	1	0.9	0.87	0.92	0.9	0.69	0.74	0.82	0.95	0.93
chr11_27649601_27650400	genehancer_id=GH11I027659;connected_gene=BDNF;score=550.21;connected_gene=LINC00678;score=0.31;connected_gene=GC11P027695;score=0.28;connected_gene=BDNF-AS;score=0.10	0.5	0.37	0.89	0.51	0.65	0.76	0.59	0.56	0.56	0.6	0.57	0.63	0.92	0.76	0.71	0.74	0.91	0.79	0.54	0.66	0.47	0.89	0.71	0.62	0.75	0.61	0.37	0.85	0.48	0.48	0.58	0.71	0.5	0.46	0.47	0.52	0.44	0.77	0.49	0.68	0.68	0.46	0.55	0.6	0.7	0.38	0.59	0.59
chr11_29319001_29319401	genehancer_id=GH11I029317;connected_gene=GC11P029300;score=0.37;connected_gene=LOC100421558;score=0.19	0.8	0.88	0.8	0.73	0.77	0.88	0.78	0.85	0.84	0.87	0.88	0.86	0.81	0.78	0.75	0.9	0.69	0.68	0.81	0.93	0.88	0.93	0.85	0.8	0.89	0.7	0.71	0.61	0.82	0.5	0.73	0.57	0.77	0.9	0.61	0.61	0.81	0.85	0.79	0.78	0.84	0.59	0.74	0.97	0.82	0.77	0.76	0.7
chr11_2952801_2953000	genehancer_id=GH11I002950;connected_gene=NAP1L4;score=23.36;connected_gene=ENSG00000183562;score=17.31;connected_gene=PHLDA2;score=17.13;connected_gene=SLC22A18;score=11.36;connected_gene=RNU1-91P;score=9.93;connected_gene=CARS;score=5.58;connected_gene=GC11M002964;score=0.39;connected_gene=PIR57698;score=0.39;connected_gene=GC11M002963;score=0.39;connected_gene=SNORA54;score=0.39	0.93	0.97	0.96	0.97	0.9	0.97	0.9	0.96	0.95	0.97	0.97	0.97	0.97	0.89	1	0.96	0.92	1	0.96	0.94	1	0.91	0.93	0.96	0.81	0.81	0.96	0.88	0.82	1	0.89	0.97	0.83	0.9	0.89	0.77	0.89	0.91	1	0.93	0.82	0.86	0.82	0.94	0.89	0.95	0.86	0.93
chr11_33136601_33136800	genehancer_id=GH11I033133;connected_gene=CSTF3;score=16.85;connected_gene=CSTF3-AS1;score=12.10;connected_gene=TCP11L1;score=11.21;connected_gene=DEPDC7;score=5.71;connected_gene=PIR59958;score=0.22;connected_gene=GC11M032953;score=0.16	1	0.89	1	0.97	0.84	0.96	1	1	1	1	1	0.95	1	0.95	1	1	1	1	1	1	0.94	0.92	1	0.9	0.96	0.83	0.82	1	0.93	0.94	1	0.64	0.82	0.97	0.85	0.96	0.71	0.92	0.83	0.93	0.88	0.85	0.94	0.88	0.94	0.96	0.88	0.97
chr11_35298201_35298601	genehancer_id=GH11I035298;connected_gene=MIR1343;score=10.97;connected_gene=ENSG00000255004;score=10.28;connected_gene=ENSG00000215380;score=0.18;connected_gene=SLC1A2;score=0.13	0.85	0.62	0.95	0.86	0.92	0.86	0.78	0.8	0.78	0.81	0.83	0.88	0.68	1	0.86	0.78	0.95	0.65	0.86	0.85	0.88	0.86	0.85	0.93	0.68	0.87	0.95	0.88	0.96	0.89	0.76	0.94	0.87	0.96	0.89	0.82	0.85	0.9	0.96	0.95	0.89	0.96	0.83	0.95	0.92	0.83	0.91	0.93
chr11_35810401_35810800	genehancer_id=GH11I035810;connected_gene=FJX1;score=11.29;connected_gene=TRIM44;score=10.34;connected_gene=ENSG00000255060;score=9.08;connected_gene=GC11P035814;score=0.77;connected_gene=GC11M035597;score=0.44	0.79	0.86	0.79	0.78	0.92	0.79	0.86	0.77	0.67	0.71	0.83	0.53	0.83	0.89	0.82	0.89	0.95	0.67	0.73	0.73	0.78	0.8	0.73	0.86	0.67	0.45	0.47	0.5	0.55	0.86	0.42	0.62	0.89	0.55	0.41	0.5	0.62	0.83	0.64	0.8	0.81	0.48	0.62	0.63	0.83	0.7	0.65	0.76
chr11_3804001_3804600	genehancer_id=GH11I003803;connected_gene=PGAP2;score=5.77;connected_gene=NUP98;score=0.44;connected_gene=GC11P003814;score=0.39;connected_gene=GC11M003657;score=0.34;connected_gene=GC11M003656;score=0.34	0.85	1	0.91	0.95	0.93	0.82	0.93	1	0.84	0.86	0.96	0.9	1	0.93	0.94	0.93	0.94	0.86	0.9	0.93	0.87	0.97	0.84	0.7	1	0.89	0.91	0.76	0.71	1	0.81	0.84	0.92	0.74	0.81	0.89	0.94	0.8	0.86	0.83	0.88	0.85	0.8	0.88	0.92	0.92	0.82	0.94
chr11_39930801_39931200	genehancer_id=GH11I039938;connected_gene=GC11M039978;score=0.26;connected_gene=LOC100421559;score=0.21	0.67	0.67	0.63	0.78	0.64	0.84	0.62	0.71	0.72	0.84	0.55	0.71	0.77	0.8	0.72	0.64	0.74	0.74	0.74	0.62	0.69	0.79	0.87	0.78	0.74	0.72	0.87	0.77	0.92	0.74	0.84	0.77	0.68	0.88	0.86	0.77	0.86	0.71	0.92	0.67	0.83	0.79	0.86	0.86	0.78	0.68	0.79	0.81
chr11_43756601_43756801	genehancer_id=GH11I043757;connected_gene=PIR48162;score=0.34;connected_gene=HSD17B12;score=0.18;connected_gene=ENSG00000283375;score=0.15;connected_gene=ENSG00000283341;score=0.10	1	0.91	1	0.8	0.95	1	0.93	0.89	1	0.95	0.88	0.82	0.93	1	1	1	1	0.96	0.93	0.82	0.87	1	0.94	0.83	0.96	1	1	0.71	0.82	0.87	0.89	0.73	1	0.89	0.88	0.88	0.75	0.92	0.81	0.85	1	0.79	0.95	0.87	0.93	0.89	0.77	0.92
chr11_46829201_46829600	genehancer_id=GH11I046825;connected_gene=CKAP5;score=550.37;connected_gene=LRP4;score=6.77;connected_gene=PIR53264;score=0.37	0.81	0.83	0.76	0.76	0.86	0.88	0.91	0.81	0.71	0.9	0.9	0.71	0.9	0.9	0.87	0.79	0.85	0.93	0.8	0.9	0.79	0.7	0.75	0.69	0.94	0.72	0.73	0.7	0.79	0.71	0.66	0.7	0.71	0.71	0.64	0.58	0.72	0.79	0.74	0.65	0.66	0.67	0.81	0.68	0.81	0.68	0.81	0.78
chr11_46991400_46991601	genehancer_id=GH11I047004;connected_gene=C11orf49;score=10.75;connected_gene=GC11P046977;score=0.31;connected_gene=ENSG00000271350;score=0.28	0.92	1	1	0.8	1	1	1	0.9	0.91	0.88	0.92	0.93	1	0.92	1	1	1	1	0.8	1	1	1	0.89	0.8	0.93	0.67	0.67	0.82	0.82	0.56	0.56	0.69	1	1	0.92	0.82	1	1	0.91	0.71	1	0.84	0.88	1	1	0.79	0.91	0.89
chr11_58914801_58915001	genehancer_id=GH11I058921;connected_gene=GLYATL1;score=12.44;connected_gene=GLYATL2;score=5.99;connected_gene=ENSG00000255523;score=0.44	0.64	0.92	0.92	0.77	0.94	0.88	0.95	0.93	0.85	0.86	0.92	0.97	0.92	1	0.96	0.95	0.92	0.96	0.94	0.89	0.9	0.93	0.75	0.92	0.95	1	0.8	0.87	0.82	0.86	0.75	0.88	0.75	0.94	0.88	1	0.86	0.88	0.83	0.94	1	0.82	0.81	1	0.88	0.93	0.91	0.84
chr11_6273200_6273401	genehancer_id=GH11I006281;connected_gene=CCKBR;score=11.05;connected_gene=CAVIN3;score=10.35;connected_gene=OR52B2;score=9.95;connected_gene=OR56A1;score=9.76;connected_gene=FAM160A2;score=9.60;connected_gene=C11orf42;score=9.54;connected_gene=OR52W1;score=9.53;connected_gene=GC11M006277;score=0.77;connected_gene=ENSG00000270435;score=0.37	0.75	0.68	0.77	0.76	0.71	0.68	0.72	0.69	0.6	0.48	0.77	0.45	0.71	0.8	0.67	0.89	0.77	0.71	0.58	0.8	0.52	0.76	0.68	0.37	0.71	0.53	0.55	0.57	0.61	0.38	0.35	0.33	0.41	0.54	0.47	0.4	0.56	0.79	0.58	0.65	0.65	0.31	0.5	0.3	0.57	0.71	0.66	0.59
chr11_68598401_68598600	genehancer_id=GH11I068584;connected_gene=GC11P068584;score=550.77;connected_gene=PPP6R3;score=6.32;connected_gene=GC11P068569;score=0.37	0.93	0.82	0.67	0.97	0.97	0.71	0.68	0.9	0.78	0.72	0.49	0.57	0.85	0.68	0.61	0.8	0.93	0.79	0.74	0.68	0.7	0.34	0.86	0.26	1	0.44	0.33	0.44	0.51	0.35	0.18	0.43	0.5	0.49	0.15	0.57	0.17	0.72	0.62	0.95	0.48	0.18	0.58	0.52	0.8	0.25	0.81	0.65
chr11_69217601_69218400	genehancer_id=GH11I069210;connected_gene=GC11P069217;score=0.44;connected_gene=GC11P069187;score=0.34	0.89	0.86	0.91	0.91	0.74	0.83	0.78	0.79	0.76	0.84	0.81	0.72	0.7	0.91	0.84	0.85	0.79	0.83	0.81	0.81	0.75	0.71	0.77	0.76	0.73	0.87	0.83	0.7	0.88	0.85	0.89	0.79	0.82	0.89	0.84	0.81	0.74	0.86	0.79	0.8	0.89	0.84	0.8	0.76	0.8	0.85	0.85	0.88
chr11_72321600_72322400	genehancer_id=GH11I072321;connected_gene=NUMA1;score=18.10;connected_gene=LOC100128494;score=11.78;connected_gene=ENSG00000256739;score=11.63;connected_gene=ENSG00000255672;score=11.61;connected_gene=ENSG00000256403;score=10.54;connected_gene=PHOX2A;score=10.22;connected_gene=ENSG00000255843;score=10.14;connected_gene=ZNF705E;score=9.96;connected_gene=NADSYN1;score=9.74;connected_gene=GC11P072220…	0.85	0.79	0.89	0.87	0.89	0.89	0.82	0.9	0.91	0.83	0.92	0.79	0.87	0.9	0.86	0.93	0.91	0.91	0.86	0.84	0.84	0.86	0.9	0.88	0.86	0.75	0.74	0.91	0.84	0.85	0.68	0.87	0.82	0.78	0.81	0.81	0.86	0.86	0.9	0.9	0.82	0.73	0.76	0.87	0.87	0.89	0.89	0.88
chr11_72336201_72336401	genehancer_id=GH11I072333;connected_gene=ENSG00000256739;score=0.37;connected_gene=ENSG00000255843;score=0.29;connected_gene=CLPB;score=0.15;connected_gene=GC11P072220;score=0.14	0.69	0.73	0.79	0.88	0.94	0.95	0.81	0.71	0.58	0.76	0.82	0.82	0.68	0.93	0.88	0.89	0.88	0.85	0.7	0.79	0.79	0.75	0.73	0.69	0.96	0.6	0.38	0.71	0.82	0.76	0.7	0.59	0.83	0.61	0.74	0.55	0.87	0.84	0.56	0.59	0.69	0.74	0.77	0.75	0.71	0.46	0.74	0.69
chr11_72700001_72700201	genehancer_id=GH11I072698;connected_gene=ARAP1-AS2;score=550.77;connected_gene=STARD10;score=9.05;connected_gene=PDE2A;score=7.10;connected_gene=ARAP1-AS1;score=0.39;connected_gene=ARAP1;score=0.16	0.5	0.5	0.89	0.72	0.69	0.73	0.53	0.95	0.93	0.64	0.47	0.68	0.81	0.64	0.57	0.71	0.81	0.8	0.6	0.75	0.75	0.67	0.65	0.67	0.65	0.67	0.27	0.57	0.33	0.69	0.5	0.53	0.55	0.75	0.41	0.77	0.73	0.73	0.38	0.64	0.44	0.36	0.77	0.5	0.79	0.59	0.46	0.55
chr11_7347801_7349600	genehancer_id=GH11I007405;connected_gene=OLFML1;score=10.48;connected_gene=SYT9;score=1.55;connected_gene=GC11M007412;score=0.44;connected_gene=GC11M007377;score=0.29	0.66	0.48	0.5	0.61	0.51	0.6	0.54	0.58	0.48	0.53	0.51	0.49	0.52	0.5	0.55	0.53	0.52	0.61	0.47	0.54	0.46	0.39	0.48	0.58	0.54	0.62	0.54	0.5	0.65	0.55	0.57	0.49	0.56	0.55	0.68	0.64	0.62	0.5	0.6	0.52	0.62	0.58	0.57	0.57	0.5	0.59	0.65	0.55
chr11_75076601_75077800	genehancer_id=GH11I075077;connected_gene=ARRB1;score=1.26;connected_gene=NPM1P50;score=0.77;connected_gene=ENSG00000284722;score=0.77;connected_gene=OR2AT2P;score=0.44	0.87	0.74	0.79	0.78	0.84	0.76	0.94	0.82	0.77	0.8	0.78	0.73	0.78	0.81	0.85	0.77	0.81	0.82	0.82	0.85	0.58	0.8	0.85	0.86	0.75	0.87	0.86	0.84	0.82	0.85	0.87	0.84	0.85	0.87	0.89	0.86	0.88	0.81	0.86	0.76	0.75	0.88	0.82	0.84	0.82	0.92	0.89	0.89
chr11_75133801_75134201	genehancer_id=GH11I075133;connected_gene=ENSG00000255395;score=12.47;connected_gene=OR2AT1P;score=0.77;connected_gene=SLCO2B1;score=0.29	0.7	0.71	0.59	0.59	0.76	0.65	0.69	0.66	0.57	0.7	0.73	0.6	0.77	0.74	0.7	0.67	0.73	0.66	0.71	0.77	0.69	0.74	0.66	0.74	0.57	0.49	0.69	0.63	0.59	0.57	0.59	0.6	0.63	0.5	0.65	0.61	0.66	0.68	0.51	0.65	0.56	0.6	0.55	0.65	0.7	0.6	0.6	0.74
chr11_76642001_76642600	genehancer_id=GH11I076642;connected_gene=LOC107984360;score=4.80;connected_gene=ACER3;score=1.61;connected_gene=ENSG00000255363;score=0.39;connected_gene=ENSG00000254810;score=0.39	0.66	0.78	0.77	0.68	0.87	0.75	0.66	0.74	0.74	0.69	0.72	0.54	0.81	0.77	0.77	0.74	0.79	0.79	0.68	0.85	0.61	0.71	0.83	0.74	0.82	0.54	0.61	0.64	0.58	0.64	0.62	0.64	0.72	0.57	0.73	0.65	0.53	0.7	0.69	0.64	0.71	0.61	0.8	0.63	0.76	0.68	0.63	0.75
chr11_77053801_77054000	genehancer_id=GH11I077055;connected_gene=OMP;score=12.93;connected_gene=LOC105369399;score=0.44;connected_gene=LOC105369400;score=0.44	0.59	0.58	0.52	0.67	0.77	0.65	0.67	0.69	0.63	0.57	0.66	0.59	0.66	0.71	0.72	0.79	0.81	0.67	0.65	0.69	0.7	0.74	0.77	0.38	0.61	0.5	0.46	0.38	0.55	0.7	0.6	0.69	0.51	0.71	0.35	0.55	0.38	0.57	0.62	0.86	0.48	0.47	0.73	0.43	0.81	0.55	0.56	0.64
chr11_79110201_79110600	genehancer_id=GH11I079112;connected_gene=GC11P079113;score=550.77;connected_gene=ENSG00000255345;score=0.34;connected_gene=TENM4;score=0.05	0.92	0.84	0.9	0.72	0.77	0.88	0.87	0.92	0.78	0.75	0.88	0.95	0.89	0.88	0.92	0.96	0.83	0.94	0.79	0.93	1	1	1	0.94	0.83	0.95	0.92	0.68	0.92	0.82	0.85	0.92	0.76	0.83	0.71	0.69	0.88	0.83	0.88	0.83	0.67	0.67	0.75	0.89	0.92	0.85	0.76	0.69
chr11_80473201_80474400	genehancer_id=GH11I080521;connected_gene=RNU6-544P;score=0.44;connected_gene=ENSG00000254434;score=0.08	0.72	0.7	0.72	0.74	0.78	0.72	0.75	0.89	0.64	0.7	0.74	0.73	0.76	0.75	0.78	0.84	0.77	0.77	0.78	0.75	0.63	0.77	0.79	0.86	0.74	0.71	0.8	0.73	0.66	0.78	0.75	0.75	0.63	0.82	0.7	0.65	0.75	0.71	0.66	0.7	0.81	0.65	0.59	0.68	0.65	0.69	0.73	0.75
chr11_82719401_82719601	genehancer_id=GH11I082719;connected_gene=MIR4300HG;score=550.77;connected_gene=RAB30;score=8.72;connected_gene=RAB30-AS1;score=8.72;connected_gene=FAM181B;score=0.39	0.8	0.82	0.56	0.87	0.77	0.73	0.85	0.74	0.82	0.67	0.61	0.73	0.88	0.72	0.74	0.79	0.83	0.77	0.67	0.81	0.83	0.82	0.78	0.92	0.77	0.81	0.86	0.67	0.72	0.77	0.85	0.76	0.92	0.98	0.75	0.89	0.88	0.74	0.88	0.89	0.94	0.87	0.9	0.88	0.83	0.77	0.83	0.83
chr11_83027401_83029200	genehancer_id=GH11I083026;connected_gene=RAB30;score=10.79;connected_gene=RAB30-AS1;score=10.79;connected_gene=ENSG00000254698;score=0.39;connected_gene=GC11M082975;score=0.25	0.83	0.78	0.72	0.84	0.88	0.81	0.7	0.8	0.78	0.82	0.81	0.61	0.8	0.83	0.82	0.88	0.88	0.86	0.8	0.84	0.75	0.63	0.84	0.67	0.88	0.62	0.65	0.74	0.73	0.75	0.55	0.64	0.57	0.63	0.64	0.66	0.73	0.65	0.78	0.72	0.83	0.73	0.73	0.75	0.75	0.66	0.8	0.82
chr11_84140401_84141000	genehancer_id=GH11I084140;connected_gene=GC11P084085;score=0.22;connected_gene=GC11M084318;score=0.05	0.56	0.58	0.69	0.75	0.65	0.8	0.62	0.58	0.6	0.7	0.61	0.63	0.75	0.65	0.65	0.46	0.59	0.62	0.65	0.6	0.79	0.79	0.6	0.75	0.85	0.54	0.64	0.55	0.62	0.68	0.63	0.57	0.58	0.59	0.64	0.59	0.52	0.48	0.59	0.57	0.77	0.55	0.69	0.63	0.49	0.57	0.55	0.63
chr11_8612201_8613601	genehancer_id=GH11I008610;connected_gene=PIR41868;score=550.77;connected_gene=ASCL3;score=2.20;connected_gene=STK33;score=0.37	0.94	0.92	0.83	0.78	0.78	0.88	0.86	0.89	0.84	0.91	0.78	0.86	0.91	0.97	0.86	0.93	0.91	0.88	0.85	0.88	0.92	0.93	0.88	0.84	0.83	0.79	0.79	0.87	0.83	0.83	0.87	0.81	0.71	0.78	0.83	0.74	0.79	0.8	0.78	0.86	0.88	0.9	0.8	0.93	0.85	0.67	0.86	0.91
chr11_87219400_87219800	genehancer_id=GH11I087254;connected_gene=FZD4;score=8.95;connected_gene=GC11M087259;score=0.77;connected_gene=GC11P087232;score=0.34;connected_gene=TMEM135;score=0.08	0.5	0.72	0.42	0.63	0.85	0.61	0.62	0.57	0.64	0.56	0.74	0.67	0.65	0.63	0.65	0.53	0.82	0.67	0.68	0.69	0.78	0.63	0.84	0.59	0.78	0.6	0.45	0.5	0.6	0.54	0.46	0.67	0.62	0.66	0.47	0.53	0.58	0.57	0.64	0.61	0.74	0.61	0.46	0.52	0.69	0.55	0.58	0.62
chr11_88180601_88182200	genehancer_id=GH11I088178;connected_gene=PIR47502;score=550.77;connected_gene=RAB38;score=15.28;connected_gene=ENSG00000206690;score=10.35;connected_gene=ENSG00000255241;score=10.34;connected_gene=ENSG00000255102;score=10.34;connected_gene=GC11M088197;score=0.34;connected_gene=GC11P088152;score=0.31	0.7	0.62	0.72	0.74	0.66	0.72	0.59	0.64	0.64	0.61	0.73	0.56	0.61	0.64	0.58	0.66	0.71	0.65	0.63	0.74	0.6	0.57	0.66	0.59	0.75	0.48	0.56	0.63	0.52	0.58	0.59	0.61	0.55	0.58	0.46	0.53	0.57	0.58	0.6	0.69	0.61	0.44	0.47	0.56	0.7	0.59	0.57	0.64
chr11_89589800_89590600	genehancer_id=GH11I089581;connected_gene=FOLH1B;score=10.20;connected_gene=LOC100420021;score=3.94;connected_gene=ENSG00000280201;score=0.44;connected_gene=NOX4;score=0.44;connected_gene=ENSG00000255429;score=0.44	0.93	0.83	0.86	0.81	0.76	0.8	0.87	0.81	0.79	0.77	0.8	0.79	0.79	0.75	0.77	0.87	0.76	0.81	0.86	0.98	0.79	0.66	0.88	0.77	0.8	0.94	0.7	0.83	0.68	0.82	0.91	0.73	0.8	0.89	0.88	0.87	0.84	0.93	0.94	0.86	0.88	0.79	0.79	0.83	0.9	0.86	0.95	0.95
chr11_92049201_92049600	genehancer_id=GH11I091981;connected_gene=FAT3;score=4.26;connected_gene=ENSG00000278859;score=0.39;connected_gene=TUBB4BP4;score=0.29	0.77	0.72	0.37	0.61	0.54	0.51	0.74	0.59	0.58	0.62	0.73	0.69	0.71	0.61	0.65	0.8	0.72	0.59	0.76	0.64	0.5	0.79	0.54	0.77	0.56	0.54	0.65	0.52	0.62	0.59	0.43	0.5	0.58	0.87	0.58	0.67	0.62	0.64	0.59	0.49	0.47	0.61	0.63	0.57	0.6	0.47	0.64	0.66
chr11_92109401_92110000	genehancer_id=GH11I092123;connected_gene=GC11M093643;score=550.77;connected_gene=GC11M093650;score=0.44	0.71	0.71	0.8	0.81	0.73	0.44	0.62	0.71	0.6	0.55	0.92	0.67	0.5	0.34	0.64	0.86	0.89	0.71	0.72	0.71	0.69	0.5	0.55	0.82	0.78	0.79	0.72	0.82	0.75	0.79	0.85	0.86	0.93	0.8	0.88	0.78	0.75	0.73	0.75	0.87	0.91	0.71	0.88	0.5	1	0.69	0.77	0.81
chr11_95112001_95112600	genehancer_id=GH11I095106;connected_gene=LOC101929295;score=11.29;connected_gene=CWC15;score=9.30;connected_gene=KDM4D;score=9.30;connected_gene=ENDOD1;score=5.93;connected_gene=GC11M095076;score=0.44;connected_gene=GC11P095138;score=0.29	0.74	0.9	0.74	0.83	0.93	0.79	0.93	0.89	0.67	0.79	0.87	0.81	0.94	0.8	0.89	0.95	0.86	0.94	0.9	0.83	0.67	0.74	0.82	0.65	0.87	0.74	0.79	0.71	0.83	0.78	0.67	0.74	0.89	0.71	0.76	0.61	0.73	0.82	0.68	0.83	0.82	0.82	0.63	0.8	0.78	0.79	0.83	0.9
chr11_95144201_95145200	genehancer_id=GH11I095143;connected_gene=BUD13P1;score=550.77;connected_gene=ENDOD1;score=10.72;connected_gene=KDM4E;score=9.59;connected_gene=GC11P095138;score=0.77	0.77	0.69	0.61	0.71	0.72	0.75	0.68	0.79	0.65	0.68	0.7	0.69	0.67	0.81	0.79	0.76	0.76	0.81	0.62	0.8	0.57	0.8	0.78	0.65	0.77	0.61	0.72	0.64	0.65	0.53	0.52	0.71	0.65	0.61	0.61	0.54	0.65	0.76	0.64	0.68	0.78	0.55	0.73	0.69	0.77	0.49	0.69	0.71
chr11_9606001_9606600	genehancer_id=GH11I009606;connected_gene=RPL23AP65;score=550.77;connected_gene=SWAP70;score=21.87;connected_gene=ENSG00000238387;score=11.65;connected_gene=WEE1;score=11.63;connected_gene=RPL21P97;score=11.51;connected_gene=GC11M009608;score=0.77;connected_gene=GC11P009430;score=0.10	0.66	0.69	0.8	0.71	0.85	0.87	0.7	0.75	0.7	0.68	0.74	0.71	0.7	0.74	0.83	0.76	0.82	0.79	0.68	0.82	0.84	0.85	0.78	0.62	0.86	0.71	0.51	0.67	0.56	0.74	0.56	0.65	0.5	0.71	0.74	0.8	0.59	0.78	0.83	0.79	0.76	0.64	0.64	0.72	0.77	0.63	0.61	0.71
chr11_97995601_97996800	genehancer_id=GH11I097973;connected_gene=GC11P097986;score=0.39;connected_gene=GC11P097958;score=0.39	0.82	0.82	0.82	0.76	0.82	0.78	0.81	0.74	0.56	0.78	0.81	0.63	0.75	0.78	0.77	0.82	0.8	0.83	0.73	0.82	0.77	0.72	0.75	0.86	0.73	0.9	0.91	0.85	0.79	0.9	0.83	0.76	0.84	0.83	0.82	0.73	0.69	0.81	0.81	0.88	0.86	0.85	0.85	0.85	0.82	0.85	0.79	0.8
chr12_105268000_105268400	genehancer_id=GH12I105277;connected_gene=APPL2;score=12.78;connected_gene=C12orf75;score=0.26;connected_gene=KCCAT198;score=0.25	0.78	0.76	0.64	0.94	0.8	0.5	0.66	0.95	0.6	0.72	0.62	0.56	0.92	0.73	0.77	0.79	0.86	0.91	0.66	0.85	0.67	0.75	0.84	0.43	0.81	0.44	0.72	0.82	0.53	0.71	0.57	0.8	0.51	0.49	0.52	0.5	0.69	0.69	0.57	0.65	0.65	0.67	0.58	0.57	0.75	0.63	0.64	0.68
chr12_10661600_10662200	genehancer_id=GH12I010668;connected_gene=MAGOHB;score=11.09;connected_gene=GABARAPL1;score=9.84;connected_gene=ENSG00000255958;score=9.84;connected_gene=STYK1;score=0.44;connected_gene=GC12P010619;score=0.25	0.78	0.86	0.76	0.78	0.76	0.88	0.77	0.74	0.78	0.88	0.89	0.6	0.82	0.85	0.79	0.86	0.8	0.79	0.76	0.86	0.69	0.79	0.82	0.9	0.8	0.87	0.82	0.88	0.82	0.82	0.88	0.95	0.95	0.95	0.79	0.8	0.68	0.96	0.9	0.88	0.92	0.86	0.94	0.93	0.88	0.93	0.91	0.82
chr12_107196800_107197001	genehancer_id=GH12I107200;connected_gene=GC12P107243;score=0.26;connected_gene=GC12P107155;score=0.25	0.52	0.61	0.48	0.41	0.3	0.41	0.58	0.54	0.45	0.42	0.47	0.46	0.43	0.44	0.33	0.47	0.45	0.34	0.47	0.55	0.46	0.6	0.53	0.42	0.33	0.43	0.39	0.36	0.43	0.62	0.57	0.52	0.44	0.7	0.52	0.43	0.68	0.62	0.5	0.52	0.5	0.56	0.68	0.41	0.59	0.47	0.5	0.44
chr12_109553401_109553601	genehancer_id=GH12I109553;connected_gene=KCTD10;score=21.42;connected_gene=MYO1H;score=11.75;connected_gene=FAM222A-AS1;score=10.93;connected_gene=ENSG00000255655;score=10.39;connected_gene=TRPV4;score=10.29;connected_gene=MMAB;score=7.17;connected_gene=RNU4-32P;score=0.39;connected_gene=GC12M109568;score=0.39;connected_gene=PIR34953;score=0.37	0.78	0.78	0.92	0.94	0.77	0.74	0.77	0.84	0.86	0.8	0.83	0.69	0.86	0.82	0.82	0.76	0.8	0.69	0.62	0.77	0.77	0.74	0.86	0.79	0.98	0.79	0.81	0.85	0.79	0.83	0.89	0.93	0.78	0.94	0.84	0.86	0.68	0.78	0.9	0.82	0.78	0.89	0.88	0.9	0.92	0.82	0.87	0.92
chr12_11159001_11159400	genehancer_id=GH12I011154;connected_gene=TAS2R64P;score=37.03;connected_gene=KLRA1P;score=10.53;connected_gene=GC12M012112;score=0.44;connected_gene=ENSG00000256981;score=0.44;connected_gene=TAS2R18P;score=0.44;connected_gene=PRH1-PRR4;score=0.37;connected_gene=TAS2R30;score=0.37;connected_gene=PRR4;score=0.37;connected_gene=PRH1;score=0.37;connected_gene=ENSG00000275778;score=0.37;connected_gene…	0.83	0.89	0.81	0.98	0.92	0.91	0.89	0.93	0.83	0.91	0.83	0.82	0.84	0.92	0.96	0.93	0.93	0.98	0.89	0.83	0.85	0.95	0.92	0.84	0.92	0.71	0.88	0.83	0.8	0.71	0.88	0.59	0.73	0.79	0.92	0.72	0.9	0.88	0.91	0.93	0.82	0.8	0.68	0.83	0.96	0.77	0.93	0.86
chr12_115146401_115147200	genehancer_id=GH12I115145;connected_gene=GC12M115052;score=0.34;connected_gene=GC12P115211;score=0.20	0.82	0.8	0.88	1	1	0.93	0.94	1	1	0.97	0.97	1	0.9	0.88	0.9	1	0.97	1	0.92	1	1	0.82	1	1	1	0.96	0.91	0.79	0.83	0.89	0.91	1	0.95	0.97	1	0.85	0.93	0.89	0.95	1	0.97	0.95	0.92	0.88	0.76	0.9	0.91	0.95
chr12_116033801_116034000	genehancer_id=GH12I116032;connected_gene=GC12P116023;score=0.44;connected_gene=RNU6-1188P;score=0.25;connected_gene=MED13L;score=0.07	0.81	0.81	0.8	1	0.93	0.85	0.7	0.82	0.97	1	0.84	0.77	0.87	0.95	0.91	0.9	0.94	0.86	0.79	0.77	0.96	1	0.97	0.77	0.92	0.84	0.8	0.75	0.8	0.74	0.76	0.78	0.67	0.85	0.81	0.86	0.75	0.79	0.85	0.84	0.91	0.76	0.83	0.96	0.86	0.74	0.63	0.76
chr12_116292401_116292800	genehancer_id=GH12I116286;connected_gene=GC12P116283;score=0.77;connected_gene=LOC105370005;score=0.21	0.69	0.68	0.66	0.86	0.61	0.7	0.74	0.8	0.71	0.79	0.69	0.83	0.82	0.72	0.86	0.8	0.66	0.75	0.92	0.84	0.82	0.76	0.7	0.78	0.74	0.78	0.85	0.83	0.93	0.72	0.81	0.84	0.75	0.83	0.9	0.74	0.81	0.74	0.87	0.86	0.94	0.82	0.92	0.84	0.76	0.77	0.75	0.82
chr12_120043201_120043800	genehancer_id=GH12I120041;connected_gene=BICDL1;score=7.69;connected_gene=RAB35;score=7.41;connected_gene=GCN1;score=5.07;connected_gene=ENSG00000255575;score=0.39;connected_gene=ENSG00000278250;score=0.34	0.86	0.85	0.96	0.88	0.82	0.88	1	0.94	0.95	1	0.91	1	0.89	0.86	0.9	0.89	0.97	0.95	1	0.92	1	1	0.95	0.93	1	0.9	0.86	0.73	0.92	0.75	0.92	0.87	0.78	0.91	0.9	0.93	0.82	1	0.89	0.85	0.88	0.88	0.9	0.76	0.8	0.96	0.86	1
chr12_122458001_122458200	genehancer_id=GH12I122455;connected_gene=CLIP1;score=11.68;connected_gene=CCDC62;score=4.44;connected_gene=ENSG00000252192;score=0.28	0.9	0.64	0.86	0.81	0.79	0.79	0.72	0.87	0.52	0.69	0.79	0.84	0.69	0.79	0.66	0.72	0.77	0.74	0.82	0.76	0.74	0.69	0.81	0.77	0.71	0.79	0.8	0.67	0.64	0.74	0.65	0.62	0.64	0.68	0.77	0.55	0.75	0.67	0.73	0.61	0.74	0.57	0.69	0.65	0.56	0.69	0.68	0.73
chr12_123719001_123720201	genehancer_id=GH12I123718;connected_gene=RPL27P12;score=550.77;connected_gene=TCTN2;score=25.76;connected_gene=DNAH10;score=11.58;connected_gene=MPHOSPH9;score=7.48;connected_gene=CCDC92;score=5.93;connected_gene=LOC105370042;score=0.77;connected_gene=ATP6V0A2;score=0.44	0.5	0.43	0.42	0.52	0.57	0.56	0.51	0.46	0.49	0.57	0.48	0.52	0.48	0.48	0.48	0.48	0.49	0.58	0.4	0.54	0.44	0.42	0.54	0.35	0.56	0.41	0.38	0.38	0.47	0.42	0.46	0.39	0.4	0.39	0.38	0.38	0.41	0.5	0.47	0.41	0.48	0.38	0.36	0.44	0.59	0.33	0.51	0.49
chr12_127113401_127113800	genehancer_id=GH12I127113;connected_gene=ENSG00000256001;score=6.85;connected_gene=LINC02405;score=0.23	0.67	0.8	0.72	0.78	0.81	0.75	0.8	0.76	0.7	0.76	0.86	0.75	0.72	0.76	0.85	0.88	0.79	0.75	0.88	0.84	0.74	0.65	0.74	0.74	0.69	0.67	0.81	0.64	0.78	0.63	0.73	0.67	0.76	0.7	0.7	0.77	0.62	0.62	0.73	0.71	0.75	0.81	0.69	0.6	0.83	0.75	0.72	0.69
chr12_131328000_131328400	genehancer_id=GH12I131349;connected_gene=PIR52667;score=550.77;connected_gene=LINC02370;score=5.95;connected_gene=SFSWAP;score=5.13;connected_gene=ENSG00000256484;score=4.68;connected_gene=GC12M131302;score=0.15	0.66	0.58	0.61	0.52	0.77	0.63	0.72	0.56	0.54	0.66	0.64	0.59	0.61	0.64	0.68	0.62	0.7	0.57	0.54	0.62	0.55	0.64	0.6	0.72	0.6	0.63	0.77	0.74	0.7	0.66	0.81	0.71	0.78	0.72	0.71	0.64	0.67	0.71	0.68	0.72	0.59	0.65	0.72	0.58	0.64	0.74	0.64	0.74
chr12_131574201_131574600	genehancer_id=GH12I131592;connected_gene=GC12P131591;score=550.77;connected_gene=LOC105370084;score=550.77;connected_gene=ENSG00000255704;score=0.77	0.72	0.48	0.67	0.71	0.48	0.74	0.65	0.67	0.51	0.63	0.66	0.65	0.66	0.71	0.58	0.62	0.75	0.62	0.45	0.71	0.48	0.63	0.54	0.73	0.71	0.64	0.59	0.66	0.63	0.78	0.87	0.66	0.78	0.72	0.67	0.69	0.69	0.75	0.67	0.8	0.57	0.79	0.73	0.76	0.65	0.79	0.73	0.72
chr12_15918400_15918801	genehancer_id=GH12I015919;connected_gene=DERA;score=10.72;connected_gene=EGLN3P1;score=0.23	0.87	0.74	0.87	0.84	0.86	0.8	0.75	0.88	0.86	0.95	0.86	0.81	0.85	0.91	0.83	0.86	0.88	0.89	0.89	0.91	0.89	0.88	0.85	0.82	0.85	0.75	0.77	0.83	0.79	0.64	0.79	0.86	0.76	0.63	0.85	0.81	0.72	0.79	0.8	0.72	0.8	0.68	0.85	0.84	0.88	0.78	0.8	0.89
chr12_15967601_15969000	genehancer_id=GH12I015972;connected_gene=EGLN3P1;score=550.77;connected_gene=DERA;score=0.21	0.79	0.72	0.68	0.75	0.71	0.67	0.67	0.66	0.67	0.65	0.72	0.64	0.64	0.79	0.69	0.72	0.76	0.83	0.66	0.77	0.59	0.62	0.73	0.6	0.8	0.49	0.51	0.62	0.6	0.62	0.52	0.54	0.52	0.59	0.43	0.51	0.62	0.67	0.57	0.72	0.78	0.48	0.58	0.62	0.76	0.56	0.73	0.74
chr12_16950000_16951000	genehancer_id=GH12I016950;connected_gene=LOC105369677;score=0.28;connected_gene=GC12M016744;score=0.14	0.63	0.57	0.74	0.66	0.6	0.68	0.64	0.66	0.55	0.6	0.58	0.61	0.7	0.62	0.58	0.71	0.68	0.69	0.71	0.69	0.46	0.64	0.56	0.54	0.61	0.67	0.7	0.6	0.7	0.64	0.68	0.71	0.67	0.64	0.66	0.62	0.65	0.72	0.64	0.69	0.64	0.68	0.75	0.68	0.63	0.75	0.66	0.73
chr12_2374801_2375000	genehancer_id=GH12I002371;connected_gene=CACNA1C-AS4;score=10.59;connected_gene=GC12P002340;score=0.29;connected_gene=GC12P002493;score=0.13;connected_gene=CACNA1C;score=0.05	0.95	0.9	0.84	0.76	0.84	0.94	0.97	0.75	0.83	0.82	0.72	0.77	0.89	0.87	0.82	0.92	0.86	0.95	0.81	0.91	0.73	0.84	0.87	0.85	0.84	0.89	0.81	0.84	0.79	0.98	0.96	0.88	0.83	0.96	0.9	0.88	0.87	0.88	0.99	0.96	0.92	0.9	0.97	1	0.94	0.96	0.92	0.85
chr12_23887001_23887600	genehancer_id=GH12I023895;connected_gene=SOX5;score=550.03;connected_gene=GC12P023951;score=0.23;connected_gene=LOC105369696;score=0.10	0.65	0.58	0.56	0.81	0.61	0.66	0.67	0.86	0.62	0.82	0.77	0.61	0.81	0.82	0.62	0.55	0.86	0.52	0.79	0.55	0.47	0.57	0.65	0.55	0.78	0.6	0.68	0.77	0.67	0.49	0.55	0.72	0.59	0.5	0.69	0.56	0.61	0.54	0.65	0.4	0.41	0.65	0.65	0.59	0.62	0.41	0.69	0.63
chr12_24695601_24696201	genehancer_id=GH12I024695;connected_gene=ENSG00000255745;score=6.07;connected_gene=LINC00477;score=4.56;connected_gene=GC12P024643;score=0.23	0.84	0.54	0.55	0.75	0.8	0.74	0.7	0.92	0.78	0.9	0.82	0.74	0.93	0.77	0.84	0.71	0.8	0.75	0.63	0.82	0.77	0.61	0.86	0.87	0.72	0.5	0.82	0.68	0.75	0.74	0.36	0.67	0.67	0.55	0.74	0.78	0.94	0.62	0.81	0.67	0.87	0.64	0.78	0.73	0.65	0.33	0.79	0.71
chr12_2697601_2698200	genehancer_id=GH12I002690;connected_gene=CACNA1C-AS1;score=555.85;connected_gene=ENSG00000283587;score=0.28;connected_gene=CACNA1C;score=0.03	0.72	0.55	0.53	0.7	0.73	0.67	0.63	0.56	0.47	0.7	0.6	0.55	0.76	0.63	0.66	0.72	0.62	0.75	0.75	0.77	0.6	0.7	0.8	0.33	0.69	0.47	0.57	0.51	0.42	0.58	0.57	0.61	0.59	0.44	0.45	0.52	0.42	0.67	0.48	0.63	0.53	0.41	0.7	0.57	0.83	0.4	0.68	0.59
chr12_27453201_27453800	genehancer_id=GH12I027449;connected_gene=GC12P027449;score=550.77;connected_gene=SMCO2;score=5.82	0.76	0.64	0.57	0.63	0.72	0.69	0.59	0.66	0.67	0.58	0.6	0.51	0.6	0.64	0.69	0.64	0.66	0.7	0.6	0.6	0.49	0.58	0.62	0.39	0.66	0.48	0.44	0.48	0.57	0.54	0.47	0.49	0.44	0.51	0.41	0.62	0.57	0.53	0.51	0.55	0.59	0.48	0.5	0.63	0.83	0.6	0.53	0.61
chr12_28553801_28555200	genehancer_id=GH12I028550;connected_gene=GC12M028564;score=0.39;connected_gene=GC12P028506;score=0.25;connected_gene=CCDC91;score=0.05	0.86	0.83	0.86	0.89	0.9	0.85	0.77	0.9	0.96	0.89	0.89	0.83	0.9	0.97	0.9	0.85	0.93	0.83	0.94	0.79	0.9	0.83	0.9	0.6	0.81	0.77	0.83	0.95	0.83	0.79	0.71	0.76	0.85	0.71	0.77	0.88	0.82	0.74	0.84	0.69	0.81	0.69	0.74	0.9	0.83	0.8	0.91	0.83
chr12_28828001_28828600	genehancer_id=GH12I028793;connected_gene=LOC105369711;score=550.77;connected_gene=GC12P028586;score=0.08	0.41	0.69	0.5	0.84	0.57	0.62	0.63	0.69	0.61	0.57	0.9	0.68	0.67	0.74	0.66	0.56	0.63	0.68	0.7	0.61	0.64	0.82	0.72	0.56	0.58	0.67	0.67	0.55	0.62	0.56	0.59	0.57	0.42	0.62	0.53	0.47	0.36	0.62	0.73	0.53	0.89	0.5	1	0.52	0.64	0.41	0.35	0.53
chr12_30043201_30043800	genehancer_id=GH12I030047;connected_gene=LOC105369715;score=0.77;connected_gene=GC12M029984;score=0.21	0.7	0.8	0.85	0.85	0.77	0.72	0.76	0.8	0.66	0.79	0.74	0.59	0.8	0.69	0.79	0.74	0.75	0.8	0.71	0.91	0.67	0.72	0.74	0.73	0.68	0.79	0.88	0.79	0.76	0.8	0.75	0.82	0.79	0.75	0.78	0.77	0.75	0.76	0.79	0.75	0.81	0.83	0.8	0.83	0.84	0.74	0.83	0.72
chr12_3075401_3075600	genehancer_id=GH12I003076;connected_gene=TSPAN9;score=576.35;connected_gene=RPL13AP24;score=0.44	0.81	0.94	0.82	0.82	1	0.89	0.88	0.87	0.88	0.82	0.93	0.62	0.91	0.91	0.95	0.92	0.97	0.98	0.86	0.94	0.89	0.82	0.92	0.64	0.76	0.74	0.67	0.77	0.72	0.71	0.97	0.76	0.93	0.73	0.82	0.73	0.83	0.75	0.72	0.7	0.76	0.91	0.97	0.8	0.86	0.81	0.61	0.84
chr12_32047400_32048400	genehancer_id=GH12I032047;connected_gene=ENSG00000257852;score=0.34;connected_gene=ENSG00000257094;score=0.26	0.9	0.8	0.61	0.74	0.95	0.67	0.76	0.82	0.73	0.81	0.79	0.8	0.88	0.87	0.75	0.76	0.79	0.86	0.74	0.74	0.75	0.8	0.93	0.57	0.81	0.69	0.71	0.64	0.63	0.69	0.64	0.76	0.74	0.72	0.67	0.68	0.72	0.67	0.7	0.83	0.66	0.58	0.88	0.73	0.79	0.68	0.71	0.81
chr12_32377201_32378000	genehancer_id=GH12I032373;connected_gene=FGD4;score=16.42;connected_gene=ENSG00000207176;score=11.79;connected_gene=GC12P032381;score=0.44;connected_gene=ENSG00000276115;score=0.34;connected_gene=BICD1;score=0.06	0.72	0.69	0.55	0.74	0.72	0.78	0.77	0.78	0.7	0.71	0.63	0.64	0.77	0.7	0.76	0.76	0.72	0.72	0.62	0.88	0.6	0.77	0.83	0.59	0.83	0.55	0.66	0.53	0.69	0.6	0.56	0.57	0.53	0.52	0.61	0.74	0.58	0.66	0.72	0.66	0.71	0.7	0.5	0.68	0.77	0.61	0.71	0.74
chr12_38875401_38876200	genehancer_id=GH12I038891;connected_gene=CPNE8;score=0.39;connected_gene=ENSG00000257718;score=0.39;connected_gene=ENSG00000258119;score=0.06	0.91	0.87	0.82	0.81	0.98	0.92	0.8	1	0.78	0.78	0.83	0.84	1	0.79	0.86	0.87	0.93	0.92	0.87	0.9	0.92	0.92	0.89	0.82	0.92	0.78	0.8	0.77	0.8	0.82	0.82	0.86	0.86	0.85	0.82	0.84	0.88	0.7	0.78	0.86	0.83	0.85	0.85	0.88	0.88	0.83	0.82	0.78
chr12_39300801_39301600	genehancer_id=GH12I039331;connected_gene=LOC101927019;score=0.37;connected_gene=GC12P039416;score=0.18;connected_gene=KIF21A;score=0.14	0.81	0.92	0.81	0.79	0.88	0.91	0.82	1	0.83	0.88	0.91	0.89	0.79	0.88	0.89	0.94	0.91	0.93	0.92	0.81	0.96	0.79	0.93	1	0.83	0.78	0.89	0.82	0.78	0.84	0.89	0.71	0.86	0.92	0.9	0.88	0.9	0.88	0.78	0.86	0.87	0.8	0.77	0.62	0.89	0.88	0.71	0.84
chr12_41526801_41527800	genehancer_id=GH12I041520;connected_gene=GC12P041531;score=0.44;connected_gene=GC12P041492;score=0.31;connected_gene=PDZRN4;score=0.06	0.86	0.71	0.74	0.75	0.85	0.77	0.71	0.77	0.59	0.72	0.78	0.58	0.83	0.86	0.67	0.79	0.69	0.8	0.67	0.76	0.67	0.62	0.8	0.6	0.88	0.47	0.64	0.74	0.55	0.58	0.5	0.57	0.6	0.69	0.72	0.51	0.62	0.73	0.64	0.72	0.73	0.48	0.52	0.62	0.73	0.54	0.74	0.8
chr12_45278401_45280800	genehancer_id=GH12I045278;connected_gene=GC12P045286;score=0.44;connected_gene=ENSG00000278351;score=0.34;connected_gene=ANO6;score=0.21	0.85	0.77	0.74	0.88	0.86	0.83	0.78	0.86	0.79	0.83	0.79	0.72	0.8	0.87	0.82	0.83	0.85	0.88	0.83	0.78	0.79	0.76	0.87	0.72	0.86	0.66	0.72	0.71	0.73	0.73	0.67	0.78	0.76	0.76	0.66	0.6	0.65	0.83	0.72	0.8	0.83	0.62	0.79	0.75	0.84	0.76	0.81	0.82
chr12_45438001_45438200	genehancer_id=GH12I045435;connected_gene=LOC100128248;score=0.44;connected_gene=GC12P045397;score=0.28;connected_gene=GC12P045311;score=0.13;connected_gene=LOC105369743;score=0.12;connected_gene=ANO6;score=0.07	0.82	0.67	0.76	0.89	0.9	0.79	0.86	0.84	0.91	0.84	0.83	0.68	0.76	0.86	0.88	0.94	0.81	0.9	0.8	0.84	1	0.8	0.82	0.46	1	0.53	0.85	0.89	0.63	0.72	0.73	0.73	0.56	0.71	0.75	0.71	0.69	0.77	0.69	0.88	0.84	0.56	0.68	0.9	0.89	0.86	0.78	0.61
chr12_45583000_45583601	genehancer_id=GH12I045583;connected_gene=LOC105369743;score=0.39;connected_gene=ENSG00000257657;score=0.31;connected_gene=LOC105369744;score=0.31;connected_gene=GC12P045311;score=0.06	0.6	0.69	0.34	0.58	0.6	0.54	0.59	0.63	0.51	0.75	0.43	0.6	0.6	0.54	0.62	0.7	0.61	0.73	0.69	0.76	0.57	0.68	0.75	0.35	0.81	0.33	0.43	0.46	0.57	0.63	0.55	0.4	0.55	0.39	0.52	0.46	0.44	0.61	0.59	0.57	0.43	0.41	0.62	0.44	0.51	0.53	0.68	0.8
chr12_5407201_5407801	genehancer_id=GH12I005389;connected_gene=GC12P005662;score=550.77;connected_gene=LOC105369618;score=550.77	0.81	0.8	0.76	0.87	0.78	0.77	0.81	0.76	0.74	0.78	0.81	0.78	0.81	0.86	0.77	0.89	0.87	0.74	0.79	0.86	0.73	0.8	0.8	0.75	0.85	0.89	0.94	0.81	0.82	0.81	0.9	0.82	0.92	0.88	0.9	0.78	0.81	0.75	0.93	0.68	0.86	0.83	0.88	0.86	0.89	0.82	0.8	0.83
chr12_55806401_55806600	genehancer_id=GH12I055799;connected_gene=SUOX;score=4.70;connected_gene=OR6C3;score=3.16;connected_gene=OR6C75;score=2.08;connected_gene=SARNP;score=0.37;connected_gene=ENSG00000257390;score=0.31;connected_gene=ENSG00000257509;score=0.28	0.83	0.8	1	0.87	1	1	1	0.95	1	1	1	1	1	1	1	1	1	1	1	1	1	1	1	1	1	0.89	0.67	1	0.92	1	0.91	1	0.85	1	1	0.73	1	1	1	0.67	0.9	1	0.8	1	1	1	1	0.94
chr12_55999601_56000000	genehancer_id=GH12I056000;connected_gene=SUOX;score=29.83;connected_gene=PMEL;score=14.03;connected_gene=ITGA7;score=4.03;connected_gene=IKZF4;score=0.44	0.66	0.53	0.58	0.75	0.65	0.65	0.52	0.72	0.59	0.72	0.74	0.51	0.67	0.73	0.73	0.74	0.7	0.63	0.68	0.69	0.58	0.61	0.78	0.64	0.76	0.63	0.57	0.72	0.6	0.55	0.54	0.68	0.41	0.49	0.54	0.35	0.33	0.62	0.7	0.68	0.53	0.42	0.42	0.77	0.68	0.57	0.53	0.66
chr12_5767801_5768200	genehancer_id=GH12I005768;connected_gene=GC12P005770;score=550.77;connected_gene=GC12M005702;score=0.25;connected_gene=ANO2;score=0.09	0.74	0.83	0.74	0.68	0.85	0.78	0.86	0.72	0.58	0.86	0.73	0.54	0.69	0.82	0.86	0.82	0.84	0.82	0.76	0.64	0.71	0.8	0.86	0.67	0.81	0.64	0.58	0.69	0.74	0.5	0.76	0.66	0.68	0.69	0.49	0.58	0.69	0.61	0.71	0.68	0.68	0.52	0.77	0.77	0.88	0.63	0.74	0.66
chr12_59838401_59839600	genehancer_id=GH12I059838;connected_gene=RNU4-20P;score=10.75;connected_gene=SLC16A7;score=10.38;connected_gene=LOC100996696;score=0.31;connected_gene=PIR33345;score=0.07	0.75	0.76	0.76	0.76	0.72	0.79	0.74	0.84	0.76	0.81	0.66	0.74	0.82	0.86	0.76	0.71	0.6	0.8	0.78	0.79	0.66	0.67	0.85	0.8	0.71	0.67	0.63	0.71	0.65	0.67	0.62	0.71	0.64	0.66	0.75	0.72	0.76	0.71	0.7	0.6	0.79	0.75	0.68	0.78	0.72	0.67	0.79	0.7
chr12_6128201_6128800	genehancer_id=GH12I006128;connected_gene=VWF;score=0.77;connected_gene=GC12P006162;score=0.29;connected_gene=PIR35613;score=0.29	0.82	0.77	0.48	0.78	0.81	0.67	0.65	0.77	0.58	0.67	0.66	0.58	0.8	0.81	0.79	0.85	0.78	0.65	0.76	0.78	0.62	0.87	0.85	0.54	0.85	0.5	0.59	0.48	0.62	0.61	0.51	0.71	0.59	0.58	0.69	0.56	0.64	0.62	0.62	0.49	0.79	0.62	0.78	0.67	0.61	0.73	0.6	0.82
chr12_62599401_62600400	genehancer_id=GH12I062601;connected_gene=ENSG00000257354;score=578.14;connected_gene=MIRLET7I;score=550.77;connected_gene=GC12P062607;score=550.77;connected_gene=ENSG00000275180;score=550.77;connected_gene=LINC01465;score=550.77;connected_gene=MON2;score=21.73;connected_gene=USP15;score=14.79;connected_gene=FAM19A2;score=4.34	0.92	0.8	0.91	0.89	0.88	0.93	0.85	0.97	0.89	0.88	0.96	0.85	0.85	0.82	0.92	0.93	0.9	0.93	0.84	0.85	0.9	0.75	0.96	0.87	0.89	0.87	0.82	0.85	0.82	0.8	0.92	0.84	0.81	0.84	0.69	0.67	0.89	0.86	0.93	0.79	0.75	0.9	0.86	0.84	0.92	0.81	0.83	0.91
chr12_62762801_62763000	genehancer_id=GH12I062763;connected_gene=GC12M062761;score=550.77;connected_gene=LOC105369795;score=0.18;connected_gene=PPM1H;score=0.09	0.83	0.83	0.65	0.76	0.46	0.59	0.8	0.41	0.55	0.78	0.64	0.52	0.69	0.84	0.5	0.48	0.64	0.82	0.69	0.81	0.67	0.7	0.62	0.71	0.77	0.93	0.86	0.71	0.67	0.65	0.67	0.8	0.67	1	0.75	0.87	0.86	0.42	0.84	0.88	0.83	0.67	0.79	0.85	0.75	0.63	1	0.83
chr12_64589001_64589200	genehancer_id=GH12I064583;connected_gene=LOC105369804;score=12.47;connected_gene=RASSF3;score=12.34;connected_gene=MIR548C;score=10.88;connected_gene=TBK1;score=9.97;connected_gene=GC12P064587;score=0.77;connected_gene=ENSG00000223294;score=0.44	0.94	0.9	1	1	1	0.88	1	1	1	1	0.92	0.97	1	1	0.92	1	0.96	1	1	0.86	0.94	1	1	0.88	1	0.81	0.87	0.8	1	0.93	1	0.86	0.83	0.91	0.95	0.95	0.86	0.82	0.86	1	0.9	0.9	1	1	1	0.95	0.96	0.94
chr12_65619601_65619800	genehancer_id=GH12I065618;connected_gene=LOC105369806;score=0.77;connected_gene=LOC105369187;score=0.34;connected_gene=LOC100507065;score=0.34;connected_gene=LINC02454;score=0.28	0.88	0.95	0.91	0.97	0.96	0.89	0.91	0.89	0.79	0.88	0.96	0.83	0.97	0.91	0.92	0.91	0.88	0.93	0.93	1	0.78	0.84	0.94	1	0.94	1	0.89	0.93	0.96	0.98	0.88	0.9	1	1	0.93	0.97	0.91	0.92	1	1	1	1	1	0.89	0.95	0.9	0.96	0.98
chr12_66032001_66032600	genehancer_id=GH12I066035;connected_gene=RPL21P18;score=550.77;connected_gene=ENSG00000256083;score=11.36;connected_gene=RPSAP52;score=10.47;connected_gene=HMGA2;score=10.46;connected_gene=LLPH-AS1;score=5.06;connected_gene=LINC02425;score=0.77	0.73	0.73	0.56	0.71	0.73	0.56	0.76	0.7	0.59	0.63	0.62	0.63	0.78	0.71	0.82	0.71	0.6	0.7	0.48	0.73	0.57	0.37	0.62	0.52	0.66	0.61	0.64	0.77	0.69	0.7	0.72	0.95	0.69	0.69	0.73	0.75	0.85	0.59	0.65	0.79	0.79	0.76	0.74	0.68	0.76	0.81	0.71	0.73
chr12_66859801_66861601	genehancer_id=GH12I066861;connected_gene=GRIP1;score=16.49;connected_gene=GC12M066901;score=0.28;connected_gene=GC12M066727;score=0.13	0.67	0.55	0.49	0.63	0.6	0.62	0.61	0.6	0.54	0.63	0.68	0.59	0.62	0.7	0.62	0.66	0.69	0.65	0.59	0.68	0.5	0.6	0.73	0.61	0.67	0.51	0.51	0.55	0.59	0.52	0.57	0.61	0.52	0.58	0.5	0.54	0.52	0.61	0.63	0.54	0.57	0.57	0.58	0.57	0.63	0.53	0.6	0.62
chr12_66863600_66864000	genehancer_id=GH12I066861;connected_gene=GRIP1;score=16.49;connected_gene=GC12M066901;score=0.28;connected_gene=GC12M066727;score=0.13	0.94	0.88	0.91	0.95	0.88	0.86	0.74	0.83	0.71	0.79	0.82	0.77	1	0.93	0.77	0.85	0.88	0.87	0.78	0.91	0.79	0.75	0.86	0.82	0.79	0.9	0.96	0.87	0.91	0.92	0.96	1	0.89	0.81	0.82	0.88	0.93	0.83	0.88	0.92	0.95	0.85	1	0.76	0.81	0.92	0.82	0.91
chr12_68642801_68644400	genehancer_id=GH12I068642;connected_gene=ATP5PDP4;score=550.77;connected_gene=GC12M068645;score=550.77;connected_gene=NUP107;score=21.53;connected_gene=LOC100507250;score=11.92;connected_gene=RPL7P42;score=11.92;connected_gene=LINC02384;score=11.25;connected_gene=MDM1;score=11.23;connected_gene=RAP1B;score=5.61;connected_gene=PIR45036;score=0.44	0.94	0.9	0.73	0.89	0.89	0.84	0.87	0.88	0.86	0.92	0.88	0.85	0.91	0.93	0.92	0.87	0.85	0.93	0.85	0.88	0.91	0.84	0.9	0.8	0.91	0.82	0.79	0.8	0.72	0.64	0.74	0.72	0.71	0.85	0.8	0.84	0.75	0.87	0.86	0.84	0.86	0.74	0.87	0.83	0.9	0.77	0.82	0.89
chr12_71783001_71784600	genehancer_id=GH12I071782;connected_gene=TBC1D15;score=12.73;connected_gene=RAB21;score=12.11;connected_gene=TPH2;score=11.30;connected_gene=ENSG00000257410;score=0.37	0.79	0.89	0.76	0.88	0.84	0.81	0.69	0.89	0.81	0.82	0.85	0.75	0.81	0.88	0.9	0.84	0.81	0.97	0.71	0.8	0.88	0.79	0.86	0.73	0.79	0.55	0.84	0.78	0.67	0.9	0.69	0.68	0.64	0.84	0.52	0.74	0.81	0.83	0.82	0.79	0.85	0.6	0.94	0.76	0.79	0.63	0.71	0.81
chr12_73629201_73630200	genehancer_id=GH12I073630;connected_gene=RPL31P48;score=0.37;connected_gene=LOC105369839;score=0.06	0.77	0.84	0.71	0.7	0.79	0.79	0.8	0.83	0.7	0.82	0.81	0.8	0.83	0.9	0.86	0.78	0.71	0.78	0.77	0.73	0.82	0.79	0.84	0.86	0.77	0.76	0.73	0.84	0.84	0.75	0.72	0.74	0.72	0.69	0.74	0.65	0.76	0.73	0.86	0.73	0.71	0.79	0.8	0.51	0.77	0.72	0.58	0.73
chr12_75379401_75379800	genehancer_id=GH12I075388;connected_gene=GLIPR1L2;score=629.73;connected_gene=CAPS2;score=550.77;connected_gene=KRR1;score=17.65;connected_gene=GLIPR1;score=11.27;connected_gene=GLIPR1L1;score=0.22	0.4	0.78	0.71	0.92	0.56	0.58	0.8	0.6	0.8	0.7	0.68	0.58	0.6	0.86	0.53	0.71	0.59	0.79	0.73	0.79	0.6	0.58	0.78	0.62	0.72	0.5	0.71	0.73	0.69	0.2	0.71	0.58	0.36	0.38	0.69	0.43	0.67	0.64	0.44	0.5	0.5	0.14	0.6	0.43	0.7	0.54	0.67	0.73
chr12_80443801_80444600	genehancer_id=GH12I080446;connected_gene=PTPRQ;score=560.34;connected_gene=AKIRIN1P1;score=0.13	0.84	0.58	0.68	0.88	0.82	0.67	0.71	0.5	0.71	0.85	0.78	0.64	0.66	0.62	0.61	0.82	0.69	0.66	0.8	0.8	0.61	0.76	0.84	0.79	0.63	0.76	0.81	0.79	0.81	0.74	0.78	0.74	0.67	0.71	0.81	0.89	0.75	0.82	0.82	0.72	0.78	0.8	0.86	0.83	0.78	0.9	0.8	0.82
chr12_82424801_82425800	genehancer_id=GH12I082415;connected_gene=ENSG00000257431;score=9.46;connected_gene=PIR62975;score=0.23;connected_gene=LOC100421061;score=0.23;connected_gene=METTL25;score=0.22	0.83	0.73	0.62	0.81	0.93	0.84	0.8	0.85	0.88	0.8	0.72	0.59	0.83	0.89	0.77	0.88	0.79	0.76	0.76	0.81	0.91	0.73	0.92	0.8	0.96	0.8	0.69	0.81	0.72	0.57	0.62	0.64	0.79	0.68	0.76	0.74	0.78	0.71	0.68	0.78	0.78	0.54	0.74	0.61	0.87	0.78	0.81	0.79
chr12_86330801_86332600	genehancer_id=GH12I086334;connected_gene=GC12P086326;score=0.44;connected_gene=GC12M086352;score=0.28;connected_gene=MGAT4C;score=0.03	0.66	0.51	0.64	0.68	0.67	0.72	0.66	0.68	0.61	0.69	0.68	0.52	0.72	0.72	0.64	0.8	0.65	0.6	0.61	0.76	0.54	0.61	0.77	0.67	0.67	0.63	0.63	0.64	0.55	0.68	0.61	0.61	0.56	0.47	0.56	0.56	0.56	0.59	0.51	0.68	0.65	0.62	0.63	0.48	0.66	0.56	0.56	0.59
chr12_88600001_88600200	genehancer_id=GH12I088578;connected_gene=ENSG00000281333;score=550.77;connected_gene=RNU1-117P;score=550.77;connected_gene=KITLG;score=550.77;connected_gene=ENSG00000199245;score=0.11	0.93	1	0.96	0.88	0.83	0.83	0.94	0.86	0.74	0.82	0.93	0.91	0.75	0.9	0.89	0.88	0.79	0.88	0.86	0.8	0.92	0.8	0.84	0.88	0.88	1	0.89	0.88	0.96	0.93	1	1	0.88	0.88	0.75	0.94	0.69	1	0.93	0.93	0.91	0.91	0.77	0.94	0.91	0.88	0.88	0.95
chr12_91862601_91863600	genehancer_id=GH12I091863;connected_gene=ENSG00000258224;score=0.44;connected_gene=GC12P091853;score=0.39	0.75	0.71	0.72	0.8	0.82	0.81	0.84	0.87	0.85	0.74	0.82	0.81	0.86	0.88	0.84	0.89	0.76	0.88	0.84	0.92	0.74	0.72	0.9	0.83	0.7	0.72	0.77	0.69	0.84	0.67	0.59	0.62	0.69	0.89	0.76	0.73	0.77	0.76	0.64	0.69	0.8	0.82	0.79	0.86	0.82	0.89	0.69	0.85
chr12_92084801_92085000	genehancer_id=GH12I092074;connected_gene=BTG1;score=7.87;connected_gene=LOC100287544;score=4.46;connected_gene=GC12P092067;score=0.39;connected_gene=LINC01619;score=0.21	0.89	0.78	1	0.94	1	0.93	1	1	0.86	1	1	0.76	0.93	0.94	0.88	1	1	0.94	1	1	0.93	1	0.82	1	0.95	0.86	0.89	0.82	1	1	0.78	0.73	0.83	0.9	0.93	0.8	0.91	0.92	0.94	0.95	0.67	0.88	0.8	1	0.9	0.91	1	0.94
chr12_95725001_95725400	genehancer_id=GH12I095718;connected_gene=GC12M095719;score=0.77;connected_gene=LOC105369919;score=0.44;connected_gene=NTN4;score=0.19;connected_gene=ENSG00000212448;score=0.15	0.96	0.97	0.78	0.94	0.97	0.76	0.9	0.86	0.93	0.88	0.88	1	0.9	0.95	0.89	0.78	0.94	0.96	0.96	0.93	0.84	0.81	0.93	0.95	0.94	0.79	0.77	0.84	0.9	0.89	0.89	0.78	0.79	0.84	0.82	0.89	0.83	0.71	0.87	0.72	0.85	1	0.9	0.86	0.87	0.92	0.81	0.96
chr12_96438001_96438200	genehancer_id=GH12I096437;connected_gene=CFAP54;score=11.30;connected_gene=RN7SKP11;score=0.39;connected_gene=ENSG00000258272;score=0.25;connected_gene=GC12M096423;score=0.10	0.79	0.9	0.82	0.69	0.74	0.75	0.67	0.8	0.71	0.92	0.64	0.71	0.69	0.85	0.73	0.87	0.78	0.94	0.72	0.82	0.69	0.5	0.88	0.71	0.83	0.91	0.91	0.81	0.94	0.85	0.69	0.8	0.72	0.84	0.9	0.69	0.71	0.9	0.83	0.83	0.83	0.74	0.87	0.92	0.89	0.61	0.83	0.8
chr12_96578800_96579800	genehancer_id=GH12I096578;connected_gene=GC12M096553;score=550.77;connected_gene=GC12M096423;score=0.31;connected_gene=CFAP54;score=0.17	0.78	0.8	0.71	0.83	0.75	0.85	0.84	0.81	0.73	0.87	0.88	0.58	0.82	0.83	0.89	0.83	0.68	0.8	0.79	0.88	0.73	0.83	0.93	0.8	0.73	0.65	0.69	0.85	0.77	0.59	0.67	0.85	0.67	0.75	0.8	0.67	0.75	0.73	0.84	0.74	0.67	0.78	0.81	0.83	0.81	0.69	0.82	0.85
chr12_98656601_98657000	genehancer_id=GH12I098654;connected_gene=GC12M098651;score=550.77;connected_gene=SNORA53;score=11.26;connected_gene=RNU4-41P;score=10.70;connected_gene=LINC02453;score=10.39;connected_gene=IKBIP;score=5.06;connected_gene=GC12P098649;score=0.77;connected_gene=APAF1;score=0.44	0.53	0.47	0.37	0.47	0.56	0.47	0.36	0.56	0.48	0.43	0.51	0.49	0.5	0.55	0.55	0.62	0.58	0.56	0.58	0.48	0.46	0.47	0.59	0.39	0.49	0.41	0.47	0.4	0.51	0.42	0.38	0.39	0.49	0.49	0.26	0.47	0.47	0.52	0.43	0.47	0.35	0.35	0.52	0.28	0.41	0.4	0.45	0.41
chr13_101841601_101842800	genehancer_id=GH13I101867;connected_gene=GC13M101917;score=0.23;connected_gene=GC13P101802;score=0.20;connected_gene=FGF14;score=0.03	0.61	0.55	0.41	0.58	0.47	0.57	0.52	0.59	0.54	0.53	0.64	0.5	0.63	0.7	0.64	0.58	0.56	0.55	0.61	0.61	0.43	0.61	0.61	0.57	0.61	0.33	0.61	0.44	0.53	0.52	0.58	0.56	0.61	0.55	0.55	0.59	0.47	0.61	0.52	0.5	0.5	0.54	0.48	0.52	0.53	0.51	0.47	0.52
chr13_102212401_102214000	genehancer_id=GH13I102212;connected_gene=RPL39P29;score=0.23;connected_gene=GC13P102111;score=0.15;connected_gene=FGF14;score=0.09	0.6	0.62	0.49	0.54	0.62	0.49	0.63	0.69	0.56	0.66	0.55	0.63	0.69	0.62	0.66	0.7	0.62	0.62	0.68	0.67	0.6	0.63	0.64	0.56	0.65	0.66	0.46	0.45	0.58	0.51	0.69	0.57	0.58	0.54	0.53	0.6	0.57	0.6	0.61	0.57	0.57	0.58	0.63	0.49	0.49	0.65	0.58	0.62
chr13_102854001_102854400	genehancer_id=GH13I102853;connected_gene=CCDC168;score=10.47;connected_gene=LINC00283;score=10.45;connected_gene=METTL21EP;score=6.47;connected_gene=BIVM;score=6.05;connected_gene=ERCC5;score=0.44;connected_gene=GC13P102835;score=0.37;connected_gene=GC13M102871;score=0.37;connected_gene=BIVM-ERCC5;score=0.22	0.73	0.92	0.76	0.74	0.76	0.7	0.82	0.89	0.8	0.68	0.84	0.68	0.84	0.78	0.64	0.76	0.76	0.79	0.72	0.73	0.73	0.82	0.63	0.83	0.62	0.82	0.67	0.86	0.86	0.78	0.77	0.88	0.65	0.85	0.77	0.8	0.79	0.79	0.76	0.89	0.94	0.85	0.83	0.77	0.93	0.94	0.75	0.77
chr13_103866201_103866400	genehancer_id=GH13I103882;connected_gene=GC13P103974;score=0.16;connected_gene=GC13M103737;score=0.11	0.82	0.64	0.91	0.84	0.81	0.83	0.91	0.84	0.9	0.77	0.8	0.74	0.76	0.94	0.8	0.85	0.75	0.79	0.83	0.83	0.74	0.79	0.7	0.84	0.73	0.92	0.9	0.84	0.86	0.85	0.93	0.79	0.83	0.91	0.96	0.84	0.84	0.89	0.9	0.94	0.85	0.83	0.95	0.95	0.88	0.86	0.93	0.88
chr13_105466201_105466800	genehancer_id=GH13I105464;connected_gene=DAOA;score=550.77;connected_gene=GC13M105464;score=550.77;connected_gene=DAOA-AS1;score=0.26	0.82	0.81	0.95	0.79	0.74	0.79	0.75	0.81	0.72	0.85	0.85	0.84	0.78	0.86	0.78	0.76	0.69	0.76	0.89	0.83	0.52	0.9	0.74	0.96	0.87	0.97	0.95	0.82	0.96	0.78	0.91	0.88	0.89	0.9	0.89	0.9	0.8	0.86	0.84	0.77	0.74	0.9	0.86	0.83	0.92	0.82	0.96	0.84
chr13_105984601_105985000	genehancer_id=GH13I105984;connected_gene=ENSG00000252550;score=0.17;connected_gene=RNA5SP38;score=0.09	0.77	0.81	0.87	0.87	0.85	0.89	0.86	0.83	0.71	0.79	0.87	0.71	0.79	0.74	0.77	0.82	0.74	0.79	0.86	0.83	0.77	0.74	0.82	0.87	0.88	0.9	0.93	0.93	0.86	0.87	0.94	0.91	0.8	0.93	0.78	0.86	0.86	0.9	0.94	0.86	0.95	0.84	0.9	0.9	0.92	0.9	0.92	0.92
chr13_107216401_107217400	genehancer_id=GH13I107210;connected_gene=GC13P107186;score=0.34;connected_gene=GC13M107322;score=0.14;connected_gene=SNORD31B;score=0.14;connected_gene=FAM155A;score=0.03	0.66	0.67	0.72	0.69	0.73	0.69	0.69	0.68	0.62	0.68	0.68	0.68	0.59	0.65	0.71	0.68	0.67	0.68	0.67	0.74	0.59	0.6	0.59	0.64	0.66	0.76	0.73	0.56	0.76	0.75	0.66	0.69	0.74	0.74	0.72	0.68	0.71	0.62	0.7	0.63	0.7	0.69	0.72	0.73	0.73	0.73	0.67	0.73
chr13_107258600_107258801	genehancer_id=GH13I107258;connected_gene=SNORD31B;score=11.19;connected_gene=GC13M107322;score=0.21;connected_gene=GC13P107186;score=0.19;connected_gene=FAM155A;score=0.03	0.75	0.86	0.83	0.65	0.66	0.78	0.74	0.68	0.75	0.44	0.92	0.79	0.72	0.75	0.77	0.73	0.74	0.46	0.74	0.69	0.75	0.5	0.64	0.84	0.65	0.91	0.57	0.97	0.76	0.73	0.88	0.6	0.8	0.91	0.71	0.82	0.81	0.69	0.85	0.88	0.72	0.9	0.62	0.97	0.83	0.79	0.75	0.78
chr13_108786000_108787200	genehancer_id=GH13I108777;connected_gene=GC13M108717;score=0.28;connected_gene=GC13P108973;score=0.08;connected_gene=MYO16;score=0.06	0.72	0.69	0.76	0.65	0.65	0.66	0.63	0.63	0.63	0.68	0.69	0.57	0.63	0.75	0.65	0.74	0.6	0.57	0.59	0.67	0.52	0.65	0.67	0.63	0.6	0.68	0.61	0.7	0.73	0.7	0.68	0.66	0.67	0.71	0.7	0.61	0.68	0.71	0.69	0.55	0.71	0.63	0.75	0.66	0.7	0.63	0.75	0.71
chr13_111062401_111062600	genehancer_id=GH13I111060;connected_gene=ARHGEF7;score=5.09;connected_gene=LINC00368;score=0.29;connected_gene=GC13P110984;score=0.18	0.93	0.91	1	0.92	0.95	0.79	0.81	0.89	0.88	0.72	0.88	0.89	0.9	0.89	0.88	0.83	0.88	0.88	0.85	0.89	0.84	0.81	0.93	0.89	0.85	0.94	0.97	0.93	1	0.93	0.96	1	0.9	0.89	0.98	0.91	0.93	0.88	0.97	0.92	0.91	0.88	1	0.81	1	0.84	0.81	0.91
chr13_111265201_111265400	genehancer_id=GH13I111267;connected_gene=TEX29;score=11.08;connected_gene=ARHGEF7;score=9.59;connected_gene=GC13P111283;score=0.37;connected_gene=SALL4P4;score=0.17	0.74	0.81	0.72	0.9	0.8	0.73	0.86	0.85	0.9	0.88	0.74	0.7	0.9	0.79	0.74	0.95	0.88	0.87	0.85	0.83	0.86	0.88	0.8	0.57	0.88	0.75	0.82	0.58	0.67	0.67	0.56	0.67	0.52	0.63	0.59	0.68	0.79	0.61	0.82	0.67	0.86	0.44	0.71	0.82	0.79	0.69	0.64	0.78
chr13_112824401_112825200	genehancer_id=GH13I112842;connected_gene=ATP11A-AS1;score=10.88;connected_gene=ENSG00000277545;score=0.29;connected_gene=GC13P112885;score=0.26;connected_gene=ATP11A;score=0.10	0.8	0.77	0.89	0.87	0.85	0.85	0.86	0.91	0.89	0.85	0.91	0.8	0.92	0.88	0.87	0.93	0.95	0.91	0.89	0.98	0.91	0.93	0.95	0.86	0.84	0.79	0.78	0.81	0.88	0.81	0.87	0.87	0.67	0.88	0.86	0.85	0.92	0.87	0.91	0.79	0.8	0.75	0.83	0.8	0.82	0.85	0.72	0.89
chr13_20668801_20669201	genehancer_id=GH13I020669;connected_gene=SLC35E1P1;score=25.14;connected_gene=GC13P020646;score=0.31;connected_gene=PIR33855;score=0.31;connected_gene=IL17D;score=0.29;connected_gene=IFT88;score=0.15	0.73	0.74	0.73	0.76	0.67	0.69	0.69	0.75	0.71	0.66	0.67	0.76	0.63	0.82	0.69	0.72	0.73	0.74	0.71	0.7	0.81	0.65	0.75	0.75	0.68	0.72	0.73	0.73	0.73	0.81	0.79	0.69	0.72	0.89	0.74	0.8	0.9	0.78	0.68	0.72	0.69	0.76	0.78	0.78	0.77	0.85	0.75	0.76
chr13_21025600_21026000	genehancer_id=GH13I021022;connected_gene=LATS2;score=17.69;connected_gene=ENSG00000252128;score=10.63;connected_gene=SAP18;score=10.63;connected_gene=GC13M021039;score=0.37;connected_gene=LATS2-AS1;score=0.37;connected_gene=RNU4-9P;score=0.37	0.91	0.9	0.95	0.85	0.89	0.94	0.95	0.85	0.85	0.79	0.92	0.83	0.8	0.87	0.89	0.8	0.87	0.91	0.93	0.92	0.93	0.93	0.97	0.91	0.83	1	0.92	0.97	0.96	0.94	0.98	0.93	0.87	0.89	0.94	0.88	0.95	0.94	1	0.96	0.81	0.94	0.95	0.9	0.98	0.94	0.97	0.87
chr13_23489401_23490000	genehancer_id=GH13I023487;connected_gene=LINC00327;score=7.31;connected_gene=LINC00352;score=0.39	0.8	0.67	0.71	0.75	0.66	0.74	0.82	0.8	0.81	0.72	0.8	0.72	0.85	0.83	0.88	0.81	0.81	0.83	0.89	0.83	0.78	0.81	0.86	0.8	0.82	0.71	0.67	0.65	0.74	0.73	0.68	0.81	0.73	0.75	0.77	0.73	0.81	0.75	0.72	0.69	0.9	0.68	0.81	0.58	0.82	0.74	0.66	0.85
chr13_23739601_23740400	genehancer_id=GH13I023744;connected_gene=MTCO3P2;score=0.34;connected_gene=PIR57166;score=0.31;connected_gene=MIPEP;score=0.11	0.74	0.71	0.81	0.69	0.87	0.74	0.63	0.78	0.76	0.67	0.81	0.67	0.73	0.77	0.86	0.8	0.78	0.8	0.68	0.83	0.82	0.79	0.72	0.56	0.76	0.74	0.7	0.67	0.69	0.6	0.62	0.68	0.6	0.72	0.59	0.6	0.7	0.69	0.64	0.73	0.7	0.64	0.79	0.84	0.8	0.7	0.67	0.74
chr13_23763201_23764400	genehancer_id=GH13I023762;connected_gene=TNFRSF19;score=9.40;connected_gene=C1QTNF9;score=7.12;connected_gene=MIPEP;score=6.81;connected_gene=MTCO3P2;score=0.77;connected_gene=PIR57166;score=0.25	0.87	0.72	0.76	0.83	0.89	0.81	0.74	0.87	0.74	0.8	0.85	0.74	0.87	0.82	0.88	0.86	0.85	0.81	0.81	0.89	0.77	0.9	0.93	0.67	0.87	0.73	0.67	0.69	0.77	0.71	0.7	0.68	0.7	0.79	0.67	0.79	0.75	0.89	0.66	0.82	0.78	0.66	0.74	0.74	0.89	0.71	0.85	0.81
chr13_26328001_26328400	genehancer_id=GH13I026327;connected_gene=ENSG00000278413;score=0.29;connected_gene=CDK8;score=0.19	0.78	0.62	0.44	0.89	1	1	0.95	0.9	0.8	0.73	0.88	0.85	0.71	0.83	0.85	1	0.86	1	0.64	0.93	0.79	0.75	0.88	0.5	0.74	0.69	0.62	0.72	0.57	0.69	0.71	0.79	0.82	0.69	1	0.5	0.89	0.78	0.85	0.75	0.94	0.56	0.78	0.82	0.75	0.94	0.8	0.88
chr13_30317801_30318600	genehancer_id=GH13I030318;connected_gene=LINC00427;score=550.77;connected_gene=RNU6-64P;score=11.65;connected_gene=KATNAL1;score=11.40	0.88	0.73	0.71	0.81	0.77	0.84	0.68	0.79	0.71	0.82	0.75	0.61	0.87	0.85	0.71	0.69	0.71	0.85	0.79	0.67	0.71	0.93	0.82	0.74	0.93	0.73	0.57	0.61	0.67	0.68	0.65	0.67	0.59	0.69	0.61	0.55	0.73	0.8	0.65	0.71	0.82	0.81	0.79	0.6	0.73	0.78	0.7	0.74
chr13_30671401_30671800	genehancer_id=GH13I030672;connected_gene=TRN-GTT2-4;score=550.77;connected_gene=PIR59750;score=550.77;connected_gene=HMGB1;score=21.76;connected_gene=USPL1;score=21.32	0.86	0.79	0.78	0.91	0.88	0.74	0.76	0.78	0.73	0.77	0.71	0.74	0.8	0.9	0.83	0.81	0.86	0.79	0.8	0.86	0.76	0.54	0.85	0.68	0.73	0.59	0.68	0.74	0.72	0.74	0.76	0.72	0.75	0.74	0.73	0.77	0.69	0.65	0.83	0.66	0.58	0.65	0.78	0.9	0.82	0.8	0.77	0.75
chr13_31591801_31592200	genehancer_id=GH13I031586;connected_gene=RXFP2;score=6.24;connected_gene=TEX26;score=4.81;connected_gene=GC13P031608;score=0.37;connected_gene=ENSG00000277319;score=0.15	0.34	0.54	0.25	0.49	0.46	0.29	0.5	0.53	0.44	0.51	0.45	0.49	0.38	0.59	0.55	0.57	0.63	0.46	0.61	0.43	0.32	0.55	0.61	0.4	0.53	0.36	0.32	0.39	0.39	0.5	0.32	0.46	0.36	0.37	0.33	0.39	0.4	0.41	0.57	0.42	0.28	0.57	0.4	0.31	0.52	0.31	0.56	0.45
chr13_35225001_35226400	genehancer_id=GH13I035230;connected_gene=NBEA;score=7.26;connected_gene=MAB21L1;score=3.38;connected_gene=PHBP13;score=0.34;connected_gene=SCAND3P1;score=0.25	0.88	0.73	0.86	0.89	0.78	0.89	0.89	0.88	0.83	0.9	0.72	0.83	0.66	0.88	0.74	0.82	0.82	0.77	0.67	0.78	0.71	0.84	0.84	0.83	0.72	0.92	0.9	0.97	0.8	0.9	0.82	0.94	0.84	0.89	0.77	0.88	0.87	0.88	0.95	0.85	0.75	0.83	0.93	0.78	0.87	0.87	0.78	0.88
chr13_36258401_36259000	genehancer_id=GH13I036275;connected_gene=SOHLH2;score=44.14;connected_gene=RFXAP;score=9.82;connected_gene=RNU6-71P;score=0.44;connected_gene=CCDC169-SOHLH2;score=0.34;connected_gene=CCDC169;score=0.34	0.9	0.86	0.85	0.8	0.83	0.86	0.83	0.88	0.74	0.86	0.88	0.77	0.83	0.89	0.87	0.87	0.79	0.86	0.75	0.8	0.67	0.88	0.81	0.84	0.87	0.91	0.85	0.87	0.84	0.84	0.9	0.9	0.95	0.94	0.86	0.7	0.84	0.93	0.86	0.85	0.88	0.82	0.93	0.89	0.81	0.95	0.93	0.92
chr13_37412400_37414000	genehancer_id=GH13I037411;connected_gene=LINC01048;score=0.19;connected_gene=GC13P037280;score=0.12	0.56	0.55	0.69	0.48	0.48	0.51	0.5	0.29	0.48	0.58	0.44	0.43	0.57	0.42	0.45	0.32	0.47	0.46	0.49	0.45	0.39	0.69	0.38	0.5	0.37	0.48	0.58	0.62	0.56	0.49	0.56	0.46	0.57	0.42	0.66	0.48	0.54	0.59	0.71	0.51	0.6	0.52	0.53	0.35	0.63	0.63	0.61	0.57
chr13_37736601_37737000	genehancer_id=GH13I037746;connected_gene=EXOSC8;score=13.48;connected_gene=ALG5;score=11.35;connected_gene=GC13P037774;score=0.31;connected_gene=GC13P037655;score=0.16;connected_gene=TRPC4;score=0.13	0.95	0.69	0.93	0.89	0.83	0.86	0.7	0.92	0.84	0.8	0.78	0.8	0.73	0.89	0.8	0.76	0.86	0.76	0.82	1	1	0.79	0.82	0.9	0.83	0.94	0.85	0.84	1	0.94	0.84	0.89	0.83	0.97	0.76	0.88	0.93	0.97	0.9	0.92	0.85	0.96	0.95	0.9	0.83	0.91	0.83	0.82
chr13_39345601_39345800	genehancer_id=GH13I039348;connected_gene=GC13M039383;score=0.28;connected_gene=GC13P039264;score=0.18;connected_gene=LHFPL6;score=0.07	0.76	0.53	0.68	0.67	0.61	0.75	0.78	0.7	0.58	0.71	0.67	0.39	0.51	0.8	0.46	0.82	0.67	0.66	0.73	0.81	0.57	0.7	0.71	0.74	0.69	0.55	0.52	0.61	0.59	0.57	0.59	0.5	0.36	0.49	0.54	0.54	0.52	0.64	0.61	0.55	0.59	0.32	0.62	0.5	0.86	0.67	0.68	0.66
chr13_39914601_39914800	genehancer_id=GH13I039913;connected_gene=GC13P039914;score=550.77;connected_gene=GC13M039908;score=0.77	0.92	0.88	1	0.95	1	0.9	0.89	0.89	1	0.79	0.91	0.95	0.88	0.84	0.85	0.93	0.88	0.86	0.88	0.9	0.9	0.8	0.77	0.9	0.86	1	1	1	1	1	0.92	0.89	0.93	1	1	0.94	1	0.8	1	0.94	1	0.9	0.88	0.93	1	0.96	0.87	0.93
chr13_41671001_41671200	genehancer_id=GH13I041668;connected_gene=GC13M041633;score=0.29;connected_gene=GC13M041702;score=0.28;connected_gene=VWA8;score=0.06	0.76	0.74	0.47	0.83	0.83	0.71	0.59	0.76	0.75	0.71	0.71	0.67	0.76	0.67	0.74	0.86	0.7	0.79	0.65	0.69	0.78	0.62	0.87	0.47	0.69	0.44	0.58	0.55	0.48	0.74	0.54	0.51	0.41	0.54	0.78	0.72	0.5	0.71	0.54	0.76	0.65	0.54	0.4	0.52	0.71	0.61	0.52	0.64
chr13_42114201_42116800	genehancer_id=GH13I042110;connected_gene=ENSG00000231530;score=11.66;connected_gene=DGKH;score=11.65;connected_gene=VWA8;score=9.93;connected_gene=GC13M042088;score=0.44;connected_gene=GC13M042182;score=0.19	0.81	0.77	0.82	0.83	0.83	0.83	0.79	0.87	0.83	0.84	0.79	0.76	0.85	0.86	0.76	0.88	0.82	0.8	0.77	0.82	0.81	0.81	0.82	0.69	0.79	0.72	0.73	0.78	0.74	0.73	0.78	0.68	0.69	0.72	0.74	0.72	0.78	0.8	0.76	0.81	0.76	0.7	0.73	0.77	0.83	0.74	0.77	0.81
chr13_42750801_42751400	genehancer_id=GH13I042746;connected_gene=FAM216B;score=11.65;connected_gene=GC13M042780;score=0.29;connected_gene=GC13P042584;score=0.10	0.86	0.8	0.74	0.77	0.73	0.74	0.87	0.73	0.83	0.79	0.8	0.72	0.76	0.9	0.71	0.76	0.72	0.78	0.73	0.9	0.66	0.59	0.82	0.8	0.76	0.94	0.73	0.88	0.84	0.77	0.78	0.89	0.87	0.88	0.8	0.8	0.88	0.94	0.85	0.81	0.79	0.88	0.75	0.83	0.87	0.84	0.87	0.91
chr13_47027401_47028400	genehancer_id=GH13I047032;connected_gene=GC13M046913;score=0.13;connected_gene=LOC105370195;score=0.07	0.84	0.75	0.75	0.81	0.76	0.84	0.9	0.85	0.71	0.86	0.8	0.86	0.83	0.88	0.91	0.85	0.86	0.83	0.81	0.8	0.68	0.81	0.91	0.78	0.75	0.7	0.83	0.82	0.77	0.79	0.75	0.74	0.76	0.87	0.82	0.81	0.72	0.73	0.8	0.78	0.83	0.76	0.8	0.75	0.73	0.81	0.78	0.75
chr13_47033801_47034000	genehancer_id=GH13I047032;connected_gene=GC13M046913;score=0.13;connected_gene=LOC105370195;score=0.07	0.79	0.71	0.8	0.86	1	0.93	0.82	0.9	0.84	0.89	1	0.79	0.94	0.94	0.95	0.82	1	0.94	0.94	0.93	0.85	0.9	0.83	0.83	0.89	0.78	0.88	0.7	0.88	0.86	0.92	0.8	0.53	0.83	0.73	0.79	0.87	0.8	0.67	0.92	0.85	0.54	0.9	0.91	0.92	0.85	0.89	0.88
chr13_47256201_47257400	genehancer_id=GH13I047256;connected_gene=LOC105370195;score=0.44;connected_gene=GC13M046913;score=0.05	0.73	0.7	0.8	0.88	0.83	0.76	0.67	0.73	0.8	0.82	0.76	0.72	0.75	0.84	0.76	0.84	0.77	0.77	0.75	0.85	0.74	0.88	0.8	0.84	0.74	0.68	0.79	0.69	0.72	0.69	0.69	0.86	0.6	0.67	0.61	0.62	0.81	0.71	0.78	0.68	0.57	0.57	0.82	0.72	0.63	0.7	0.83	0.81
chr13_55596801_55597600	genehancer_id=GH13I055583;connected_gene=ENSG00000274090;score=550.77;connected_gene=GC13P055654;score=0.19	0.73	0.79	0.65	0.55	0.5	0.53	0.53	0.37	0.56	0.37	0.58	0.43	0.53	0.24	0.8	0.37	0.62	0.37	0.21	0.68	0.61	0.6	0.38	0.55	0.48	0.67	0.6	0.67	0.62	0.57	0.65	0.67	0.52	0.63	0.48	0.59	0.41	0.65	0.64	0.5	0.57	0.54	0.5	0.77	0.56	0.5	0.69	0.67
chr13_57919001_57919601	genehancer_id=GH13I057865;connected_gene=PCDH17;score=6.38;connected_gene=GC13P057869;score=0.77;connected_gene=GC13P057773;score=0.16	0.65	0.78	0.36	0.6	0.5	0.74	0.67	0.54	0.67	0.7	0.61	0.46	0.41	0.74	0.47	0.57	0.5	0.22	0.64	0.5	0.33	0.67	0.53	0.56	0.62	0.71	0.25	0.7	0.71	0.62	0.77	0.64	0.67	0.92	0.5	0.54	0.5	0.46	0.75	0.71	0.78	1	0.7	0.73	0.44	0.55	0.75	0.71
chr13_58595801_58596600	genehancer_id=GH13I058619;connected_gene=LOC105370218;score=0.44;connected_gene=CTAGE16P;score=0.16	0.82	0.79	0.85	0.72	0.7	0.85	0.7	0.84	0.79	0.83	0.79	0.59	0.68	0.78	0.81	0.86	0.76	0.77	0.67	0.85	0.52	0.67	0.81	0.75	0.88	0.86	0.72	0.79	0.88	0.74	0.82	0.88	0.79	0.82	0.83	0.85	0.77	0.87	0.76	1	0.87	0.79	0.89	0.82	0.83	0.78	0.85	0.82
chr13_60262001_60262200	genehancer_id=GH13I060261;connected_gene=LINC00434;score=0.44;connected_gene=GC13M060188;score=0.19;connected_gene=RNY4P28;score=0.19	1	1	0.92	0.88	0.75	0.71	1	0.86	0.79	0.91	0.68	0.81	0.73	1	0.75	0.78	0.83	0.85	0.95	0.86	0.69	0.87	0.77	0.9	0.89	0.79	0.91	1	1	0.9	0.94	0.83	0.94	0.78	0.91	0.85	1	1	1	0.91	0.82	0.92	1	1	0.88	0.92	0.76	0.86
chr13_66341201_66341800	genehancer_id=GH13I066344;connected_gene=PCDH9-AS1;score=0.26;connected_gene=GC13M066408;score=0.21;connected_gene=PCDH9;score=0.02	0.83	0.79	0.84	0.8	0.8	0.74	0.72	0.81	0.76	0.82	0.92	0.72	0.86	0.84	0.76	0.77	0.85	0.81	0.82	0.87	0.69	0.79	0.72	0.89	0.79	0.81	0.89	0.9	0.85	0.83	0.88	0.77	0.76	0.83	0.88	0.85	0.83	0.88	0.83	0.79	0.88	0.9	0.84	0.89	0.87	0.84	0.82	0.9
chr13_67036601_67037200	genehancer_id=GH13I067035;connected_gene=PCDH9-AS3;score=11.06;connected_gene=PCDH9;score=10.89;connected_gene=GC13M067082;score=0.26;connected_gene=GC13M066851;score=0.26	0.77	0.72	0.44	0.66	0.69	0.82	0.75	0.81	0.86	0.78	0.82	0.44	0.78	0.76	0.69	0.8	0.74	0.8	0.73	0.71	0.56	0.79	0.89	0.65	0.84	0.73	0.64	0.79	0.67	0.66	0.59	0.56	0.72	0.45	0.55	0.73	0.57	0.55	0.71	0.67	0.82	0.47	0.44	0.65	0.79	0.68	0.52	0.84
chr13_67116801_67117600	genehancer_id=GH13I067114;connected_gene=GC13P067116;score=550.77;connected_gene=PCDH9;score=20.28;connected_gene=PCDH9-AS3;score=10.76;connected_gene=GC13M067082;score=0.29	0.84	0.87	0.75	0.85	0.83	0.8	0.83	0.86	0.79	0.81	0.84	0.89	0.71	0.85	0.77	0.77	0.75	0.9	0.84	0.8	0.69	0.75	0.86	0.83	0.78	0.8	0.88	0.83	0.89	0.92	0.85	0.81	0.87	0.91	0.92	0.79	0.75	0.79	0.85	0.83	0.92	0.93	0.9	0.87	0.82	0.87	0.82	0.84
chr13_67123400_67123600	genehancer_id=GH13I067124;connected_gene=PCDH9;score=4.78;connected_gene=GC13P067116;score=0.44	0.59	0.22	0.43	0.33	0.4	0.11	0.07	0.11	0.08	0.25	0.21	0.42	0.18	0.17	0.16	0	0.29	0.23	0.07	0.37	0.14	0.22	0.18	0.25	0.07	0.39	0.33	0.07	0.15	0.42	0.67	0.31	0.33	0.25	0.38	0.26	0.5	0.22	0.24	0.43	0.45	0.17	0.54	0.43	0.36	0.36	0.56	0.37
chr13_67411000_67411200	genehancer_id=GH13I067388;connected_gene=GC13P067376;score=0.39;connected_gene=LOC105370248;score=0.08;connected_gene=GC13M067284;score=0.08	0.29	0.27	0.57	0.67	0.25	0.8	0.86	0.25	0.64	0.36	0.69	0.42	0.5	0.5	0.53	0.54	0.64	0.62	0.17	0.5	0.33	0.64	0.58	0.67	0.33	0.78	0.64	0.78	0.56	0.54	0.83	0.71	0.8	0.46	0.64	0.25	0.73	0.64	0.81	0.7	0.57	0.69	0.86	0.58	0.45	0.5	0.72	0.5
chr13_67646801_67647800	genehancer_id=GH13I067620;connected_gene=GC13M067284;score=0.39;connected_gene=LOC105370249;score=0.34;connected_gene=LOC105370250;score=0.31	0.83	0.88	0.91	0.79	0.86	0.88	0.89	0.93	0.79	0.92	0.88	0.85	0.81	0.84	0.92	0.83	0.75	0.89	0.77	0.87	0.71	0.85	0.84	0.87	0.79	0.89	0.9	0.95	0.89	0.85	0.91	0.85	0.93	0.91	0.91	0.88	0.84	0.84	0.89	0.95	0.83	0.86	1	0.91	0.92	0.9	0.88	0.93
chr13_70733601_70734000	genehancer_id=GH13I070755;connected_gene=LOC105370255;score=0.44;connected_gene=GC13P070714;score=0.26	0.95	0.81	0.89	0.75	0.94	0.91	0.86	0.85	0.96	0.9	0.88	0.74	0.83	0.92	0.73	0.86	0.89	0.94	0.77	0.91	0.73	0.89	0.91	1	0.86	1	0.82	1	0.92	0.97	0.93	0.95	0.97	0.96	0.92	0.96	0.96	0.79	0.97	0.93	0.97	0.91	1	0.96	0.93	0.94	0.95	0.91
chr13_72258201_72258601	genehancer_id=GH13I072230;connected_gene=GC13P072197;score=0.29;connected_gene=GC13P072290;score=0.22	0.84	0.7	0.78	0.94	0.78	0.71	0.76	0.72	0.79	0.97	0.68	0.68	0.71	0.79	0.58	0.81	0.6	0.72	0.63	0.71	0.69	0.65	0.76	0.8	0.79	0.88	0.69	0.86	0.78	0.79	0.8	0.76	0.86	0.69	0.8	0.8	0.66	0.8	0.77	0.63	0.83	0.74	0.77	0.96	0.91	0.72	0.88	0.82
chr13_74095401_74095600	genehancer_id=GH13I074092;connected_gene=GC13M074126;score=0.29;connected_gene=GC13M074036;score=0.23;connected_gene=KLF12;score=0.18	0.62	1	0.79	0.89	1	1	0.87	0.96	0.83	0.92	0.91	0.58	1	1	1	0.88	0.89	0.94	0.83	0.88	0.92	1	0.75	0.9	0.94	0.56	0.8	0.7	0.67	0.89	0.8	0.86	0.79	0.83	0.77	0.85	0.67	0.91	0.77	0.73	0.91	0.78	0.78	0.8	0.88	0.92	0.78	0.87
chr13_74346801_74347400	genehancer_id=GH13I074325;connected_gene=RNY1P5;score=0.28;connected_gene=GC13M074290;score=0.28;connected_gene=GC13M074333;score=0.25	0.84	0.7	0.72	0.76	0.8	0.82	0.84	0.8	0.69	0.67	0.84	0.68	0.77	0.75	0.83	0.69	0.8	0.8	0.77	0.77	0.69	0.79	0.73	0.82	0.64	0.63	0.81	0.81	0.81	0.8	0.82	0.77	0.85	0.72	0.79	0.79	0.88	0.8	0.82	0.78	0.72	0.92	0.74	0.94	0.88	0.83	0.82	0.8
chr13_74646201_74647800	genehancer_id=GH13I074646;connected_gene=GC13M074625;score=0.37;connected_gene=GC13M074650;score=0.31	0.81	0.73	0.63	0.71	0.74	0.75	0.76	0.73	0.76	0.79	0.77	0.65	0.7	0.76	0.71	0.74	0.71	0.68	0.71	0.78	0.53	0.73	0.81	0.71	0.72	0.82	0.79	0.75	0.79	0.75	0.83	0.78	0.79	0.8	0.79	0.75	0.78	0.84	0.78	0.78	0.82	0.77	0.86	0.63	0.73	0.81	0.76	0.75
chr13_77213601_77213800	genehancer_id=GH13I077207;connected_gene=GC13P077274;score=0.20;connected_gene=GC13P077136;score=0.19;connected_gene=MYCBP2;score=0.13	0.9	0.75	0.86	0.8	0.85	0.8	0.81	0.89	0.8	0.9	0.72	0.8	1	0.88	0.76	0.79	0.72	0.84	0.89	0.8	0.83	0.89	0.93	0.5	1	0.91	0.69	0.56	0.77	0.83	0.78	0.71	0.79	0.79	0.58	0.73	0.83	0.88	0.62	0.82	0.89	0.71	0.83	0.8	0.67	0.71	0.64	0.71
chr13_78753401_78754600	genehancer_id=GH13I078774;connected_gene=LOC105370272;score=0.39;connected_gene=LINC00331;score=0.20	0.75	0.74	0.83	0.82	0.73	0.73	0.91	0.76	0.67	0.77	0.84	0.68	0.72	0.8	0.72	0.84	0.65	0.76	0.67	0.76	0.79	0.74	0.72	0.74	0.78	0.77	0.79	0.79	0.88	0.8	0.86	0.78	0.82	0.8	0.82	0.76	0.78	0.77	0.85	0.83	0.78	0.85	0.84	0.78	0.78	0.8	0.77	0.87
chr13_78762601_78763001	genehancer_id=GH13I078774;connected_gene=LOC105370272;score=0.39;connected_gene=LINC00331;score=0.20	0.69	0.79	0.65	0.53	0.68	0.67	0.77	0.62	0.49	0.62	0.6	0.64	0.67	0.83	0.77	0.65	0.71	0.5	0.5	0.71	0.75	0.61	0.52	0.84	0.58	0.68	0.74	0.71	0.85	0.74	0.89	0.72	0.78	0.68	0.83	0.59	0.68	0.81	0.72	0.75	0.65	0.71	0.71	0.71	0.83	0.69	0.68	0.75
chr13_79862001_79862200	genehancer_id=GH13I079860;connected_gene=LINC00382;score=0.39;connected_gene=LINC01038;score=0.22	0.77	0.73	0.88	0.84	0.83	0.85	0.95	0.94	0.85	0.93	0.9	0.83	0.71	0.86	0.84	0.83	0.86	0.89	0.84	0.89	0.89	0.91	0.92	0.88	0.81	0.86	0.84	0.83	0.89	0.73	0.86	0.66	0.76	0.82	0.83	0.82	0.82	0.89	0.83	0.85	0.8	0.86	0.82	0.77	0.73	0.74	0.91	0.81
chr13_80571401_80571800	genehancer_id=GH13I080561;connected_gene=HNRNPA1P31;score=0.22;connected_gene=PIR34078;score=0.10	0.77	0.67	0.61	0.85	0.88	0.77	0.7	0.63	0.74	0.77	0.93	0.71	0.78	0.79	0.91	0.76	0.87	0.84	0.84	0.87	0.67	0.79	0.85	0.71	0.86	0.6	0.62	0.68	0.55	0.65	0.77	0.84	0.53	0.62	0.59	0.63	0.44	0.51	0.63	0.75	0.78	0.58	0.65	0.88	0.7	0.68	0.75	0.71
chr13_81929801_81930400	genehancer_id=GH13I081874;connected_gene=PIR50266;score=0.34;connected_gene=GC13P081811;score=0.21	0.64	0.38	0.35	0.52	0.39	0.45	0.53	0.51	0.55	0.55	0.51	0.46	0.5	0.48	0.33	0.51	0.49	0.46	0.48	0.47	0.39	0.43	0.29	0.54	0.49	0.5	0.51	0.57	0.55	0.59	0.53	0.5	0.67	0.6	0.44	0.56	0.56	0.61	0.58	0.51	0.43	0.58	0.49	0.47	0.62	0.44	0.55	0.53
chr13_82745801_82746600	genehancer_id=GH13I082747;connected_gene=GC13M082718;score=0.31;connected_gene=GYG1P2;score=0.18	0.81	0.9	0.73	0.79	0.81	0.8	0.82	0.8	0.76	0.76	0.77	0.71	0.9	0.76	0.74	0.7	0.87	0.85	0.82	0.86	0.68	0.86	0.71	0.82	0.81	0.91	0.79	0.71	0.97	0.88	0.93	0.72	0.88	0.94	0.84	0.82	0.86	0.9	0.84	0.76	0.9	0.89	0.92	0.82	0.85	0.86	0.86	0.78
chr13_83722401_83722800	genehancer_id=GH13I083709;connected_gene=GC13P083675;score=0.29;connected_gene=LOC105370286;score=0.14	0.96	0.75	0.5	0.77	1	0.86	0.8	0.97	0.86	0.75	0.9	0.81	0.78	0.94	0.76	0.64	0.69	0.83	0.75	0.91	0.71	0.89	0.8	0.67	0.83	0.87	0.97	0.93	0.85	0.83	1	0.89	0.72	0.96	0.91	0.93	0.82	0.86	1	0.95	0.89	0.79	0.83	0.91	0.88	0.93	0.8	0.97
chr13_87885000_87885201	genehancer_id=GH13I087902;connected_gene=TET1P1;score=0.39;connected_gene=LOC105370306;score=0.07	0.77	1	0.89	0.9	0.86	0.75	0.88	0.81	0.67	0.82	0.78	0.73	0.67	0.79	0.82	0.8	0.95	0.83	0.67	0.57	0.52	0.71	0.45	1	0.92	0.88	0.8	1	0.85	0.8	0.67	0.87	0.84	0.65	0.78	0.86	1	0.9	1	0.83	0.75	1	1	1	1	1	0.83	0.93
chr13_94389201_94390000	genehancer_id=GH13I094370;connected_gene=GC13M094348;score=0.37;connected_gene=TRF-GAA1-5;score=0.10	0.78	0.78	0.72	0.64	0.68	0.65	0.67	0.77	0.72	0.67	0.62	0.81	0.71	0.74	0.72	0.77	0.71	0.68	0.68	0.73	0.7	0.77	0.81	0.72	0.68	0.68	0.59	0.7	0.72	0.58	0.66	0.69	0.62	0.68	0.66	0.74	0.69	0.7	0.79	0.64	0.66	0.56	0.65	0.62	0.65	0.74	0.75	0.69
chr13_95020201_95020801	genehancer_id=GH13I095022;connected_gene=RNU6-62P;score=0.77;connected_gene=GC13M095121;score=0.15;connected_gene=ABCC4;score=0.06	0.69	0.77	0.8	0.91	0.82	0.58	0.69	0.76	0.6	0.75	0.78	0.54	0.81	0.83	0.76	0.83	0.86	0.95	0.79	0.82	0.88	0.74	0.93	0.56	0.8	0.67	0.78	0.69	0.58	0.78	0.46	0.59	0.6	0.6	0.64	0.56	0.58	0.86	0.71	0.63	0.67	0.66	0.59	0.67	0.84	0.66	0.7	0.71
chr13_95316601_95318200	genehancer_id=GH13I095314;connected_gene=ABCC4;score=10.94;connected_gene=RNY3P8;score=0.77;connected_gene=RNY4P27;score=0.34	0.93	0.86	0.79	0.91	0.83	0.83	0.83	0.85	0.81	0.83	0.85	0.79	0.86	0.9	0.84	0.85	0.86	0.86	0.81	0.82	0.86	0.75	0.81	0.67	0.86	0.68	0.7	0.78	0.69	0.76	0.66	0.77	0.77	0.69	0.72	0.77	0.72	0.75	0.76	0.78	0.78	0.81	0.79	0.8	0.91	0.77	0.84	0.85
chr13_98913001_98913400	genehancer_id=GH13I098912;connected_gene=DOCK9;score=18.90;connected_gene=GC13M098916;score=0.44;connected_gene=GC13P098878;score=0.29	0.79	0.81	0.78	0.78	0.78	0.73	0.71	0.8	0.65	0.63	0.81	0.62	0.89	0.82	0.79	0.8	0.75	0.67	0.81	0.67	0.6	0.8	0.83	0.73	0.8	0.5	0.62	0.92	0.5	0.56	0.67	0.62	0.61	0.58	0.5	0.67	0.67	0.62	0.95	0.68	0.61	0.43	0.78	0.8	0.62	0.54	0.83	0.7
chr14_100994601_100995000	genehancer_id=GH14I100987;connected_gene=SNORD114-27;score=550.77;connected_gene=GC14P103193;score=550.77;connected_gene=SNORD114-29;score=550.77;connected_gene=SNORD114-28;score=550.77;connected_gene=ENSG00000258399;score=7.33;connected_gene=MEG8;score=6.05;connected_gene=DLK1;score=3.16;connected_gene=RTL1;score=1.48	0.84	0.84	0.93	0.85	0.86	0.91	0.91	0.89	0.8	0.92	0.78	0.81	0.81	0.92	0.81	0.86	0.9	0.86	0.83	0.97	0.73	0.87	0.82	0.83	0.91	0.87	0.98	0.81	1	0.94	1	0.92	0.96	0.92	0.94	0.89	0.88	0.69	0.97	0.96	0.91	0.83	0.91	0.94	0.94	0.86	0.94	0.87
chr14_102246201_102246600	genehancer_id=GH14I102245;connected_gene=MOK;score=11.69;connected_gene=PIR45649;score=0.77;connected_gene=GC14P103289;score=0.44;connected_gene=GC14P103290;score=0.44	0.83	0.71	0.67	0.73	0.83	0.7	0.59	0.75	0.78	0.74	0.68	0.68	0.75	0.72	0.73	0.7	0.87	0.89	0.73	0.75	0.7	0.59	0.74	0.42	0.75	0.48	0.58	0.67	0.62	0.6	0.53	0.66	0.61	0.54	0.44	0.62	0.62	0.68	0.69	0.59	0.71	0.44	0.74	0.57	0.74	0.65	0.74	0.83
chr14_102496201_102498200	genehancer_id=GH14I102498;connected_gene=GC14P103124;score=550.77;connected_gene=RNU6-244P;score=550.77;connected_gene=PIR47306;score=550.77;connected_gene=ANKRD9;score=17.64;connected_gene=TECPR2;score=16.00;connected_gene=RCOR1;score=10.24;connected_gene=CINP;score=10.14;connected_gene=GC14M102433;score=0.21	0.83	0.76	0.7	0.84	0.88	0.81	0.76	0.82	0.78	0.74	0.83	0.71	0.81	0.87	0.85	0.85	0.81	0.85	0.74	0.79	0.77	0.79	0.87	0.61	0.81	0.7	0.72	0.67	0.69	0.66	0.64	0.77	0.71	0.66	0.73	0.74	0.71	0.75	0.77	0.74	0.84	0.71	0.68	0.7	0.84	0.72	0.78	0.76
chr14_106538401_106539200	genehancer_id=GH14I106538;connected_gene=IGHV3-48;score=550.77;connected_gene=IGHV4-39;score=6.24;connected_gene=GC14P106550;score=0.39;connected_gene=IGH;score=0.05	0.76	0.78	0.66	0.67	0.76	0.75	0.56	0.82	0.66	0.62	0.8	0.48	0.63	0.71	0.75	0.7	0.77	0.79	0.67	0.79	0.49	0.5	0.83	0.66	0.77	0.48	0.46	0.58	0.42	0.5	0.62	0.43	0.42	0.52	0.33	0.43	0.54	0.74	0.69	0.74	0.68	0.45	0.57	0.54	0.7	0.51	0.56	0.78
chr14_24393601_24394200	genehancer_id=GH14I024391;connected_gene=NYNRIN;score=7.77;connected_gene=RABGGTA;score=2.24;connected_gene=IPO4;score=1.75;connected_gene=NFATC4;score=0.31	0.64	0.75	0.54	0.66	0.74	0.67	0.63	0.66	0.71	0.65	0.76	0.65	0.73	0.65	0.71	0.73	0.66	0.69	0.65	0.71	0.69	0.72	0.67	0.6	0.69	0.56	0.58	0.62	0.68	0.52	0.49	0.66	0.57	0.67	0.66	0.6	0.71	0.57	0.7	0.64	0.66	0.63	0.64	0.64	0.73	0.56	0.63	0.7
chr14_28061401_28061600	genehancer_id=GH14I028057;connected_gene=PIR59853;score=0.25;connected_gene=BNIP3P1;score=0.08	0.88	0.78	0.86	0.55	0.78	0.86	0.44	0.67	0.67	0.83	0.87	0.73	0.86	0.69	0.74	0.82	0.94	0.73	0.78	0.78	0.8	1	0.92	0.73	0.76	0.73	0.67	0.69	0.69	0.82	0.3	0.67	0.6	0.83	0.57	0.88	0.67	0.6	0.68	0.56	0.79	0.64	0.56	0.52	0.5	0.69	0.61	0.73
chr14_28088201_28088800	genehancer_id=GH14I028057;connected_gene=PIR59853;score=0.25;connected_gene=BNIP3P1;score=0.08	0.66	0.62	0.44	0.72	0.56	0.55	0.55	0.86	0.61	0.73	0.7	0.54	0.54	0.77	0.67	0.81	0.78	0.71	0.55	0.65	0.58	0.68	0.79	0.6	0.77	0.52	0.59	0.57	0.41	0.6	0.54	0.56	0.45	0.49	0.56	0.56	0.54	0.57	0.49	0.62	0.67	0.61	0.6	0.58	0.68	0.49	0.7	0.65
chr14_29038801_29039600	genehancer_id=GH14I029028;connected_gene=LINC02326;score=0.28;connected_gene=RNU6-864P;score=0.25;connected_gene=ENSG00000258028;score=0.16	0.57	0.48	0.52	0.19	0.5	0.32	0.42	0.3	0.42	0.2	0.31	0.24	0.44	0.4	0.36	0.42	0.36	0.28	0.38	0.5	0.36	0.39	0.38	0.38	0.31	0.4	0.43	0.45	0.42	0.62	0.59	0.31	0.27	0.39	0.38	0.5	0.48	0.62	0.52	0.52	0.59	0.48	0.56	0.58	0.45	0.25	0.52	0.36
chr14_33618401_33619000	genehancer_id=GH14I033619;connected_gene=GC14P033529;score=0.16;connected_gene=LOC105370446;score=0.05;connected_gene=NPAS3;score=0.03	0.88	0.6	0.85	0.64	0.77	0.79	0.71	0.71	0.48	0.76	0.75	0.8	0.69	0.73	0.76	0.67	0.81	0.74	0.65	0.8	0.71	0.84	0.84	0.83	0.58	0.74	0.56	0.7	0.71	0.5	0.78	0.73	0.69	0.56	0.62	0.68	0.46	0.77	0.71	0.6	0.59	0.66	0.68	0.61	0.82	0.6	0.59	0.68
chr14_34969201_34969400	genehancer_id=GH14I034980;connected_gene=SRP54;score=576.33;connected_gene=SRP54-AS1;score=550.77;connected_gene=EAPP;score=36.94;connected_gene=FAM177A1;score=19.07;connected_gene=PSMA6;score=16.23;connected_gene=PPP2R3C;score=16.04;connected_gene=RPS19P3;score=10.55;connected_gene=BAZ1A;score=10.04;connected_gene=NFKBIA;score=9.90	1	0.93	1	0.82	0.93	1	0.94	0.95	0.83	0.9	1	0.92	1	0.87	0.86	0.71	0.88	0.9	0.94	0.9	0.94	0.86	0.75	0.88	1	1	0.9	1	1	0.91	1	1	0.92	1	0.89	1	0.85	0.92	0.94	1	1	0.92	0.91	1	1	0.9	1	1
chr14_37188001_37188401	genehancer_id=GH14I037195;connected_gene=MIPOL1;score=0.77;connected_gene=RNU6-273P;score=0.44	0.87	0.86	0.8	0.79	0.76	0.76	0.74	0.76	0.5	0.79	0.73	0.82	0.66	0.82	0.71	0.66	0.8	0.72	0.78	0.94	0.69	0.65	0.76	0.8	0.75	0.82	0.85	0.73	0.84	0.74	0.74	0.78	0.81	0.85	0.79	0.82	0.78	0.79	0.82	0.68	0.84	0.9	0.72	0.85	0.83	0.79	0.78	0.78
chr14_38127201_38128001	genehancer_id=GH14I038125;connected_gene=CLEC14A;score=10.29;connected_gene=ENSG00000259048;score=0.20;connected_gene=ENSG00000258649;score=0.20;connected_gene=LOC105370456;score=0.17	0.67	0.78	0.77	0.7	0.6	0.72	0.77	0.69	0.65	0.68	0.67	0.7	0.6	0.76	0.74	0.64	0.66	0.65	0.69	0.71	0.71	0.68	0.63	0.72	0.78	0.75	0.67	0.73	0.81	0.7	0.74	0.83	0.75	0.75	0.78	0.79	0.76	0.74	0.78	0.75	0.72	0.85	0.76	0.78	0.79	0.69	0.7	0.68
chr14_49050401_49051001	genehancer_id=GH14I049050;connected_gene=GC14M049052;score=0.44;connected_gene=GC14P049011;score=0.26	0.8	0.75	0.65	0.82	0.78	0.71	0.72	0.64	0.67	0.67	0.85	0.69	0.77	0.8	0.71	0.77	0.77	0.81	0.63	0.73	0.62	0.76	0.79	0.75	0.87	0.79	0.88	0.7	0.77	0.78	0.88	0.71	0.85	0.95	0.84	0.74	0.8	0.67	0.77	0.88	0.82	0.75	0.76	0.83	0.88	0.74	0.75	0.87
chr14_50602401_50603000	genehancer_id=GH14I050600;connected_gene=MAP4K5;score=10.94;connected_gene=ATL1;score=10.86;connected_gene=CDKL1;score=5.09;connected_gene=SNRPGP1;score=0.31;connected_gene=RN7SL452P;score=0.28	0.9	0.79	0.78	0.79	0.88	0.86	0.78	0.94	0.74	0.86	0.84	0.76	0.82	0.82	0.89	0.88	0.84	0.94	0.81	0.85	0.76	0.79	0.95	0.62	0.91	0.7	0.78	0.86	0.81	0.82	0.79	0.85	0.68	0.65	0.57	0.78	0.77	0.62	0.78	0.73	0.86	0.53	0.67	0.81	0.85	0.76	0.81	0.81
chr14_51450401_51450800	genehancer_id=GH14I051448;connected_gene=RNU6-1291P;score=10.69;connected_gene=FRMD6;score=10.48;connected_gene=ABHD12B;score=4.69;connected_gene=GC14P051436;score=0.39;connected_gene=SETP2;score=0.39	0.66	0.73	0.78	0.74	0.91	0.83	0.89	0.94	0.81	0.83	0.76	0.64	0.88	0.82	0.76	0.91	0.86	0.83	0.9	0.8	0.78	0.7	0.8	0.79	0.76	0.64	0.79	0.89	0.76	0.95	0.68	0.71	0.76	0.56	0.76	0.67	0.68	0.88	0.82	0.75	0.78	0.76	0.63	0.69	0.79	0.77	0.77	0.83
chr14_52514401_52514800	genehancer_id=GH14I052538;connected_gene=TXNDC16;score=0.39;connected_gene=GC14M052143;score=0.17	0.76	0.76	0.86	0.9	0.97	0.71	0.96	0.94	0.92	0.85	0.88	0.72	0.91	0.9	0.92	0.83	0.98	0.86	0.83	0.92	0.75	0.62	0.94	0.73	0.91	0.53	0.76	0.83	0.74	0.79	0.72	0.83	0.94	0.75	0.7	0.79	0.72	0.68	0.68	0.77	0.76	0.55	0.63	0.73	0.88	0.69	0.7	0.9
chr14_54910001_54910600	genehancer_id=GH14I054908;connected_gene=GCH1;score=12.62;connected_gene=ATG14;score=4.82;connected_gene=GMFB;score=4.31;connected_gene=LGALS3;score=2.72;connected_gene=FBXO34;score=2.33;connected_gene=MAPK1IP1L;score=1.66;connected_gene=GC14P054912;score=0.77	0.77	0.88	0.84	0.83	0.9	0.95	0.94	0.85	0.89	0.84	0.98	0.83	0.94	0.9	0.88	0.93	0.81	1	0.86	0.95	0.91	0.89	0.93	0.9	0.87	0.84	0.81	0.75	0.88	0.82	0.85	0.93	0.94	0.76	0.76	0.84	0.75	0.9	0.91	0.95	0.9	0.87	0.81	0.82	0.96	0.78	0.8	0.93
chr14_54930801_54932000	genehancer_id=GH14I054942;connected_gene=GCH1;score=11.15;connected_gene=GC14P054925;score=0.37;connected_gene=GC14M055005;score=0.21;connected_gene=WDHD1;score=0.18	0.88	0.86	0.69	0.79	0.88	0.78	0.78	0.8	0.89	0.81	0.83	0.72	0.82	0.89	0.84	0.85	0.86	0.85	0.89	0.87	0.8	0.83	0.86	0.65	0.92	0.66	0.67	0.83	0.85	0.75	0.7	0.62	0.64	0.67	0.59	0.64	0.74	0.84	0.66	0.77	0.8	0.7	0.81	0.66	0.86	0.74	0.8	0.82
chr14_58192401_58192800	genehancer_id=GH14I058198;connected_gene=ACTR10;score=550.77;connected_gene=GC14P058189;score=0.44;connected_gene=GC14P058110;score=0.17;connected_gene=C14orf37;score=0.15	0.71	0.75	0.69	0.92	0.87	0.81	0.6	0.77	0.87	0.76	0.75	0.74	0.79	0.83	0.81	0.77	0.85	0.81	0.82	0.88	0.77	0.88	0.85	0.8	0.84	0.56	0.68	0.68	0.78	0.59	0.39	0.78	0.64	0.75	0.45	0.58	0.62	0.59	0.81	0.79	0.75	0.73	0.71	0.7	0.83	0.56	0.65	0.68
chr14_58285201_58286200	genehancer_id=GH14I058283;connected_gene=HMGB1P14;score=550.77;connected_gene=ENSG00000258682;score=5.77;connected_gene=C14orf37;score=0.39;connected_gene=PSMA3-AS1;score=0.39;connected_gene=PIR55001;score=0.39	0.94	0.8	0.78	0.86	0.87	0.87	0.81	0.96	0.84	0.93	0.84	0.83	0.93	0.91	0.93	0.96	0.86	0.84	0.87	0.81	0.8	0.82	0.87	0.79	0.91	0.65	0.74	0.88	0.69	0.82	0.65	0.9	0.77	0.78	0.73	0.8	0.79	0.82	0.87	0.84	0.78	0.61	0.79	0.78	0.84	0.8	0.8	0.8
chr14_59130601_59130800	genehancer_id=GH14I059127;connected_gene=DAAM1;score=11.17;connected_gene=GPR135;score=11.03;connected_gene=DACT1;score=8.97;connected_gene=GC14M059136;score=0.44;connected_gene=GC14M059001;score=0.44	0.79	0.64	0.68	0.86	0.78	0.69	0.68	0.82	0.81	0.72	0.76	0.72	0.78	0.79	0.73	0.8	0.75	0.73	0.63	0.82	0.61	0.57	0.86	0.51	0.8	0.52	0.55	0.66	0.5	0.85	0.51	0.57	0.61	0.49	0.54	0.56	0.7	0.64	0.5	0.81	0.71	0.34	0.63	0.56	0.87	0.54	0.74	0.74
chr14_59236201_59238800	genehancer_id=GH14I059240;connected_gene=DAAM1;score=10.68;connected_gene=GC14P059252;score=0.39	0.95	0.82	0.79	0.8	0.84	0.86	0.8	0.86	0.77	0.87	0.8	0.73	0.89	0.83	0.81	0.87	0.85	0.84	0.81	0.87	0.78	0.77	0.93	0.72	0.88	0.73	0.7	0.78	0.72	0.77	0.76	0.76	0.79	0.8	0.74	0.78	0.78	0.83	0.78	0.83	0.8	0.68	0.77	0.76	0.82	0.73	0.77	0.85
chr14_60807201_60807400	genehancer_id=GH14I060808;connected_gene=MAD2L1P1;score=0.31;connected_gene=MNAT1;score=0.19;connected_gene=ENSG00000258892;score=0.19	0.93	0.67	0.78	0.83	0.92	0.86	0.92	0.83	0.67	0.77	0.94	0.91	0.73	0.88	0.83	0.9	1	0.8	0.81	0.83	0.91	1	0.89	0.88	0.92	0.57	0.86	0.75	0.68	0.67	0.93	0.83	0.75	0.58	0.78	0.62	0.85	0.59	0.86	0.93	0.75	0.64	0.64	0.92	0.8	0.57	0.93	0.93
chr14_64191800_64192400	genehancer_id=GH14I064191;connected_gene=ESR2;score=16.04;connected_gene=MTHFD1;score=11.01;connected_gene=PIR41332;score=0.29;connected_gene=GC14M064162;score=0.29;connected_gene=SYNE2;score=0.05	0.85	0.76	0.72	0.82	0.88	0.84	0.77	0.74	0.76	0.79	0.78	0.73	0.77	0.83	0.79	0.9	0.74	0.8	0.83	0.67	0.79	0.69	0.8	0.69	0.77	0.65	0.67	0.72	0.61	0.78	0.68	0.72	0.55	0.63	0.72	0.66	0.73	0.77	0.7	0.7	0.82	0.69	0.72	0.72	0.87	0.71	0.74	0.78
chr14_64223001_64223200	genehancer_id=GH14I064219;connected_gene=ESR2;score=30.13;connected_gene=MTHFD1;score=6.71;connected_gene=PIR41332;score=0.44;connected_gene=GC14M064162;score=0.22;connected_gene=SYNE2;score=0.05	0.68	0.67	0.62	1	0.89	0.65	0.88	0.86	0.89	0.94	0.73	0.58	0.81	0.9	0.85	0.86	0.82	0.84	0.78	0.92	0.94	0.94	0.82	0.68	0.88	0.53	0.5	0.63	0.73	0.78	0.84	0.64	0.55	0.68	0.56	0.56	0.81	0.7	0.74	0.83	0.71	0.48	0.62	0.72	0.78	0.5	0.85	0.73
chr14_65090401_65091800	genehancer_id=GH14I065091;connected_gene=RNU2-14P;score=11.69;connected_gene=CHURC1-FNTB;score=9.91;connected_gene=RAB15;score=8.46;connected_gene=FNTB;score=6.87;connected_gene=MAX;score=0.44;connected_gene=LOC100506321;score=0.39	0.86	0.78	0.77	0.84	0.87	0.82	0.87	0.81	0.82	0.82	0.76	0.65	0.87	0.87	0.76	0.87	0.87	0.87	0.75	0.81	0.77	0.81	0.91	0.79	0.86	0.62	0.66	0.84	0.78	0.8	0.77	0.76	0.7	0.81	0.72	0.73	0.74	0.81	0.79	0.86	0.74	0.65	0.88	0.76	0.79	0.73	0.78	0.83
chr14_65889601_65889800	genehancer_id=GH14I065879;connected_gene=NCOA4P1;score=550.77;connected_gene=GC14M065882;score=550.77;connected_gene=GC14M065746;score=0.12	0.88	0.87	0.88	0.9	0.72	0.86	0.78	0.83	0.71	0.87	0.85	0.84	0.84	0.86	0.69	0.87	0.84	0.86	0.87	0.89	0.75	0.94	0.91	0.85	0.82	0.94	0.86	0.87	0.8	0.82	1	0.96	0.97	0.72	0.95	0.89	0.86	0.86	0.95	0.91	0.87	0.79	1	0.81	0.97	0.87	0.93	0.92
chr14_67876401_67877000	genehancer_id=GH14I067875;connected_gene=RAD51B;score=0.22;connected_gene=PIR59795;score=0.16	0.83	0.76	0.75	0.88	0.89	0.84	0.75	0.76	0.82	0.87	0.74	0.7	0.8	0.8	0.76	0.85	0.68	0.83	0.77	0.79	0.81	0.87	0.85	0.83	0.83	0.71	0.62	0.79	0.81	0.76	0.69	0.72	0.71	0.79	0.62	0.68	0.83	0.7	0.76	0.72	0.81	0.69	0.84	0.81	0.81	0.68	0.81	0.81
chr14_68318401_68319400	genehancer_id=GH14I068318;connected_gene=ZFYVE26;score=4.90;connected_gene=GC14P068302;score=0.37;connected_gene=RPL7AP5;score=0.34;connected_gene=RAD51B;score=0.04	0.9	0.92	0.83	0.84	0.82	0.84	0.83	0.88	0.79	0.77	0.89	0.78	0.83	0.83	0.82	0.83	0.82	0.83	0.81	0.77	0.77	0.8	0.9	0.72	0.91	0.75	0.86	0.62	0.83	0.82	0.75	0.72	0.72	0.67	0.67	0.75	0.67	0.84	0.74	0.78	0.81	0.66	0.75	0.73	0.74	0.61	0.79	0.84
chr14_68420401_68421401	genehancer_id=GH14I068419;connected_gene=GC14M068422;score=0.77;connected_gene=LOC101927971;score=0.39;connected_gene=RAD51B;score=0.03	0.8	0.85	0.94	0.85	0.84	0.92	0.84	0.85	0.88	0.82	0.83	0.77	0.89	0.83	0.87	0.83	0.9	0.89	0.8	0.84	0.86	0.84	0.9	0.89	0.91	0.85	0.84	0.85	0.78	0.8	0.73	0.84	0.83	0.76	0.72	0.8	0.77	0.8	0.76	0.82	0.87	0.75	0.76	0.78	0.84	0.78	0.82	0.84
chr14_76576201_76576800	genehancer_id=GH14I076583;connected_gene=GC14M076582;score=0.77;connected_gene=PIR43954;score=0.44;connected_gene=GC14M076478;score=0.18;connected_gene=ENSG00000259124;score=0.11	0.66	0.61	0.57	0.58	0.52	0.55	0.64	0.59	0.51	0.57	0.72	0.54	0.6	0.53	0.6	0.56	0.61	0.46	0.43	0.56	0.46	0.57	0.62	0.6	0.53	0.57	0.63	0.64	0.67	0.61	0.57	0.66	0.68	0.56	0.56	0.59	0.56	0.73	0.55	0.62	0.59	0.55	0.64	0.63	0.57	0.69	0.55	0.6
chr14_77082601_77082800	genehancer_id=GH14I077082;connected_gene=TMEM63C;score=11.46;connected_gene=IRF2BPL;score=11.24;connected_gene=ENSG00000258473;score=0.77;connected_gene=LINC02289;score=0.44	0.78	0.91	0.76	0.81	0.85	0.69	0.86	0.82	0.64	0.76	0.79	0.61	0.81	0.85	0.74	0.72	0.79	0.86	0.85	0.74	0.57	0.84	0.83	0.93	0.88	0.5	0.67	0.52	0.67	0.69	0.57	0.48	0.75	0.66	0.44	0.53	0.71	0.51	0.62	0.66	0.72	0.58	0.48	0.81	0.71	0.5	0.67	0.83
chr14_77910001_77910600	genehancer_id=GH14I077914;connected_gene=LOC105370581;score=0.23;connected_gene=GC14M077822;score=0.16;connected_gene=ENSG00000199440;score=0.16;connected_gene=ADCK1;score=0.14	0.84	0.77	0.58	0.76	0.78	0.73	0.66	0.68	0.61	0.86	0.71	0.65	0.82	0.83	0.66	0.69	0.74	0.81	0.61	0.76	0.73	0.68	0.86	0.81	0.79	0.59	0.65	0.55	0.8	0.74	0.63	0.63	0.7	0.6	0.59	0.72	0.59	0.64	0.71	0.71	0.72	0.46	0.52	0.69	0.73	0.65	0.64	0.72
chr14_83779200_83780001	genehancer_id=GH14I083779;connected_gene=RNU6ATAC28P;score=0.31;connected_gene=ENSG00000258549;score=0.31;connected_gene=GC14P083687;score=0.16	0.83	0.77	0.85	0.85	0.79	0.79	0.77	0.7	0.79	0.76	0.89	0.68	0.85	0.84	0.97	0.82	0.86	0.91	0.64	0.84	0.79	0.84	0.83	0.86	0.81	0.66	0.74	0.77	0.62	0.78	0.7	0.68	0.83	0.49	0.78	0.69	0.68	0.73	0.68	0.78	0.81	0.83	0.81	0.68	0.76	0.8	0.72	0.84
chr14_84112401_84112601	genehancer_id=GH14I084127;connected_gene=MTND4P33;score=0.25;connected_gene=LINC02305;score=0.08	0.6	0.69	0.57	0.6	0.71	0.75	0.55	0.64	0.7	0.67	0.78	0.82	0.78	0.79	0.65	0.7	0.69	0.36	0.64	0.62	0.4	0.5	0.73	0.91	0.74	0.8	0.69	0.67	0.87	0.5	0.92	0.5	0.75	0.67	0.8	0.83	0.86	0.71	0.75	0.83	0.9	0.75	0.86	0.83	0.92	0.74	0.76	0.85
chr14_87955601_87956200	genehancer_id=GH14I087949;connected_gene=FAM35CP;score=550.77;connected_gene=GALC;score=40.73;connected_gene=ENSG00000258807;score=0.18	0.53	0.5	0.37	0.38	0.54	0.53	0.45	0.42	0.63	0.41	0.49	0.58	0.43	0.35	0.42	0.44	0.42	0.53	0.48	0.41	0.43	0.55	0.58	0.4	0.6	0.47	0.32	0.2	0.35	0.4	0.32	0.38	0.35	0.37	0.2	0.36	0.38	0.34	0.36	0.46	0.31	0.24	0.46	0.39	0.52	0.37	0.54	0.51
chr14_95817201_95818800	genehancer_id=GH14I095876;connected_gene=TUNAR;score=550.77;connected_gene=ENSG00000258516;score=0.44	0.58	0.53	0.51	0.61	0.45	0.52	0.56	0.53	0.53	0.55	0.55	0.44	0.61	0.57	0.5	0.6	0.56	0.53	0.48	0.57	0.4	0.38	0.53	0.39	0.64	0.68	0.61	0.58	0.65	0.56	0.55	0.58	0.71	0.55	0.51	0.63	0.51	0.69	0.56	0.6	0.56	0.66	0.51	0.52	0.59	0.53	0.58	0.61
chr14_98809000_98809400	genehancer_id=GH14I098818;connected_gene=LOC105370658;score=0.77;connected_gene=GC14P098810;score=0.44	0.61	0.48	0.61	0.58	0.6	0.58	0.54	0.58	0.6	0.53	0.68	0.57	0.62	0.73	0.53	0.66	0.53	0.56	0.52	0.59	0.56	0.56	0.57	0.47	0.58	0.56	0.62	0.49	0.61	0.7	0.65	0.66	0.62	0.68	0.68	0.6	0.5	0.55	0.72	0.68	0.69	0.64	0.68	0.67	0.57	0.7	0.6	0.65
chr14_98896401_98896600	genehancer_id=GH14I098891;connected_gene=GC14M098917;score=0.31;connected_gene=ENSG00000278990;score=0.31;connected_gene=ENSG00000237342;score=0.25	0.87	0.86	0.92	0.83	0.86	0.8	1	0.9	0.9	0.88	0.93	0.89	0.93	0.87	0.88	0.92	0.95	0.86	0.78	0.93	0.75	0.91	1	1	1	0.62	0.85	0.78	0.8	0.79	0.73	0.56	0.55	0.91	0.62	0.89	1	1	0.5	1	0.8	0.85	0.82	0.93	0.79	0.83	0.78	0.89
chr14_99676401_99677001	genehancer_id=GH14I099673;connected_gene=GC14P099668;score=0.77;connected_gene=CYP46A1;score=0.39;connected_gene=HHIPL1;score=0.20	0.82	0.74	0.79	0.78	0.68	0.73	0.78	0.8	0.76	0.72	0.8	0.63	0.77	0.87	0.7	0.78	0.76	0.8	0.68	0.78	0.8	0.62	0.72	0.77	0.75	0.88	0.75	0.74	0.81	0.78	0.82	0.8	0.76	0.79	0.83	0.79	0.78	0.85	0.76	0.79	0.79	0.74	0.81	0.81	0.83	0.8	0.72	0.8
chr15_24752201_24753400	genehancer_id=GH15I024763;connected_gene=SNRPN;score=11.53;connected_gene=PWRN2;score=4.47;connected_gene=PIR54184;score=0.28;connected_gene=PIR61722;score=0.18	0.53	0.53	0.52	0.5	0.56	0.61	0.59	0.54	0.58	0.5	0.52	0.53	0.67	0.57	0.45	0.48	0.45	0.62	0.59	0.57	0.39	0.69	0.55	0.48	0.52	0.67	0.69	0.58	0.58	0.68	0.52	0.61	0.64	0.67	0.7	0.55	0.69	0.6	0.72	0.65	0.58	0.61	0.5	0.47	0.71	0.63	0.55	0.67
chr15_26227201_26227400	genehancer_id=GH15I026231;connected_gene=LOC105370739;score=0.17;connected_gene=PIR55943;score=0.16	0.42	0.71	0.46	0.53	0.71	0.69	0.42	0.6	0.69	0.61	0.67	0.43	0.41	0.66	0.62	0.67	0.64	0.67	0.69	0.5	0.5	0.6	0.43	0.29	0.53	0.82	0.86	0.3	0.73	0.77	0.67	0.58	0.76	0.83	0.89	0.44	0.8	0.88	0.81	0.73	0.67	0.47	0.57	0.75	0.57	0.81	0.62	0.56
chr15_27954801_27955000	genehancer_id=GH15I027988;connected_gene=GC15P028069;score=0.18;connected_gene=RPL5P32;score=0.16;connected_gene=OCA2;score=0.14	0.76	0.87	0.93	0.76	0.77	0.91	0.73	0.7	0.84	0.8	0.68	0.8	0.78	0.79	0.77	0.72	0.81	0.75	0.74	0.78	0.7	0.89	0.76	0.88	0.77	0.78	0.9	0.91	0.81	0.7	0.87	0.88	0.86	0.89	0.85	0.81	0.86	0.93	0.91	0.97	0.89	0.86	0.84	0.89	0.92	0.7	0.76	0.88
chr15_33955801_33957000	genehancer_id=GH15I033957;connected_gene=CHRM5;score=0.39;connected_gene=GC15M033869;score=0.17;connected_gene=AVEN;score=0.13	0.81	0.79	0.81	0.81	0.82	0.85	0.83	0.85	0.66	0.71	0.82	0.75	0.87	0.81	0.77	0.84	0.76	0.82	0.82	0.74	0.84	0.77	0.92	0.82	0.8	0.61	0.73	0.67	0.83	0.82	0.75	0.64	0.73	0.69	0.73	0.77	0.79	0.75	0.75	0.74	0.79	0.58	0.68	0.85	0.85	0.76	0.83	0.81
chr15_33968201_33969000	genehancer_id=GH15I033968;connected_gene=CHRM5;score=550.77;connected_gene=ENSG00000278472;score=0.77;connected_gene=AVEN;score=0.14	0.83	0.74	0.67	0.75	0.78	0.72	0.71	0.73	0.71	0.72	0.67	0.73	0.73	0.79	0.72	0.8	0.79	0.77	0.67	0.77	0.72	0.7	0.8	0.64	0.73	0.55	0.68	0.65	0.75	0.66	0.64	0.67	0.69	0.69	0.54	0.65	0.69	0.71	0.69	0.65	0.71	0.59	0.8	0.72	0.73	0.65	0.73	0.76
chr15_35166601_35167400	genehancer_id=GH15I035166;connected_gene=ENSG00000259336;score=0.77;connected_gene=PIR59365;score=0.26	0.89	0.52	0.62	0.54	0.79	0.72	0.65	0.82	0.72	0.71	0.5	0.58	0.74	0.75	0.64	0.71	0.88	0.91	0.57	0.97	0.77	0.76	0.88	0.6	0.92	0.72	0.69	0.69	0.39	0.61	0.76	0.68	0.46	0.48	0.58	0.32	0.59	0.55	0.74	0.88	0.75	0.52	0.89	0.55	0.7	0.55	0.68	0.71
chr15_35602801_35603200	genehancer_id=GH15I035624;connected_gene=GC15P035618;score=0.44;connected_gene=PIR60067;score=0.29;connected_gene=DPH6-AS1;score=0.18	0.85	0.94	0.9	0.8	0.81	0.88	0.91	0.9	0.78	0.85	0.93	0.96	1	0.86	0.87	0.91	0.88	0.91	0.89	0.94	0.9	0.91	0.94	0.96	0.83	0.91	0.91	0.78	0.72	0.84	0.95	0.93	0.84	0.79	0.9	0.84	0.84	0.82	0.78	0.85	0.77	0.92	0.85	0.83	0.76	0.95	0.85	0.78
chr15_38822601_38824400	genehancer_id=GH15I038823;connected_gene=C15orf54;score=4.89;connected_gene=ENSG00000274281;score=0.31;connected_gene=LOC102724253;score=0.21	0.73	0.63	0.69	0.69	0.66	0.7	0.75	0.67	0.69	0.69	0.73	0.63	0.7	0.73	0.74	0.67	0.68	0.61	0.71	0.68	0.48	0.61	0.71	0.69	0.71	0.76	0.72	0.7	0.69	0.73	0.74	0.75	0.7	0.84	0.78	0.69	0.69	0.78	0.77	0.76	0.66	0.81	0.81	0.65	0.78	0.74	0.73	0.71
chr15_39341001_39341400	genehancer_id=GH15I039344;connected_gene=ENSG00000259447;score=0.29;connected_gene=LOC105370777;score=0.18	0.87	0.79	0.79	0.9	0.85	0.86	0.72	0.79	0.84	0.77	0.71	0.76	0.93	0.85	0.88	0.91	0.84	0.83	0.85	0.85	0.81	0.81	0.93	0.73	0.89	0.63	0.75	0.71	0.69	0.68	0.78	0.63	0.68	0.77	0.66	0.7	0.78	0.78	0.73	0.72	0.93	0.51	0.88	0.84	0.87	0.75	0.73	0.86
chr15_39400800_39401400	genehancer_id=GH15I039400;connected_gene=EIF2AK4;score=11.91;connected_gene=LOC105370777;score=0.31;connected_gene=ENSG00000259447;score=0.16	0.81	0.82	0.63	0.87	0.84	0.85	0.71	0.78	0.7	0.81	0.88	0.65	0.89	0.92	0.87	0.83	0.91	0.89	0.87	0.84	0.79	0.73	0.84	0.58	0.82	0.58	0.64	0.65	0.63	0.75	0.67	0.75	0.66	0.71	0.45	0.59	0.61	0.83	0.71	0.71	0.76	0.51	0.73	0.78	0.86	0.7	0.84	0.82
chr15_39457001_39457200	genehancer_id=GH15I039454;connected_gene=KNSTRN;score=5.34;connected_gene=LOC105370783;score=0.37;connected_gene=LOC105370777;score=0.31	0.82	0.84	0.81	0.83	0.92	0.81	0.55	0.89	0.8	0.71	0.81	0.56	0.88	0.84	0.78	0.82	0.9	0.92	0.76	0.8	0.61	0.63	0.84	0.94	0.91	0.67	0.69	0.76	0.55	0.79	0.62	0.62	0.73	0.52	0.54	0.61	0.73	0.81	0.62	0.81	0.68	0.54	0.52	0.66	0.84	0.38	0.84	0.85
chr15_40370001_40370200	genehancer_id=GH15I040366;connected_gene=ENSG00000259368;score=550.77;connected_gene=KNSTRN;score=57.83;connected_gene=DISP2;score=33.08;connected_gene=IVD;score=24.85;connected_gene=RAD51-AS1;score=13.01;connected_gene=ENSG00000259211;score=11.75;connected_gene=EIF2AK4;score=9.96	0.92	0.86	0.9	0.86	0.9	0.89	0.88	0.92	0.78	0.92	0.9	0.87	0.82	0.98	0.87	0.88	0.86	0.88	0.72	0.92	0.74	0.9	0.89	0.86	0.83	0.97	0.97	0.92	0.86	0.88	0.96	0.96	0.96	0.95	0.91	0.88	0.87	0.96	0.92	0.9	0.82	0.88	0.91	0.88	0.87	0.88	0.93	0.91
chr15_44788801_44789000	genehancer_id=GH15I044783;connected_gene=GC15M044783;score=550.77;connected_gene=TRIM69;score=21.48;connected_gene=B2M;score=2.97;connected_gene=GC15M044790;score=0.39	0.53	0.43	0.41	0.4	0.5	0.42	0.11	0.36	0.53	0.32	0.46	0.42	0.35	0.42	0.39	0.4	0.33	0.39	0.46	0.45	0.38	0.32	0.62	0.43	0.31	0.24	0.2	0.24	0.26	0.41	0.24	0.25	0.27	0.25	0.3	0.24	0.32	0.42	0.3	0.51	0.3	0.12	0.15	0.41	0.51	0.3	0.19	0.38
chr15_45719401_45719800	genehancer_id=GH15I045714;connected_gene=SPATA5L1;score=11.39;connected_gene=LOC105370802;score=0.44;connected_gene=GC15M045750;score=0.25	0.83	0.63	0.55	0.58	0.57	0.6	0.6	0.51	0.61	0.51	0.58	0.55	0.58	0.66	0.76	0.66	0.69	0.69	0.53	0.6	0.44	0.59	0.68	0.61	0.6	0.52	0.71	0.57	0.61	0.58	0.6	0.57	0.62	0.69	0.64	0.57	0.62	0.72	0.61	0.73	0.64	0.74	0.71	0.63	0.69	0.72	0.76	0.78
chr15_47196200_47197400	genehancer_id=GH15I047196;connected_gene=SEMA6D;score=0.39;connected_gene=GC15M047252;score=0.21	0.25	0.26	0.26	0.26	0.36	0.31	0.31	0.17	0.26	0.41	0.32	0.37	0.27	0.34	0.41	0.34	0.37	0.32	0.31	0.38	0.21	0.31	0.24	0.32	0.39	0.26	0.24	0.47	0.28	0.22	0.26	0.22	0.22	0.23	0.24	0.15	0.17	0.31	0.28	0.32	0.31	0.21	0.37	0.23	0.29	0.38	0.26	0.22
chr15_49023400_49023601	genehancer_id=GH15I049035;connected_gene=SHC4;score=16.62;connected_gene=CEP152;score=9.23;connected_gene=RN7SL577P;score=0.44;connected_gene=SECISBP2L;score=0.39;connected_gene=GC15P049001;score=0.29	0.96	0.91	0.95	0.79	0.92	0.88	0.92	1	1	0.88	0.87	0.93	0.95	0.98	0.89	0.98	0.97	1	0.9	0.96	0.96	0.79	1	0.96	0.97	0.97	0.9	0.76	0.96	0.83	0.92	0.96	0.86	0.96	0.77	0.83	0.94	0.85	0.88	0.95	0.91	0.86	0.93	0.9	0.85	0.91	0.92	0.9
chr15_49199401_49199800	genehancer_id=GH15I049195;connected_gene=GALK2;score=12.02;connected_gene=COPS2;score=12.02;connected_gene=RN7SL307P;score=0.77;connected_gene=GC15P049181;score=0.39	0.86	0.81	0.94	0.8	0.9	0.91	0.83	0.85	0.98	0.88	0.93	0.79	0.94	0.93	0.88	0.89	0.98	0.82	0.82	0.66	0.71	0.78	0.89	0.78	0.83	0.67	0.84	0.68	0.86	0.74	0.9	0.69	0.75	0.79	0.71	0.81	0.81	0.77	0.75	0.94	0.86	0.62	0.81	0.8	0.89	0.89	0.77	0.83
chr15_53080001_53081200	genehancer_id=GH15I053080;connected_gene=LOC105370823;score=0.77;connected_gene=GC15M057439;score=0.29;connected_gene=GC15P052988;score=0.16;connected_gene=LINC02490;score=0.06	0.62	0.57	0.62	0.57	0.62	0.66	0.7	0.58	0.56	0.62	0.65	0.68	0.57	0.7	0.66	0.63	0.56	0.67	0.71	0.72	0.61	0.61	0.62	0.59	0.64	0.56	0.53	0.59	0.56	0.63	0.58	0.58	0.58	0.47	0.53	0.54	0.65	0.53	0.54	0.56	0.55	0.57	0.6	0.57	0.5	0.71	0.57	0.59
chr15_56251001_56252400	genehancer_id=GH15I056251;connected_gene=ENSG00000275417;score=0.77;connected_gene=TEX9;score=0.44;connected_gene=RNU6-1287P;score=0.34;connected_gene=GC15M056738;score=0.34	0.75	0.81	0.65	0.78	0.77	0.82	0.63	0.77	0.79	0.79	0.8	0.6	0.76	0.69	0.81	0.82	0.89	0.88	0.79	0.78	0.69	0.73	0.8	0.65	0.79	0.47	0.72	0.69	0.69	0.72	0.57	0.56	0.62	0.57	0.52	0.64	0.55	0.57	0.74	0.8	0.77	0.57	0.7	0.62	0.81	0.69	0.76	0.76
chr15_58343801_58344801	genehancer_id=GH15I058343;connected_gene=SLTM;score=16.18;connected_gene=LIPC;score=11.31;connected_gene=ADAM10;score=10.22;connected_gene=LOC101928635;score=0.39;connected_gene=ALDH1A2;score=0.10	0.79	0.76	0.76	0.8	0.76	0.74	0.67	0.79	0.8	0.79	0.78	0.6	0.67	0.83	0.75	0.82	0.8	0.8	0.75	0.74	0.83	0.69	0.91	0.56	0.8	0.47	0.52	0.67	0.59	0.63	0.6	0.51	0.64	0.55	0.65	0.59	0.74	0.72	0.68	0.75	0.71	0.54	0.68	0.52	0.72	0.56	0.76	0.75
chr15_58355401_58356600	genehancer_id=GH15I058357;connected_gene=LOC101928635;score=0.31;connected_gene=LIPC;score=0.23;connected_gene=ALDH1A2;score=0.12	0.79	0.75	0.76	0.76	0.75	0.74	0.72	0.81	0.78	0.77	0.79	0.81	0.71	0.76	0.74	0.84	0.75	0.78	0.8	0.78	0.73	0.61	0.73	0.8	0.76	0.68	0.66	0.77	0.82	0.71	0.72	0.7	0.73	0.67	0.71	0.71	0.73	0.76	0.68	0.7	0.72	0.68	0.7	0.69	0.74	0.66	0.69	0.73
chr15_58840000_58840401	genehancer_id=GH15I058833;connected_gene=LOC101928725;score=16.78;connected_gene=MINDY2;score=11.45;connected_gene=SNORD3P1;score=11.43;connected_gene=ENSG00000225798;score=10.86;connected_gene=SLTM;score=10.78;connected_gene=ADAM10;score=10.74;connected_gene=LIPC;score=9.76;connected_gene=ENSG00000259402;score=0.37;connected_gene=GC15P058860;score=0.31	0.72	0.86	0.76	0.75	0.74	0.74	0.66	0.77	0.72	0.72	0.76	0.65	0.81	0.86	0.75	0.79	0.73	0.9	0.73	0.85	0.66	0.65	0.91	0.59	0.68	0.66	0.71	0.62	0.56	0.57	0.65	0.6	0.53	0.61	0.48	0.58	0.58	0.65	0.65	0.65	0.71	0.68	0.74	0.66	0.74	0.73	0.64	0.66
chr15_60161201_60161600	genehancer_id=GH15I060155;connected_gene=LOC105370839;score=0.39;connected_gene=ENSG00000259223;score=0.28	0.8	0.85	0.86	0.81	0.72	0.82	0.78	0.69	0.69	0.69	0.71	0.78	0.75	0.82	0.71	0.83	0.73	0.85	0.58	0.75	0.67	0.6	0.79	0.82	0.73	0.82	0.82	0.79	0.84	0.76	0.81	0.75	0.78	0.79	0.74	0.73	0.77	0.87	0.8	0.91	0.68	0.77	0.93	0.89	0.79	0.79	0.75	0.83
chr15_60257601_60258000	genehancer_id=GH15I060255;connected_gene=LOC105370840;score=0.23;connected_gene=GC15M060194;score=0.21;connected_gene=GC15M060193;score=0.21;connected_gene=PIR59409;score=0.21;connected_gene=GC15M060192;score=0.21;connected_gene=LOC105370839;score=0.17	0.9	0.67	0.74	0.71	0.57	0.68	0.84	0.69	0.71	0.7	0.71	0.7	0.71	0.79	0.88	0.76	0.69	0.75	0.71	0.68	0.71	0.81	0.82	0.71	0.78	0.82	0.8	0.79	0.79	0.77	0.71	0.74	0.74	0.88	0.77	0.83	0.67	0.78	0.83	0.83	0.82	0.84	0.74	0.73	0.78	0.75	0.75	0.78
chr15_62428801_62429000	genehancer_id=GH15I062426;connected_gene=TLN2;score=0.28;connected_gene=GC15P069436;score=0.20	0.8	0.9	0.8	0.92	0.92	0.92	1	0.92	1	1	1	0.95	1	0.88	0.96	0.94	0.79	0.89	0.95	1	0.82	1	1	1	0.67	0.88	0.93	0.85	0.93	0.91	0.86	0.83	0.85	0.92	0.73	0.89	0.91	0.86	0.89	0.75	1	0.9	0.86	1	0.73	1	0.54	0.75
chr15_63407201_63409200	genehancer_id=GH15I063407;connected_gene=CA12;score=30.86;connected_gene=USP3;score=10.60;connected_gene=APH1B;score=10.35;connected_gene=FBXL22;score=9.92;connected_gene=LINC02568;score=0.37;connected_gene=ENSG00000259268;score=0.21	0.87	0.73	0.85	0.82	0.81	0.86	0.85	0.84	0.84	0.83	0.77	0.72	0.89	0.87	0.8	0.89	0.83	0.8	0.78	0.85	0.81	0.76	0.83	0.82	0.81	0.66	0.72	0.72	0.8	0.79	0.78	0.77	0.73	0.76	0.79	0.81	0.78	0.79	0.84	0.77	0.77	0.74	0.79	0.77	0.72	0.74	0.73	0.81
chr15_64237601_64238200	genehancer_id=GH15I064232;connected_gene=ENSG00000252774;score=10.93;connected_gene=SNX22;score=10.18;connected_gene=TRIP4;score=9.23;connected_gene=CSNK1G1;score=7.14;connected_gene=RBPMS2;score=5.84;connected_gene=PIR46026;score=0.31;connected_gene=PIR62634;score=0.20;connected_gene=ENSG00000259316;score=0.11	0.83	0.8	0.82	0.88	0.82	0.8	0.74	0.85	0.82	0.78	0.86	0.8	0.83	0.91	0.85	0.84	0.81	0.85	0.85	0.85	0.77	0.84	0.89	0.71	0.83	0.78	0.63	0.81	0.77	0.84	0.74	0.8	0.75	0.79	0.82	0.68	0.98	0.76	0.78	0.67	0.83	0.62	0.76	0.74	0.83	0.81	0.78	0.75
chr15_65633801_65634601	genehancer_id=GH15I065632;connected_gene=SLC24A1;score=19.38;connected_gene=INTS14;score=11.04;connected_gene=GC15P069495;score=0.77;connected_gene=LOC102723464;score=0.39	0.74	0.87	0.78	0.89	0.97	0.89	0.84	0.85	0.81	0.77	0.85	0.84	0.82	0.84	0.86	0.9	0.9	0.9	0.86	0.95	0.78	0.86	0.87	0.84	0.84	0.79	0.78	0.7	0.8	0.84	0.79	0.82	0.73	0.75	0.84	0.78	0.71	0.82	0.82	0.75	0.89	0.77	0.83	0.83	0.85	0.81	0.72	0.87
chr15_67772801_67773400	genehancer_id=GH15I067768;connected_gene=MAP2K5;score=20.36;connected_gene=SKOR1;score=10.14;connected_gene=RNU6-1;score=10.10;connected_gene=LOC101929076;score=10.10;connected_gene=HNRNPA1P5;score=0.11	0.96	0.78	0.89	0.88	0.93	0.94	1	0.95	0.96	0.87	0.97	0.95	1	0.93	0.91	0.97	0.85	0.94	0.92	1	0.93	0.89	1	0.85	0.9	0.81	0.92	0.92	0.88	0.96	0.89	0.85	0.97	0.92	0.74	0.61	0.96	1	0.93	0.83	0.93	0.73	0.93	0.83	0.91	0.76	0.83	0.98
chr15_68604001_68604600	genehancer_id=GH15I068605;connected_gene=SKOR1;score=11.78;connected_gene=GC15M068576;score=0.31;connected_gene=GC15M068584;score=0.26;connected_gene=CORO2B;score=0.25	0.72	0.72	0.67	0.66	0.67	0.61	0.62	0.69	0.55	0.59	0.72	0.56	0.9	0.7	0.77	0.76	0.77	0.77	0.8	0.64	0.43	0.61	0.82	0.76	0.79	0.43	0.37	0.66	0.55	0.57	0.54	0.58	0.67	0.61	0.51	0.51	0.53	0.62	0.6	0.57	0.77	0.63	0.65	0.59	0.67	0.45	0.56	0.66
chr15_69103601_69105200	genehancer_id=GH15I069095;connected_gene=ENSG00000259222;score=0.37;connected_gene=EWSAT1;score=0.34;connected_gene=GC15M069102;score=0.28	0.77	0.65	0.74	0.72	0.77	0.75	0.69	0.72	0.78	0.71	0.67	0.58	0.78	0.76	0.8	0.73	0.81	0.8	0.68	0.72	0.73	0.76	0.79	0.59	0.76	0.68	0.66	0.65	0.63	0.71	0.6	0.64	0.69	0.67	0.57	0.67	0.65	0.73	0.69	0.61	0.74	0.49	0.66	0.65	0.74	0.55	0.73	0.74
chr15_70615201_70616600	genehancer_id=GH15I070617;connected_gene=SALRNA3;score=0.77;connected_gene=SALRNA2;score=0.37	0.63	0.59	0.64	0.61	0.76	0.66	0.65	0.71	0.54	0.79	0.72	0.52	0.73	0.78	0.7	0.7	0.69	0.67	0.52	0.67	0.62	0.59	0.73	0.49	0.64	0.5	0.43	0.57	0.61	0.52	0.61	0.51	0.41	0.52	0.62	0.47	0.47	0.67	0.57	0.61	0.62	0.44	0.6	0.61	0.67	0.56	0.54	0.65
chr15_71464801_71466000	genehancer_id=GH15I071465;connected_gene=GC15P071507;score=0.26;connected_gene=GC15P071396;score=0.20;connected_gene=GC15P071384;score=0.18;connected_gene=THSD4;score=0.05	0.86	0.82	0.85	0.83	0.82	0.86	0.76	0.73	0.84	0.82	0.9	0.81	0.89	0.91	0.93	0.9	0.95	0.87	0.85	0.85	0.79	0.91	0.88	0.88	0.93	0.86	0.93	0.68	0.84	0.83	0.93	0.67	0.79	0.65	0.87	0.57	0.85	0.85	0.7	0.68	0.82	0.72	0.84	0.69	0.81	0.86	0.81	0.82
chr15_77113200_77113600	genehancer_id=GH15I077112;connected_gene=LOC101929457;score=7.51;connected_gene=TSPAN3;score=7.45;connected_gene=GC15M077111;score=0.77;connected_gene=PIR35714;score=0.77;connected_gene=HMGN1P27;score=0.16;connected_gene=PEAK1;score=0.06	0.89	0.8	1	0.85	0.85	0.91	0.57	0.88	0.79	0.92	0.82	1	0.9	0.94	0.88	0.9	0.93	0.92	0.89	0.93	1	0.8	1	0.71	1	0.86	0.78	0.79	0.82	0.86	0.64	1	0.69	0.76	0.67	0.8	0.75	0.86	0.83	0.6	0.85	0.64	0.83	0.77	0.88	0.64	0.8	0.95
chr15_78276200_78277200	genehancer_id=GH15I078275;connected_gene=CRABP1;score=10.30;connected_gene=IREB2;score=10.14;connected_gene=TBC1D2B;score=9.93;connected_gene=SH2D7;score=9.93;connected_gene=ENSG00000259562;score=9.31;connected_gene=WDR61;score=6.23;connected_gene=LOC105370910;score=0.77;connected_gene=LOC105370911;score=0.39;connected_gene=DNAJA4;score=0.39;connected_gene=GC15M078021;score=0.05	0.88	0.86	0.72	0.84	0.89	0.78	0.78	0.83	0.74	0.8	0.84	0.76	0.82	0.8	0.84	0.85	0.8	0.84	0.71	0.79	0.73	0.83	0.85	0.65	0.86	0.75	0.78	0.77	0.66	0.85	0.73	0.67	0.77	0.76	0.7	0.79	0.76	0.8	0.81	0.6	0.66	0.68	0.71	0.75	0.82	0.73	0.77	0.8
chr15_80232001_80232600	genehancer_id=GH15I080242;connected_gene=CTXND1;score=0.44;connected_gene=GC15P080189;score=0.23	0.73	0.69	0.74	0.63	0.75	0.74	0.71	0.79	0.74	0.75	0.79	0.64	0.84	0.81	0.79	0.82	0.79	0.73	0.78	0.75	0.8	0.81	0.85	0.69	0.75	0.7	0.73	0.72	0.71	0.67	0.65	0.75	0.7	0.68	0.68	0.74	0.66	0.66	0.82	0.82	0.73	0.62	0.76	0.74	0.81	0.68	0.66	0.84
chr15_80590401_80591200	genehancer_id=GH15I080583;connected_gene=ENSG00000259649;score=12.75;connected_gene=CEMIP;score=10.54;connected_gene=TLNRD1;score=2.84;connected_gene=ARNT2;score=2.05;connected_gene=MIR5572;score=0.44;connected_gene=GC15P080662;score=0.18	0.33	0.29	0.37	0.29	0.43	0.26	0.26	0.31	0.25	0.21	0.31	0.3	0.23	0.28	0.25	0.31	0.24	0.31	0.28	0.24	0.3	0.32	0.24	0.37	0.29	0.23	0.22	0.21	0.2	0.26	0.26	0.31	0.16	0.19	0.2	0.22	0.36	0.13	0.19	0.29	0.43	0.25	0.21	0.18	0.24	0.31	0.25	0.22
chr15_80830401_80830600	genehancer_id=GH15I080831;connected_gene=MIR549A;score=0.44;connected_gene=GC15P080826;score=0.44;connected_gene=CEMIP;score=0.23	0.63	0.42	0.65	0.7	0.76	0.47	0.42	0.62	0.59	0.69	0.7	0.56	0.63	0.62	0.62	0.76	0.53	0.67	0.58	0.59	0.47	0.42	0.69	0.65	0.75	0.47	0.42	0.44	0.32	0.5	0.38	0.44	0.5	0.34	0.43	0.27	0.68	0.67	0.42	0.67	0.5	0.38	0.54	0.46	0.56	0.67	0.83	0.75
chr15_80836601_80837401	genehancer_id=GH15I080835;connected_gene=MIR549A;score=0.44;connected_gene=GC15P080826;score=0.39;connected_gene=CEMIP;score=0.22	0.73	0.85	0.76	0.82	0.81	0.86	0.84	0.82	0.8	0.82	0.92	0.69	0.88	0.84	0.75	0.83	0.84	0.86	0.71	0.79	0.79	0.83	0.88	0.82	0.84	0.73	0.72	0.62	0.8	0.75	0.68	0.82	0.68	0.66	0.73	0.85	0.71	0.83	0.87	0.78	0.81	0.75	0.71	0.68	0.89	0.75	0.84	0.86
chr15_81020400_81020600	genehancer_id=GH15I081014;connected_gene=MESD;score=23.43;connected_gene=GC15P081022;score=0.44;connected_gene=CFAP161;score=0.44	0.8	0.8	0.56	0.5	0.67	0.6	0.67	0.57	0.55	0.69	0.58	0.53	0.54	0.59	0.77	0.58	0.56	0.6	0.54	0.6	0.67	0.7	0.87	0.41	0.53	0.38	0.58	0.73	0.62	0.62	0.29	0.75	0.11	0.42	0.33	0.76	0.67	0.14	0.44	0.5	0.67	0.4	0.45	0.38	0.56	0.5	0.33	0.52
chr15_83088601_83089000	genehancer_id=GH15I083086;connected_gene=BTBD1;score=12.04;connected_gene=C15orf40;score=10.21;connected_gene=HOMER2;score=6.56;connected_gene=WHAMM;score=4.35;connected_gene=GC15P083164;score=0.44;connected_gene=ENSG00000260351;score=0.20;connected_gene=LOC105370928;score=0.08	0.8	0.6	0.57	0.62	0.56	0.71	0.71	0.55	0.36	0.67	0.63	0.64	0.86	0.69	0.67	0.67	0.57	0.75	0.47	0.78	0.5	0.67	0.85	0.31	0.71	0.3	0.47	0.47	0.64	0.43	0.33	0.33	0.71	0.44	0.33	0.55	0.5	0.6	0.42	0.63	0.79	0.21	0.5	0.7	0.55	0.6	0.5	0.5
chr15_88219000_88219201	genehancer_id=GH15I088220;connected_gene=NTRK3-AS1;score=0.29;connected_gene=NTRK3;score=0.28;connected_gene=MED28P6;score=0.18	0.55	0.46	0.42	0.58	0.57	0.52	0.51	0.55	0.57	0.5	0.56	0.38	0.55	0.48	0.6	0.53	0.59	0.42	0.67	0.52	0.69	0.6	0.41	0.57	0.57	0.67	0.54	0.73	0.5	0.6	0.57	0.62	0.63	0.69	0.66	0.63	0.62	0.66	0.64	0.59	0.54	0.62	0.64	0.56	0.62	0.63	0.64	0.66
chr15_90222601_90222800	genehancer_id=GH15I090221;connected_gene=SEMA4B;score=8.97;connected_gene=ENSG00000228998;score=8.28;connected_gene=CIB1;score=7.71;connected_gene=PIR48569;score=0.39;connected_gene=RPS12P26;score=0.39	0.1	0.38	0.62	0.33	0.4	0.14	0.43	0.33	0.25	0.25	0.33	0.5	0.14	0.36	0.33	0.21	0.24	0.18	0.33	0.2	0.43	0.4	0.33	0.45	0.1	0.4	0.42	0.3	0.33	0.44	0.57	0.38	0.38	0.42	0	0.4	0.5	0.3	0.6	0.38	0.33	0.5	0.18	0.55	0.4	0.5	0.38	0.4
chr15_90801601_90802000	genehancer_id=GH15I090807;connected_gene=BLM;score=15.78;connected_gene=FURIN;score=11.78;connected_gene=FES;score=11.75;connected_gene=ENSG00000200677;score=11.70;connected_gene=VPS33B-DT;score=11.65;connected_gene=MAN2A2;score=11.28;connected_gene=CRTC3;score=10.13;connected_gene=GABARAPL3;score=9.83;connected_gene=PIR44829;score=0.77;connected_gene=GC15M090794;score=0.39;connected_gene=GC15M09…	0.91	0.88	0.67	0.89	0.89	0.86	0.94	0.88	0.86	0.76	0.9	0.85	0.86	0.96	0.84	0.92	0.96	0.95	0.87	0.88	0.92	0.84	1	0.8	0.91	0.88	0.75	0.8	0.83	0.8	0.87	0.85	0.68	0.8	0.8	0.79	0.81	0.83	0.94	0.69	0.73	0.7	0.84	0.8	0.8	0.84	0.88	0.91
chr15_90979401_90980000	genehancer_id=GH15I090981;connected_gene=RCCD1;score=13.11;connected_gene=VPS33B;score=7.00;connected_gene=GC15M090978;score=0.77;connected_gene=ENSG00000200142;score=0.77;connected_gene=PRC1;score=0.39;connected_gene=PRC1-AS1;score=0.37;connected_gene=GC15P090938;score=0.26	0.78	0.85	0.44	0.63	0.65	0.9	0.65	0.61	0.74	0.7	0.75	0.73	0.94	0.76	0.86	0.84	0.86	0.84	0.6	0.81	0.76	0.75	0.84	0.53	0.85	0.6	0.7	0.64	0.69	0.72	0.52	0.75	0.57	0.69	0.59	0.61	0.38	0.86	0.62	0.71	0.67	0.61	0.67	0.67	0.81	0.56	0.75	0.76
chr15_92057001_92057800	genehancer_id=GH15I092069;connected_gene=SLCO3A1;score=14.66;connected_gene=GC15P092170;score=0.15	0.8	0.7	0.75	0.72	0.81	0.73	0.63	0.74	0.82	0.81	0.74	0.53	0.83	0.7	0.66	0.84	0.76	0.83	0.73	0.77	0.56	0.69	0.85	0.64	0.81	0.51	0.62	0.63	0.66	0.68	0.54	0.79	0.67	0.72	0.51	0.61	0.61	0.73	0.68	0.81	0.81	0.62	0.54	0.69	0.76	0.56	0.74	0.72
chr15_92269000_92269600	genehancer_id=GH15I092305;connected_gene=NPM1P5;score=0.37;connected_gene=ENSG00000260661;score=0.31	0.82	0.89	0.89	0.93	0.72	0.84	0.78	0.9	0.73	0.83	0.72	0.73	0.81	0.85	0.76	0.83	0.81	0.77	0.85	0.93	0.69	0.77	0.81	0.78	0.82	0.81	0.88	0.79	0.83	0.8	0.93	0.91	0.92	0.84	0.89	0.93	0.88	0.72	0.91	0.82	0.82	0.85	0.87	0.89	0.85	0.86	0.81	0.87
chr15_92415201_92415400	genehancer_id=GH15I092429;connected_gene=ST8SIA2;score=11.51;connected_gene=ENO1P2;score=0.44;connected_gene=GC15P092447;score=0.37	0.8	0.85	0.93	0.86	0.82	0.83	0.73	0.83	0.85	0.83	0.86	0.74	0.79	0.83	0.78	0.87	0.83	0.85	0.82	0.88	0.62	0.8	0.76	0.64	0.69	0.93	0.9	0.93	0.71	0.95	0.92	0.84	0.5	0.89	0.8	0.91	0.73	0.83	0.92	0.88	0.94	0.92	0.79	0.75	0.92	0.93	0.94	0.92
chr15_92428401_92428600	genehancer_id=GH15I092429;connected_gene=ST8SIA2;score=11.51;connected_gene=ENO1P2;score=0.44;connected_gene=GC15P092447;score=0.37	0.78	0.71	0.81	0.87	0.71	0.87	0.88	0.81	0.78	0.79	0.68	0.58	0.89	0.88	0.88	0.8	0.72	0.72	0.78	0.88	0.46	0.75	0.88	0.76	0.69	0.8	0.73	0.89	0.83	0.85	0.88	1	0.85	0.9	0.93	0.94	0.85	0.82	0.8	0.83	0.75	0.78	0.92	0.87	0.87	0.8	0.86	0.9
chr15_94445801_94446000	genehancer_id=GH15I094443;connected_gene=MCTP2;score=4.49;connected_gene=GC15P095995;score=0.28;connected_gene=RPL26P5;score=0.09	0.8	0.69	0.83	0.89	0.88	0.88	0.68	0.79	0.67	0.68	0.86	0.51	0.81	0.73	0.81	0.96	0.87	0.83	0.75	0.83	0.89	0.91	0.97	0.35	0.8	0.48	0.57	0.72	0.66	0.69	0.93	0.84	0.74	0.76	0.65	0.33	0.68	0.73	0.52	0.69	0.85	0.53	0.84	0.74	0.67	0.73	0.65	0.74
chr15_96076001_96076200	genehancer_id=GH15I096070;connected_gene=LOC105370998;score=0.44;connected_gene=ENSG00000273771;score=0.39;connected_gene=ENSG00000275443;score=0.18	0.72	0.66	0.71	0.64	0.7	0.68	0.59	0.82	0.76	0.78	0.85	0.71	0.84	0.74	0.85	0.74	0.83	0.73	0.8	0.79	0.71	0.81	0.86	0.77	0.74	0.6	0.68	0.88	0.52	0.62	0.82	0.62	0.79	0.53	0.61	0.78	0.95	0.56	0.66	0.66	0.74	0.67	0.74	0.7	0.72	0.66	0.69	0.61
chr15_97989201_97989600	genehancer_id=GH15I097991;connected_gene=ENSG00000259478;score=550.77;connected_gene=ARRDC4;score=28.92;connected_gene=LINC02251;score=11.48	0.43	0.33	0.26	0.29	0.32	0.35	0.39	0.25	0.4	0.23	0.33	0.54	0.36	0.29	0.35	0.3	0.32	0.31	0.34	0.27	0.18	0.38	0.29	0.32	0.3	0.45	0.4	0.27	0.53	0.5	0.46	0.35	0.31	0.36	0.44	0.38	0.54	0.34	0.29	0.32	0.33	0.35	0.44	0.49	0.34	0.47	0.27	0.37
chr15_99166001_99167000	genehancer_id=GH15I099167;connected_gene=SYNM;score=31.28;connected_gene=LRRC28;score=15.68;connected_gene=ENSG00000261616;score=13.22;connected_gene=ENSG00000261054;score=11.57;connected_gene=TTC23;score=10.52;connected_gene=ENSG00000259921;score=0.44;connected_gene=GC15M099193;score=0.19	0.92	0.85	0.79	0.86	0.83	0.91	0.8	0.85	0.86	0.75	0.87	0.74	0.85	0.9	0.85	0.82	0.86	0.86	0.86	0.84	0.9	0.82	0.88	0.83	0.82	0.7	0.84	0.76	0.85	0.77	0.74	0.76	0.73	0.83	0.76	0.76	0.82	0.83	0.82	0.8	0.83	0.67	0.92	0.77	0.81	0.83	0.79	0.87
chr16_104601_105600	genehancer_id=GH16I000104;connected_gene=HBM;score=52.16;connected_gene=ENSG00000228779;score=13.03;connected_gene=NPRL3;score=12.98;connected_gene=HBZ;score=12.39;connected_gene=MPG;score=12.27;connected_gene=RHBDF1;score=12.27;connected_gene=HBQ1;score=6.67;connected_gene=SNRNP25;score=5.30;connected_gene=NHLRC4;score=4.06;connected_gene=GC16P000130;score=0.77;connected_gene=GC16P000135;score=0…	0.5	0.58	0.52	0.61	0.72	0.55	0.58	0.64	0.67	0.62	0.56	0.49	0.61	0.6	0.57	0.59	0.53	0.7	0.53	0.65	0.53	0.57	0.62	0.56	0.59	0.48	0.5	0.54	0.56	0.54	0.48	0.49	0.52	0.44	0.48	0.52	0.53	0.46	0.49	0.57	0.55	0.48	0.63	0.51	0.61	0.44	0.51	0.55
chr16_10511800_10512200	genehancer_id=GH16I010509;connected_gene=EMP2;score=25.31;connected_gene=RNU6-633P;score=0.39;connected_gene=LINC01290;score=0.37;connected_gene=GC16P010485;score=0.34	0.94	0.94	0.69	0.76	1	0.89	0.91	1	0.95	0.9	1	1	0.89	0.95	0.9	0.88	1	1	0.95	0.88	0.92	1	1	0.93	0.9	0.91	0.78	0.84	1	0.95	0.87	0.89	1	0.76	0.89	1	0.93	0.85	0.9	0.87	0.92	0.9	0.81	1	0.75	0.88	0.88	0.91
chr16_11013801_11014000	genehancer_id=GH16I011013;connected_gene=GC16P011026;score=0.39;connected_gene=PIR40357;score=0.29;connected_gene=CLEC16A;score=0.20;connected_gene=GC16P010485;score=0.03	1	1	1	0.88	1	1	1	0.94	1	1	1	1	1	1	1	1	0.89	1	1	1	1	1	1	1	0.92	1	0.71	1	1	1	1	0.71	1	1	0.89	0.88	0.67	0.8	0.85	1	0.89	0.9	1	0.86	0.89	1	1	0.95
chr16_11980401_11980600	genehancer_id=GH16I011975;connected_gene=NPIPB2;score=626.95;connected_gene=SNX29;score=550.77;connected_gene=ENSG00000260488;score=550.77;connected_gene=ENSG00000261560;score=12.68;connected_gene=HNRNPCP4;score=12.45;connected_gene=LOC105371084;score=11.07;connected_gene=GSPT1;score=5.37;connected_gene=RPS23P6;score=0.15	0.89	0.91	0.5	0.92	0.57	0.7	0.47	0.88	0.62	0.58	0.7	0.31	0.76	0.77	0.71	0.83	0.93	0.87	0.81	0.69	0.65	0.77	0.78	0.57	0.79	0.27	0.35	0.59	0.32	0.47	0.45	0.6	0.55	0.56	0.41	0.5	0.54	0.71	0.55	0.66	0.86	0.4	0.59	0.59	0.72	0.78	0.59	0.61
chr16_13120001_13121200	genehancer_id=GH16I013120;connected_gene=GC16P013153;score=0.29;connected_gene=LOC105371092;score=0.10;connected_gene=SHISA9;score=0.08	0.65	0.55	0.49	0.58	0.69	0.62	0.69	0.66	0.46	0.63	0.61	0.65	0.74	0.7	0.55	0.65	0.65	0.55	0.57	0.59	0.59	0.62	0.65	0.58	0.65	0.58	0.54	0.54	0.56	0.59	0.57	0.67	0.56	0.57	0.58	0.62	0.57	0.5	0.54	0.56	0.54	0.69	0.59	0.59	0.54	0.56	0.52	0.64
chr16_14029601_14029800	genehancer_id=GH16I014012;connected_gene=LINC02185;score=550.77;connected_gene=ENSG00000183458;score=13.85;connected_gene=NPIPA1;score=13.28;connected_gene=NPIPA3;score=13.12;connected_gene=NPIPA2;score=10.48;connected_gene=ENSG00000263234;score=0.21	0.75	0.71	0.71	0.8	0.74	0.68	0.77	0.68	0.61	0.81	0.69	0.78	0.88	0.74	0.8	0.89	0.72	0.82	0.67	0.66	0.66	0.79	0.8	0.86	0.87	0.67	0.78	0.61	0.63	0.7	0.67	0.66	0.62	0.7	0.71	0.67	0.57	0.7	0.73	0.56	0.62	0.6	0.72	0.58	0.74	0.62	0.78	0.68
chr16_14685801_14687200	genehancer_id=GH16I014686;connected_gene=PLA2G10;score=0.44;connected_gene=GC16P014643;score=0.26	0.82	0.71	0.73	0.77	0.76	0.78	0.76	0.8	0.67	0.7	0.83	0.68	0.71	0.83	0.78	0.85	0.81	0.77	0.77	0.82	0.69	0.78	0.77	0.68	0.8	0.66	0.72	0.66	0.73	0.77	0.65	0.73	0.74	0.68	0.71	0.63	0.73	0.84	0.67	0.79	0.72	0.69	0.6	0.73	0.82	0.71	0.74	0.74
chr16_15605001_15605800	genehancer_id=GH16I015607;connected_gene=ENSG00000257769;score=550.77;connected_gene=C16orf45;score=9.91;connected_gene=PIR47709;score=0.39;connected_gene=MARF1;score=0.28	0.71	0.75	0.75	0.81	0.78	0.65	0.66	0.72	0.8	0.8	0.7	0.61	0.72	0.69	0.76	0.74	0.7	0.79	0.73	0.79	0.63	0.84	0.79	0.68	0.79	0.73	0.64	0.69	0.66	0.67	0.64	0.69	0.6	0.75	0.58	0.61	0.59	0.73	0.79	0.68	0.66	0.54	0.71	0.66	0.75	0.67	0.7	0.73
chr16_16249601_16250600	genehancer_id=GH16I016232;connected_gene=NOMO3;score=550.77;connected_gene=ENSG00000227827;score=4.91;connected_gene=ENSG00000263029;score=0.31	0.77	0.46	0.59	0.51	0.32	0.69	0.59	0.65	0.5	0.43	0.45	0.44	0.57	0.45	0.6	0.67	0.48	0.56	0.37	0.53	0.53	0.62	0.31	0.69	0.46	0.59	0.68	0.63	0.67	0.56	0.57	0.67	0.64	0.86	0.63	0.73	0.49	0.63	0.57	0.65	0.51	0.59	0.79	0.38	0.42	0.6	0.59	0.7
chr16_19284801_19285000	genehancer_id=GH16I019284;connected_gene=CLEC19A;score=550.77;connected_gene=SYT17;score=0.13	0.94	0.83	1	0.71	0.73	0.82	0.81	0.84	0.71	1	0.92	0.82	0.89	0.9	1	0.85	0.93	0.75	0.87	1	0.69	0.82	0.83	0.92	0.86	0.89	1	0.82	1	1	0.91	1	0.93	0.93	1	1	1	0.89	0.87	0.91	0.9	1	0.83	0.92	0.88	0.89	0.94	0.88
chr16_19761401_19762200	genehancer_id=GH16I019761;connected_gene=LOC105371115;score=0.77;connected_gene=KNOP1;score=0.26;connected_gene=IQCK;score=0.25	0.82	0.71	0.69	0.84	0.84	0.72	0.74	0.79	0.73	0.86	0.73	0.74	0.74	0.78	0.8	0.88	0.68	0.83	0.72	0.75	0.72	0.66	0.73	0.77	0.83	0.69	0.74	0.7	0.62	0.69	0.69	0.75	0.67	0.63	0.56	0.64	0.61	0.81	0.65	0.8	0.59	0.56	0.75	0.57	0.71	0.62	0.74	0.74
chr16_24119601_24120200	genehancer_id=GH16I024117;connected_gene=LOC105371141;score=550.77;connected_gene=GC16M024130;score=0.39;connected_gene=PRKCB;score=0.06	0.86	0.92	0.79	0.93	0.73	0.86	0.97	0.88	0.81	0.94	0.78	0.66	0.81	0.9	0.69	0.92	0.81	0.74	0.84	0.9	0.64	0.89	0.81	0.9	0.83	0.87	0.86	0.88	0.94	0.88	0.88	0.9	0.9	0.87	0.9	0.89	0.86	0.96	0.95	0.86	0.91	0.96	0.94	0.93	0.86	0.86	0.91	0.91
chr16_26058201_26059200	genehancer_id=GH16I026054;connected_gene=GC16M026062;score=0.44;connected_gene=GC16P026046;score=0.39;connected_gene=GC16P026045;score=0.39;connected_gene=HS3ST4;score=0.05	0.61	0.68	0.7	0.71	0.61	0.59	0.6	0.69	0.56	0.57	0.6	0.55	0.56	0.72	0.63	0.67	0.73	0.61	0.62	0.71	0.5	0.62	0.62	0.66	0.64	0.7	0.66	0.6	0.66	0.71	0.68	0.6	0.66	0.77	0.68	0.74	0.65	0.62	0.69	0.69	0.64	0.66	0.64	0.69	0.62	0.68	0.66	0.71
chr16_27207201_27207600	genehancer_id=GH16I027207;connected_gene=ENSG00000259940;score=6.86;connected_gene=KDM8;score=0.44	0.7	0.77	0.81	0.9	0.88	0.78	0.77	0.9	0.87	0.72	0.84	0.79	0.92	0.76	0.88	0.94	0.79	0.95	0.81	0.87	0.83	0.87	0.86	0.69	0.83	0.77	0.67	0.69	0.71	0.79	0.52	0.81	0.77	0.77	0.74	0.74	0.79	0.78	0.84	0.86	0.89	0.69	0.65	0.74	0.83	0.72	0.76	0.83
chr16_4603801_4604000	genehancer_id=GH16I004605;connected_gene=CDIP1;score=12.92;connected_gene=UBALD1;score=0.44;connected_gene=GC16P004586;score=0.37	0.75	0.72	0.86	0.81	0.72	0.87	0.8	0.86	0.79	0.78	0.86	0.81	0.7	0.86	0.76	0.8	0.75	0.79	0.78	0.81	0.66	0.81	0.68	0.82	0.77	0.86	0.85	0.87	0.82	0.84	0.85	0.81	0.72	0.89	0.84	0.84	0.75	0.93	0.77	0.83	0.84	0.79	0.82	0.85	0.87	0.88	0.82	0.9
chr16_48047601_48047800	genehancer_id=GH16I048053;connected_gene=NETO2;score=11.59;connected_gene=LONP2;score=6.03;connected_gene=ENSG00000261017;score=0.44;connected_gene=LINC02134;score=0.17	0.58	0.5	0.8	0.41	0.47	0.53	0.57	0.43	0.62	0.45	0.36	0.34	0.51	0.46	0.38	0.61	0.53	0.56	0.47	0.43	0.5	0.37	0.65	0.47	0.47	0.52	0.5	0.61	0.61	0.46	0.45	0.65	0.59	0.54	0.59	0.66	0.57	0.63	0.6	0.53	0.65	0.46	0.61	0.74	0.55	0.45	0.59	0.64
chr16_50374800_50375200	genehancer_id=GH16I050374;connected_gene=CNEP1R1;score=10.05;connected_gene=ENSG00000205414;score=9.67;connected_gene=BRD7;score=0.44;connected_gene=LINC02178;score=0.34	0.46	0.38	0.67	0.38	0.41	0.48	0.39	0.44	0.4	0.47	0.32	0.38	0.35	0.56	0.31	0.46	0.41	0.33	0.35	0.29	0.39	0.31	0.52	0.41	0.43	0.4	0.48	0.44	0.58	0.62	0.51	0.55	0.46	0.48	0.51	0.44	0.65	0.59	0.48	0.41	0.25	0.51	0.55	0.42	0.45	0.49	0.52	0.48
chr16_51526801_51527200	genehancer_id=GH16I051526;connected_gene=LOC102723323;score=550.77;connected_gene=SALL1;score=4.20;connected_gene=PIR35026;score=0.31	0.4	0.41	0.37	0.37	0.36	0.34	0.33	0.36	0.26	0.43	0.46	0.21	0.25	0.52	0.37	0.27	0.38	0.38	0.32	0.33	0.36	0.26	0.42	0.38	0.42	0.39	0.36	0.57	0.38	0.43	0.44	0.37	0.37	0.56	0.49	0.37	0.35	0.48	0.42	0.33	0.51	0.36	0.43	0.43	0.39	0.41	0.49	0.38
chr16_51994401_51995001	genehancer_id=GH16I051994;connected_gene=LOC105371259;score=550.77;connected_gene=GC16P052023;score=0.31	0.75	0.62	0.76	0.66	0.63	0.71	0.72	0.61	0.65	0.67	0.73	0.57	0.67	0.76	0.62	0.63	0.72	0.67	0.77	0.74	0.64	0.69	0.74	0.61	0.59	0.8	0.8	0.68	0.75	0.61	0.76	0.68	0.69	0.8	0.68	0.84	0.67	0.74	0.73	0.76	0.74	0.68	0.71	0.84	0.76	0.65	0.74	0.76
chr16_53170400_53171000	genehancer_id=GH16I053159;connected_gene=CHD9;score=12.31;connected_gene=GC16M053158;score=0.44;connected_gene=GC16P053085;score=0.19	0.77	0.5	0.4	0.53	0.56	0.68	0.48	0.5	0.64	0.63	0.58	0.49	0.39	0.55	0.5	0.56	0.66	0.44	0.38	0.45	0.54	0.78	0.34	0.63	0.55	0.65	0.73	0.63	0.53	0.6	0.69	0.65	0.62	0.82	0.79	0.7	0.73	0.67	0.59	0.5	0.74	0.62	0.69	0.57	0.57	0.56	0.51	0.54
chr16_53611401_53611800	genehancer_id=GH16I053606;connected_gene=AKTIP;score=5.28;connected_gene=GC16P053615;score=0.44;connected_gene=LOC105371269;score=0.25;connected_gene=RPGRIP1L;score=0.15	0.75	0.82	0.75	0.81	0.74	0.82	0.74	0.79	0.73	0.8	0.68	0.76	0.87	0.8	0.79	0.79	0.84	0.86	0.76	0.76	0.66	0.71	0.82	0.73	0.74	0.71	0.65	0.59	0.79	0.81	0.46	0.68	0.65	0.69	0.57	0.68	0.75	0.7	0.8	0.61	0.67	0.48	0.75	0.71	0.76	0.69	0.61	0.81
chr16_5541201_5541601	genehancer_id=GH16I005567;connected_gene=GC16P005565;score=0.77;connected_gene=GC16P005577;score=0.39;connected_gene=RBFOX1;score=0.05	0.68	0.65	0.55	0.6	0.5	0.63	0.54	0.62	0.56	0.57	0.55	0.51	0.54	0.54	0.58	0.55	0.62	0.53	0.68	0.69	0.5	0.71	0.45	0.49	0.65	0.58	0.62	0.65	0.71	0.63	0.64	0.63	0.65	0.67	0.75	0.65	0.59	0.64	0.68	0.67	0.71	0.67	0.67	0.57	0.6	0.57	0.6	0.51
chr16_56145401_56145800	genehancer_id=GH16I056117;connected_gene=ENSG00000260041;score=0.44;connected_gene=LOC102725116;score=0.44;connected_gene=ENSG00000261013;score=0.20;connected_gene=LOC283856;score=0.19	1	0.93	1	0.84	0.87	0.87	0.92	0.85	0.8	1	0.95	0.83	0.93	1	1	1	0.83	0.81	1	1	0.94	0.87	0.91	0.83	0.95	0.7	0.93	0.93	0.89	0.82	0.86	0.62	0.78	0.78	0.82	0.85	0.8	0.72	0.94	0.94	0.92	0.82	1	0.88	0.86	0.79	0.94	0.86
chr16_56794801_56795400	genehancer_id=GH16I056800;connected_gene=MIR138-2;score=11.42;connected_gene=SLC12A3;score=11.00;connected_gene=NUP93;score=10.82;connected_gene=MT1G;score=10.64;connected_gene=MT1H;score=10.64;connected_gene=MT1X;score=10.26;connected_gene=MT1B;score=10.17;connected_gene=NLRC5;score=10.00;connected_gene=BBS2;score=9.98;connected_gene=HERPUD1;score=9.88;connected_gene=MT1F;score=9.34;connected_ge…	0.89	0.87	0.91	0.9	0.93	0.89	0.89	0.94	0.84	0.94	0.95	0.89	0.86	0.97	0.96	0.92	0.9	0.94	0.89	0.89	0.89	0.76	0.91	0.87	0.81	0.82	0.9	0.77	0.83	0.86	0.72	0.82	0.86	0.91	0.74	0.78	0.92	0.93	0.87	0.84	0.77	0.9	0.85	0.96	0.87	0.82	0.8	0.84
chr16_57238401_57240000	genehancer_id=GH16I057235;connected_gene=PLLP;score=27.64;connected_gene=FAM192A;score=11.53;connected_gene=RSPRY1;score=11.53;connected_gene=CCL22;score=10.74;connected_gene=CX3CL1;score=10.73;connected_gene=ARL2BP;score=0.44	0.8	0.82	0.69	0.74	0.75	0.81	0.8	0.78	0.78	0.79	0.84	0.79	0.72	0.77	0.83	0.87	0.74	0.78	0.83	0.83	0.76	0.85	0.84	0.88	0.88	0.91	0.8	0.94	0.92	0.84	0.89	0.98	0.9	0.86	0.88	0.75	0.82	0.84	0.93	0.88	0.83	0.9	0.9	0.75	0.76	0.8	0.8	0.81
chr16_57588401_57589600	genehancer_id=GH16I057590;connected_gene=ADGRG1;score=12.82;connected_gene=ADGRG3;score=12.50;connected_gene=CCDC102A;score=4.96;connected_gene=GC16P057594;score=0.77;connected_gene=LOC105371291;score=0.37;connected_gene=GC16P057566;score=0.34;connected_gene=ADGRG5;score=0.21	0.82	0.68	0.71	0.69	0.74	0.73	0.69	0.75	0.66	0.69	0.72	0.75	0.72	0.84	0.8	0.74	0.77	0.8	0.73	0.79	0.59	0.82	0.69	0.71	0.77	0.66	0.67	0.62	0.61	0.69	0.68	0.71	0.62	0.66	0.61	0.67	0.67	0.72	0.74	0.66	0.74	0.62	0.78	0.63	0.68	0.67	0.78	0.74
chr16_58222401_58223001	genehancer_id=GH16I058222;connected_gene=CSNK2A2;score=12.26;connected_gene=CFAP20;score=10.70;connected_gene=CNGB1;score=9.57;connected_gene=RN7SL645P;score=0.34;connected_gene=LOC105371293;score=0.31;connected_gene=CCDC113;score=0.31	0.85	0.89	0.87	0.9	0.84	0.86	0.82	0.83	0.72	0.86	0.79	0.69	0.88	0.9	0.84	0.85	0.77	0.82	0.76	0.81	0.64	0.73	0.8	0.91	0.81	0.95	0.89	0.88	0.83	0.69	0.9	0.89	0.9	0.9	0.87	0.86	0.67	0.88	0.83	0.83	0.89	0.87	0.83	0.92	0.88	0.89	0.8	0.93
chr16_58850201_58851001	genehancer_id=GH16I058850;connected_gene=RPL12P36;score=0.34;connected_gene=LOC105371296;score=0.31;connected_gene=ENSG00000245768;score=0.13	0.31	0.34	0.33	0.46	0.35	0.36	0.32	0.33	0.12	0.49	0.4	0.39	0.42	0.45	0.47	0.4	0.3	0.44	0.4	0.4	0.21	0.18	0.41	0.3	0.44	0.23	0.33	0.29	0.27	0.32	0.27	0.27	0.25	0.29	0.31	0.33	0.29	0.25	0.38	0.26	0.29	0.21	0.22	0.42	0.31	0.38	0.19	0.24
chr16_67356401_67357000	genehancer_id=GH16I067362;connected_gene=LRRC36;score=17.13;connected_gene=TPPP3;score=11.69;connected_gene=RNU1-123P;score=11.69;connected_gene=PLEKHG4;score=11.34;connected_gene=ZDHHC1;score=11.33;connected_gene=HSD11B2;score=11.16;connected_gene=PRMT7;score=5.51	0.8	0.7	0.81	0.79	0.82	0.82	0.93	0.79	0.73	0.81	0.78	0.91	0.86	0.86	0.84	0.87	0.74	0.85	0.77	0.88	0.66	0.83	0.85	0.73	0.86	0.79	0.77	0.78	0.74	0.72	0.65	0.7	0.66	0.74	0.71	0.69	0.77	0.69	0.73	0.79	0.73	0.78	0.81	0.76	0.86	0.8	0.84	0.87
chr16_6927401_6928800	genehancer_id=GH16I006926;connected_gene=GC16P006937;score=0.39;connected_gene=RNU6-457P;score=0.23	0.84	0.7	0.78	0.8	0.69	0.71	0.8	0.79	0.66	0.8	0.73	0.65	0.64	0.8	0.69	0.75	0.77	0.69	0.71	0.8	0.59	0.72	0.63	0.79	0.71	0.8	0.89	0.83	0.76	0.7	0.85	0.83	0.81	0.75	0.81	0.63	0.66	0.75	0.78	0.68	0.74	0.84	0.81	0.7	0.78	0.79	0.76	0.83
chr16_70666401_70667200	genehancer_id=GH16I070665;connected_gene=ENSG00000279569;score=0.77;connected_gene=GC16M070661;score=0.77;connected_gene=MTSS1L;score=0.37	0.91	0.83	0.76	0.93	0.84	0.74	0.75	0.85	0.82	0.85	0.82	0.81	0.81	0.88	0.79	0.88	0.79	0.75	0.85	0.76	0.88	0.93	0.83	0.91	0.8	0.88	0.91	0.85	0.88	0.94	0.92	0.87	0.93	0.92	0.9	0.9	0.86	0.9	0.84	0.85	0.85	0.92	0.73	0.92	0.84	0.82	0.89	0.83
chr16_70877801_70878400	genehancer_id=GH16I070884;connected_gene=RNU6ATAC25P;score=0.29;connected_gene=ENSG00000259833;score=0.08;connected_gene=HYDIN;score=0.05	0.64	0.63	0.68	0.71	0.56	0.65	0.65	0.7	0.68	0.59	0.69	0.62	0.75	0.57	0.63	0.72	0.66	0.64	0.62	0.64	0.66	0.74	0.6	0.62	0.72	0.64	0.63	0.78	0.83	0.58	0.71	0.72	0.77	0.65	0.73	0.68	0.69	0.75	0.83	0.7	0.75	0.71	0.67	0.8	0.67	0.66	0.68	0.8
chr16_71218001_71218800	genehancer_id=GH16I071230;connected_gene=HYDIN;score=550.77;connected_gene=CMTR2;score=4.60;connected_gene=ENSG00000259798;score=0.13	0.79	0.8	0.92	0.88	0.68	0.72	0.84	0.86	0.75	0.82	0.88	0.67	0.82	0.75	0.81	0.74	0.81	0.79	0.78	0.85	0.75	0.84	0.81	0.78	0.69	0.88	0.79	0.81	0.89	0.84	0.87	0.81	0.88	0.77	0.77	0.89	0.89	0.81	0.87	0.83	0.86	0.73	0.84	0.85	0.85	0.84	0.86	0.85
chr16_72766401_72766800	genehancer_id=GH16I072768;connected_gene=ENSG00000279206;score=0.77;connected_gene=LOC101927978;score=0.34;connected_gene=ENSG00000259768;score=0.15	0.87	0.85	0.95	0.86	0.87	0.9	0.87	0.9	0.91	0.93	0.81	0.86	0.9	0.93	0.89	0.95	0.9	0.91	0.81	0.86	0.83	0.96	0.88	0.9	0.98	0.73	0.91	0.76	0.85	0.86	0.87	0.88	0.86	0.89	0.93	0.76	0.76	0.83	0.92	0.88	0.84	0.78	0.91	0.92	0.89	0.82	0.81	0.88
chr16_73400001_73400600	genehancer_id=GH16I073396;connected_gene=LINC01568;score=0.39;connected_gene=GC16P073473;score=0.18;connected_gene=ENSG00000284683;score=0.04	0.82	0.77	0.82	0.76	0.54	0.74	0.83	0.76	0.62	0.76	0.77	0.72	0.72	0.76	0.71	0.82	0.63	0.65	0.69	0.71	0.67	0.77	0.81	0.92	0.77	0.73	0.74	0.82	0.76	0.84	0.77	0.79	0.73	0.82	0.74	0.78	0.74	0.83	0.84	0.84	0.81	0.67	0.84	0.79	0.88	0.83	0.75	0.81
chr16_75552801_75553600	genehancer_id=GH16I075554;connected_gene=TMEM231;score=556.09;connected_gene=ENSG00000276408;score=550.77;connected_gene=ADAT1;score=29.49;connected_gene=CHST5;score=7.35;connected_gene=ENSG00000260092;score=0.39;connected_gene=ENSG00000259992;score=0.23	0.7	0.76	0.58	0.79	0.68	0.69	0.66	0.76	0.58	0.66	0.64	0.69	0.74	0.74	0.67	0.8	0.61	0.72	0.63	0.66	0.61	0.72	0.81	0.65	0.58	0.56	0.57	0.57	0.6	0.65	0.6	0.56	0.49	0.62	0.56	0.53	0.55	0.57	0.67	0.55	0.69	0.51	0.66	0.7	0.67	0.62	0.58	0.71
chr16_77659801_77660801	genehancer_id=GH16I077657;connected_gene=ENSG00000278862;score=550.77;connected_gene=NUDT7;score=11.24;connected_gene=CLEC3A;score=10.54	0.48	0.46	0.59	0.55	0.51	0.54	0.46	0.5	0.42	0.55	0.42	0.43	0.47	0.52	0.47	0.48	0.59	0.47	0.42	0.57	0.45	0.53	0.48	0.6	0.51	0.59	0.48	0.47	0.56	0.5	0.61	0.61	0.51	0.72	0.64	0.53	0.53	0.61	0.47	0.51	0.59	0.65	0.51	0.44	0.52	0.49	0.59	0.52
chr16_79981801_79982000	genehancer_id=GH16I079981;connected_gene=PIR33593;score=0.26;connected_gene=GC16P079888;score=0.16	0.92	0.8	0.83	0.75	0.91	0.89	0.89	0.9	0.96	0.87	0.83	0.78	0.74	0.92	0.91	0.83	0.88	0.76	0.91	0.92	0.88	1	0.9	0.67	0.77	0.93	0.95	0.92	1	0.82	1	1	0.97	0.96	0.87	0.94	0.88	0.85	0.9	0.88	1	0.92	0.85	0.96	1	0.97	0.93	0.9
chr16_80756201_80757400	genehancer_id=GH16I080752;connected_gene=DYNLRB2;score=15.23;connected_gene=ENSG00000261141;score=11.65;connected_gene=C16orf46;score=3.86;connected_gene=ENSG00000260594;score=0.37;connected_gene=CDYL2;score=0.23	0.95	0.94	0.85	0.86	0.88	1	0.87	0.95	0.9	1	0.96	0.79	0.96	0.85	0.97	1	0.94	1	0.94	1	0.96	0.96	0.9	1	0.95	0.94	0.83	0.92	0.84	1	0.9	0.78	0.77	1	0.93	0.91	0.96	0.88	0.95	0.87	0.83	0.86	0.95	0.82	0.94	0.87	0.94	0.89
chr16_84054801_84055200	genehancer_id=GH16I084055;connected_gene=NECAB2;score=11.86;connected_gene=DNAAF1;score=10.71;connected_gene=HSDL1;score=10.71;connected_gene=OSGIN1;score=10.69;connected_gene=TAF1C;score=9.23;connected_gene=MBTPS1;score=5.98;connected_gene=SLC38A8;score=0.39;connected_gene=ENSG00000274677;score=0.29	0.81	0.76	0.75	0.77	0.82	0.7	0.69	0.77	0.65	0.74	0.72	0.69	0.78	0.83	0.81	0.74	0.72	0.86	0.74	0.72	0.68	0.77	0.83	0.53	0.86	0.56	0.7	0.66	0.62	0.69	0.64	0.61	0.69	0.61	0.51	0.68	0.88	0.59	0.74	0.59	0.67	0.59	0.63	0.66	0.83	0.69	0.76	0.79
chr16_87891201_87892200	genehancer_id=GH16I087891;connected_gene=ENSG00000270385;score=550.77;connected_gene=ENSG00000260603;score=550.77;connected_gene=CA5A;score=7.51;connected_gene=LOC105371400;score=0.44	0.85	0.75	0.76	0.73	0.86	0.81	0.81	0.71	0.78	0.82	0.76	0.67	0.84	0.89	0.85	0.85	0.81	0.88	0.76	0.85	0.78	0.81	0.8	0.81	0.8	0.72	0.73	0.76	0.7	0.81	0.82	0.77	0.75	0.77	0.7	0.72	0.66	0.81	0.74	0.75	0.75	0.61	0.77	0.74	0.84	0.83	0.84	0.82
chr16_88512201_88512400	genehancer_id=GH16I088511;connected_gene=LOC100128882;score=24.79;connected_gene=ENSG00000259877;score=14.02;connected_gene=CTU2;score=11.89;connected_gene=LOC101927863;score=11.08;connected_gene=SPG7;score=10.42;connected_gene=ENSG00000268218;score=10.05;connected_gene=ANKRD11;score=9.83;connected_gene=MIR5189;score=0.26;connected_gene=ZFPM1;score=0.21	0.68	0.67	0.69	0.87	0.79	0.7	0.56	0.75	0.65	0.72	0.69	0.59	0.78	0.83	0.74	0.72	0.82	0.72	0.53	0.71	0.64	0.57	0.8	0.47	0.88	0.62	0.5	0.7	0.67	0.58	0.59	0.7	0.42	0.46	0.28	0.77	0.61	0.64	0.75	0.54	0.67	0.28	0.53	0.61	0.8	0.39	0.72	0.76
chr16_88513201_88514000	genehancer_id=GH16I088511;connected_gene=LOC100128882;score=24.79;connected_gene=ENSG00000259877;score=14.02;connected_gene=CTU2;score=11.89;connected_gene=LOC101927863;score=11.08;connected_gene=SPG7;score=10.42;connected_gene=ENSG00000268218;score=10.05;connected_gene=ANKRD11;score=9.83;connected_gene=MIR5189;score=0.26;connected_gene=ZFPM1;score=0.21	0.68	0.7	0.68	0.65	0.7	0.65	0.49	0.65	0.62	0.58	0.66	0.52	0.66	0.68	0.71	0.64	0.67	0.71	0.59	0.66	0.7	0.6	0.7	0.46	0.68	0.48	0.6	0.55	0.47	0.49	0.41	0.45	0.54	0.58	0.55	0.55	0.48	0.63	0.58	0.6	0.63	0.58	0.54	0.48	0.65	0.58	0.65	0.69
chr17_10289601_10290600	genehancer_id=GH17I010291;connected_gene=ENSG00000273388;score=550.77;connected_gene=MYH13;score=11.39;connected_gene=GC17P010287;score=0.44;connected_gene=PIR47100;score=0.37	0.82	0.72	0.74	0.73	0.76	0.73	0.69	0.72	0.63	0.8	0.77	0.64	0.76	0.75	0.72	0.81	0.78	0.66	0.69	0.81	0.63	0.72	0.74	0.71	0.76	0.75	0.77	0.69	0.75	0.78	0.74	0.82	0.69	0.77	0.8	0.89	0.74	0.78	0.79	0.72	0.83	0.75	0.78	0.83	0.86	0.74	0.83	0.79
chr17_17274001_17274200	genehancer_id=GH17I017275;connected_gene=FLCN;score=38.08;connected_gene=NT5M;score=37.59;connected_gene=COPS3;score=11.19;connected_gene=ATPAF2;score=5.20;connected_gene=GC17P017245;score=0.29	1	1	1	1	1	0.92	0.92	1	1	0.9	0.86	1	1	1	1	1	0.86	1	0.9	1	0.86	1	1	1	0.94	0.86	0.77	0.86	1	0.73	1	1	0.91	1	0.92	1	0.85	0.8	1	0.86	0.93	0.86	0.9	0.8	0.8	0.88	0.7	1
chr17_19309601_19309800	genehancer_id=GH17I019309;connected_gene=EPN2;score=21.60;connected_gene=EPN2-AS1;score=0.77;connected_gene=PIR38644;score=0.34	0.62	0.84	0.36	0.8	0.76	0.78	0.77	0.49	0.62	0.57	0.57	0.48	0.88	0.69	0.83	0.82	0.71	0.88	0.56	0.7	0.71	0.64	0.79	0.4	0.78	0.36	0.42	0.54	0.38	0.53	0.5	0.45	0.58	0.55	0.29	0.54	0.59	0.5	0.57	0.68	0.57	0.42	0.67	0.47	0.88	0.69	0.67	0.75
chr17_19681201_19681801	genehancer_id=GH17I019670;connected_gene=ALDH3A2;score=19.39;connected_gene=ENSG00000231625;score=12.13;connected_gene=SLC47A1;score=11.04;connected_gene=SLC47A2;score=10.75;connected_gene=ENSG00000262681;score=6.15;connected_gene=ENSG00000252349;score=0.39;connected_gene=GC17M019707;score=0.29;connected_gene=GC17M019705;score=0.29	0.7	0.73	0.77	0.68	0.66	0.63	0.73	0.68	0.62	0.64	0.68	0.81	0.56	0.72	0.6	0.72	0.6	0.65	0.65	0.68	0.6	0.78	0.56	0.72	0.64	0.75	0.82	0.62	0.74	0.74	0.75	0.66	0.67	0.66	0.74	0.84	0.76	0.63	0.73	0.66	0.58	0.78	0.81	0.78	0.7	0.77	0.71	0.75
chr17_20504201_20505001	genehancer_id=GH17I020484;connected_gene=TNPO1P3;score=550.77;connected_gene=LGALS9B;score=11.12;connected_gene=YWHAEP3;score=0.44	0.84	0.79	0.83	0.78	0.71	0.83	0.81	0.75	0.64	0.66	0.73	0.68	0.72	0.66	0.71	0.84	0.74	0.72	0.68	0.82	0.56	0.76	0.78	0.75	0.59	0.81	0.75	0.8	0.77	0.7	0.8	0.77	0.74	0.79	0.74	0.77	0.72	0.79	0.84	0.75	0.78	0.81	0.76	0.89	0.73	0.86	0.81	0.87
chr17_21527801_21528200	genehancer_id=GH17I021523;connected_gene=RPL21P120;score=11.02;connected_gene=ENSG00000265265;score=0.77;connected_gene=PIR34114;score=0.44;connected_gene=C17orf51;score=0.23	0.8	0.69	0.81	0.76	0.75	0.83	0.92	0.83	0.79	0.88	0.87	0.81	0.89	0.79	0.87	0.81	0.76	0.86	0.73	0.85	0.69	0.92	0.83	0.9	0.81	0.76	0.74	0.67	0.75	0.77	0.85	0.73	0.76	0.78	0.86	0.76	0.77	0.72	0.81	0.86	0.84	0.67	0.73	0.72	0.87	0.79	0.87	0.8
chr17_2248401_2248800	genehancer_id=GH17I002247;connected_gene=SRR;score=12.20;connected_gene=ENSG00000280242;score=0.44;connected_gene=SMG6-IT1;score=0.39;connected_gene=SMG6;score=0.22	0.89	0.82	0.85	0.73	0.8	0.86	0.74	0.77	0.79	0.69	0.73	0.81	0.84	0.8	0.78	0.88	0.75	0.87	0.74	0.84	0.86	0.68	0.75	0.8	0.74	0.94	0.76	0.76	0.82	0.94	0.89	0.63	0.85	0.73	0.86	0.93	0.88	0.8	0.85	0.86	0.89	0.82	0.95	0.94	0.8	0.77	0.82	0.87
chr17_27453801_27454000	genehancer_id=GH17I027455;connected_gene=KSR1;score=564.58;connected_gene=WSB1;score=1.35;connected_gene=LGALS9;score=1.22;connected_gene=GC17M027459;score=0.77	0.77	0.75	0.76	0.74	0.89	0.69	0.69	0.83	0.69	0.79	0.72	0.64	0.94	0.76	0.78	0.86	0.74	0.89	0.74	0.79	0.64	0.52	0.92	0.6	0.64	0.67	0.51	0.46	0.55	0.38	0.76	0.52	0.7	0.5	0.5	0.64	0.81	0.63	0.52	0.68	0.85	0.42	0.56	0.83	0.73	0.74	0.7	0.76
chr17_2821801_2822200	genehancer_id=GH17I002824;connected_gene=GC17M002839;score=0.37;connected_gene=RAP1GAP2;score=0.20	0.74	0.75	0.75	0.77	0.67	0.69	0.71	0.77	0.78	0.77	0.73	0.61	0.7	0.75	0.72	0.72	0.6	0.62	0.75	0.75	0.66	0.81	0.68	0.78	0.61	0.8	0.83	0.6	0.73	0.84	0.77	0.81	0.79	0.66	0.8	0.77	0.67	0.79	0.73	0.8	0.75	0.77	0.79	0.73	0.75	0.85	0.8	0.79
chr17_29548601_29548800	genehancer_id=GH17I029551;connected_gene=GC17P029551;score=550.77;connected_gene=ABHD15-AS1;score=0.44;connected_gene=TAOK1;score=0.10	1	0.78	1	0.9	0.9	1	0.91	1	1	1	1	1	1	0.89	0.92	1	0.92	1	1	0.89	1	1	0.85	1	1	0.75	0.86	1	1	0.9	0.82	0.78	1	1	0.93	0.91	0.83	0.86	0.92	0.82	0.87	0.92	1	0.86	1	1	0.94	0.94
chr17_2997401_2997600	genehancer_id=GH17I002995;connected_gene=RAP1GAP2;score=8.07;connected_gene=GC17M002981;score=0.39;connected_gene=GC17P003033;score=0.28	0.81	0.81	0.89	0.74	0.8	0.88	0.7	0.72	0.78	0.81	0.88	0.8	0.82	0.83	0.8	0.79	0.76	0.79	0.63	0.77	0.82	0.94	0.85	0.72	0.86	0.92	0.72	0.91	0.93	0.89	0.97	0.88	0.93	0.92	0.86	0.82	0.93	0.84	0.88	0.76	0.85	0.83	0.83	0.78	0.84	0.78	0.82	0.85
chr17_32683201_32683400	genehancer_id=GH17I032684;connected_gene=GC17M032659;score=0.34;connected_gene=ENSG00000264458;score=0.22;connected_gene=GC17M032742;score=0.21;connected_gene=MYO1D;score=0.08	0.84	0.88	0.74	0.8	0.72	0.7	0.72	0.82	0.77	0.69	0.86	0.68	0.76	0.76	0.87	0.64	0.78	0.75	0.62	0.79	0.78	0.86	0.81	0.76	0.78	0.78	0.86	0.81	0.78	0.81	0.82	0.96	0.79	0.89	0.97	0.69	0.81	0.94	0.79	0.8	0.82	0.77	0.94	0.81	0.82	0.73	0.79	0.89
chr17_33977800_33978400	genehancer_id=GH17I033973;connected_gene=ASIC2;score=10.30;connected_gene=ENSG00000263435;score=0.77;connected_gene=GC17P033915;score=0.22;connected_gene=ENSG00000279668;score=0.14;connected_gene=ENSG00000265356;score=0.09	0.88	0.83	0.85	0.89	0.77	0.84	0.91	0.93	0.76	0.86	0.89	0.81	0.84	0.93	0.79	0.79	0.88	0.85	0.81	0.88	0.74	0.77	0.82	0.87	0.9	0.9	0.88	0.95	0.9	0.86	0.92	0.97	0.87	0.82	0.92	0.88	0.82	0.89	0.93	0.84	0.9	0.86	0.91	0.85	0.85	0.91	0.9	0.95
chr17_37191201_37191800	genehancer_id=GH17I037179;connected_gene=ENSG00000276810;score=0.37;connected_gene=GC17M037328;score=0.11;connected_gene=GC17M037330;score=0.11;connected_gene=ACACA;score=0.07	0.91	0.93	0.69	0.87	0.82	0.81	0.81	0.81	0.82	0.79	0.8	0.81	0.81	0.85	0.85	0.94	0.8	0.83	0.84	0.81	0.78	0.82	0.94	0.72	0.88	0.62	0.72	0.65	0.78	0.47	0.63	0.89	0.77	0.6	0.83	0.71	0.65	0.89	0.65	0.8	0.79	0.53	0.68	0.74	0.89	0.83	0.8	0.79
chr17_38500201_38500600	genehancer_id=GH17I038507;connected_gene=SOCS7;score=10.81;connected_gene=GC17P038504;score=0.44;connected_gene=PIR57149;score=0.34;connected_gene=ARHGAP23;score=0.16	0.52	0.59	0.5	0.54	0.56	0.5	0.32	0.58	0.44	0.39	0.52	0.53	0.55	0.64	0.55	0.63	0.53	0.6	0.64	0.53	0.71	0.74	0.65	0.67	0.4	0.67	0.6	0.61	0.66	0.64	0.72	0.66	0.63	0.68	0.57	0.74	0.65	0.59	0.55	0.69	0.59	0.54	0.5	0.67	0.77	0.73	0.74	0.55
chr17_43152801_43153401	genehancer_id=GH17I043167;connected_gene=ENSG00000267595;score=550.77;connected_gene=BRCA1P1;score=550.77;connected_gene=PTGES3L;score=5.23;connected_gene=ENSG00000267002;score=0.77;connected_gene=LOC101929767;score=0.77;connected_gene=BRCA1;score=0.77;connected_gene=GC17M043141;score=0.37	0.79	0.68	0.62	0.69	0.83	0.73	0.7	0.78	0.71	0.72	0.76	0.67	0.73	0.8	0.76	0.82	0.73	0.81	0.7	0.8	0.77	0.74	0.81	0.72	0.77	0.66	0.68	0.78	0.73	0.66	0.75	0.73	0.73	0.55	0.52	0.71	0.71	0.71	0.62	0.7	0.75	0.67	0.62	0.69	0.79	0.68	0.77	0.78
chr17_49797801_49799600	genehancer_id=GH17I049797;connected_gene=ENSG00000248172;score=10.01;connected_gene=DLX3;score=10.01;connected_gene=SPOP;score=4.65;connected_gene=SRP14P3;score=0.77;connected_gene=KAT7;score=0.44;connected_gene=PIR40833;score=0.31	0.86	0.86	0.73	0.84	0.8	0.86	0.8	0.84	0.79	0.8	0.84	0.75	0.89	0.84	0.84	0.88	0.85	0.88	0.81	0.81	0.83	0.8	0.88	0.63	0.81	0.72	0.73	0.82	0.76	0.75	0.75	0.81	0.74	0.76	0.72	0.8	0.76	0.72	0.81	0.8	0.79	0.75	0.77	0.77	0.84	0.76	0.78	0.79
chr17_50712801_50713200	genehancer_id=GH17I050706;connected_gene=ANKRD40;score=573.08;connected_gene=UTP18;score=12.59;connected_gene=PICART1;score=9.84;connected_gene=LOC105371824;score=9.78;connected_gene=MBTD1;score=9.71;connected_gene=ABCC3;score=4.66;connected_gene=NME2;score=4.44;connected_gene=LUC7L3;score=0.39	0.81	0.9	0.57	0.73	0.75	0.77	0.7	0.86	0.6	0.79	0.69	0.76	0.9	0.97	0.84	0.7	0.83	0.9	0.73	0.88	0.69	0.82	0.87	0.51	0.87	0.57	0.48	0.72	0.77	0.6	0.54	0.61	0.58	0.69	0.64	0.65	0.53	0.91	0.68	0.7	0.82	0.42	0.68	0.75	0.85	0.67	0.71	0.77
chr17_53980001_53980400	genehancer_id=GH17I053950;connected_gene=LOC100128713;score=550.77;connected_gene=GC17M053910;score=0.29	0.88	0.83	0.87	0.71	0.61	0.82	0.52	0.63	0.63	0.57	0.66	0.67	0.67	0.71	0.57	0.79	0.67	0.71	0.74	0.72	0.68	0.77	0.8	0.72	0.7	0.77	0.7	0.7	0.79	0.79	0.78	0.7	0.75	0.8	0.69	0.71	0.78	0.67	0.85	0.57	0.82	0.75	0.71	0.84	0.72	0.76	0.76	0.71
chr17_54085801_54086400	genehancer_id=GH17I054172;connected_gene=GC17M054126;score=0.26;connected_gene=GC17P054325;score=0.10	0.38	0.51	0.48	0.53	0.44	0.48	0.41	0.48	0.57	0.53	0.51	0.43	0.52	0.48	0.5	0.53	0.47	0.5	0.64	0.49	0.41	0.37	0.51	0.51	0.46	0.48	0.75	0.52	0.59	0.69	0.59	0.47	0.57	0.56	0.52	0.55	0.53	0.44	0.55	0.58	0.53	0.47	0.53	0.53	0.55	0.59	0.51	0.52
chr17_54425801_54426401	genehancer_id=GH17I054360;connected_gene=GC17P054325;score=0.28;connected_gene=PIR45896;score=0.22	0.61	0.53	0.48	0.6	0.59	0.68	0.69	0.78	0.56	0.54	0.73	0.65	0.65	0.71	0.8	0.74	0.57	0.55	0.78	0.6	0.68	0.65	0.53	0.68	0.64	0.84	0.59	0.56	0.62	0.59	0.49	0.58	0.55	0.63	0.51	0.58	0.56	0.59	0.72	0.69	0.66	0.51	0.69	0.54	0.62	0.47	0.57	0.51
chr17_55426801_55427600	genehancer_id=GH17I055426;connected_gene=MMD;score=0.77;connected_gene=LOC101927367;score=0.29	0.2	0.38	0.55	0.35	0.32	0.29	0.55	0.45	0.29	0.28	0.25	0.46	0.42	0.3	0.21	0.39	0.39	0.17	0.38	0.3	0.46	0.46	0.42	0.56	0.31	0.75	0.41	0.43	0.67	0.54	0.55	0.43	0.24	0.47	0.42	0.54	0.6	0.48	0.5	0.42	0.48	0.47	0.29	0.62	0.47	0.42	0.3	0.57
chr17_56317401_56318000	genehancer_id=GH17I056319;connected_gene=GC17M056335;score=0.29;connected_gene=GC17P056274;score=0.25;connected_gene=ANKFN1;score=0.05	0.74	0.5	0.42	0.61	0.71	0.67	0.72	0.68	0.57	0.42	0.62	0.6	0.57	0.58	0.58	0.78	0.64	0.6	0.51	0.56	0.46	0.64	0.78	0.49	0.74	0.41	0.52	0.57	0.39	0.47	0.4	0.58	0.54	0.39	0.58	0.44	0.49	0.54	0.53	0.5	0.57	0.47	0.65	0.5	0.57	0.56	0.51	0.63
chr17_56325201_56326200	genehancer_id=GH17I056320;connected_gene=ANKFN1;score=10.78;connected_gene=GC17M056335;score=0.29;connected_gene=GC17P056274;score=0.25	0.77	0.8	0.78	0.84	0.69	0.79	0.81	0.83	0.74	0.83	0.8	0.68	0.82	0.78	0.8	0.84	0.82	0.81	0.77	0.86	0.73	0.75	0.79	0.71	0.77	0.83	0.77	0.83	0.84	0.83	0.84	0.87	0.78	0.86	0.82	0.8	0.78	0.84	0.87	0.87	0.85	0.84	0.88	0.8	0.82	0.84	0.79	0.87
chr17_57685201_57685800	genehancer_id=GH17I057685;connected_gene=RNU7-134P;score=550.77;connected_gene=GC17P057689;score=0.77;connected_gene=MSI2;score=0.04	0.83	0.83	0.71	0.92	0.86	0.84	0.78	0.8	0.74	0.69	0.75	0.71	0.87	0.85	0.79	0.81	0.86	0.85	0.82	0.9	0.69	0.82	0.84	0.73	0.79	0.59	0.75	0.73	0.79	0.69	0.73	0.77	0.63	0.68	0.65	0.62	0.72	0.75	0.7	0.79	0.8	0.54	0.75	0.68	0.91	0.72	0.79	0.83
chr17_60348201_60348800	genehancer_id=GH17I060355;connected_gene=C17orf64;score=11.64;connected_gene=USP32;score=11.57;connected_gene=GC17M060371;score=0.37;connected_gene=ENSG00000271626;score=0.28	0.88	0.86	0.8	0.8	0.94	0.86	0.94	0.81	0.81	0.92	0.87	0.72	0.81	0.93	0.93	0.94	0.87	0.93	0.76	0.83	0.8	0.83	0.9	0.64	0.91	0.78	0.66	0.86	0.86	0.9	0.62	0.5	0.65	0.62	0.66	0.81	0.74	0.66	0.84	0.85	0.77	0.67	0.91	0.66	0.88	0.63	0.7	0.84
chr17_61321400_61321800	genehancer_id=GH17I061321;connected_gene=TBX2;score=4.04;connected_gene=C17orf82;score=2.68;connected_gene=GC17P061333;score=0.39;connected_gene=GC17P061299;score=0.34;connected_gene=BCAS3;score=0.03	0.8	0.8	0.82	0.8	0.83	0.78	0.71	0.79	0.77	0.84	0.8	0.74	0.9	0.79	0.84	0.81	0.85	0.81	0.8	0.9	0.85	0.82	0.8	0.56	0.92	0.65	0.65	0.67	0.74	0.73	0.84	0.79	0.6	0.75	0.69	0.75	0.64	0.74	0.73	0.85	0.83	0.69	0.76	0.6	0.88	0.63	0.8	0.84
chr17_62557801_62558000	genehancer_id=GH17I062553;connected_gene=MRC2;score=5.86;connected_gene=ENSG00000264546;score=0.77;connected_gene=GC17M062583;score=0.29;connected_gene=TLK2;score=0.16	1	0.76	0.8	0.93	1	0.89	0.75	0.75	0.81	1	0.76	0.48	0.92	0.78	0.76	0.85	1	0.96	0.9	1	1	1	0.85	0.5	0.7	0.57	0.75	0.8	0.6	0.74	0.68	0.88	0.7	1	0.83	0.76	0.73	0.69	0.74	0.75	0.83	0.38	0.85	0.43	0.85	0.77	0.62	0.75
chr17_62592400_62592600	genehancer_id=GH17I062591;connected_gene=GC17P062592;score=550.77;connected_gene=MRC2;score=16.44;connected_gene=GC17M062583;score=0.44;connected_gene=TLK2;score=0.12	0.33	0.44	0.71	0.64	0.58	0.54	0.43	0.5	0.57	0.33	0.56	1	0.5	0.62	0.54	0.2	0.69	0.64	0.67	0.67	0.67	0.78	0.67	0.44	0.36	0.89	0.36	0.56	0.8	0.57	0.71	1	0.77	0.67	0.5	0.75	0.55	0.71	0.71	0.53	0.74	0.64	0.91	0.75	0.71	0.77	0.68	0.53
chr17_64123001_64123600	genehancer_id=GH17I064119;connected_gene=SNORD104;score=10.63;connected_gene=PRR29;score=5.68;connected_gene=ERN1;score=0.44;connected_gene=GC17M064041;score=0.18	0.8	0.77	0.63	0.86	0.87	0.76	0.64	0.78	0.71	0.75	0.76	0.65	0.66	0.78	0.81	0.74	0.87	0.91	0.7	0.84	0.73	0.77	0.77	0.69	0.91	0.55	0.72	0.71	0.61	0.7	0.6	0.68	0.64	0.81	0.76	0.67	0.55	0.66	0.69	0.84	0.69	0.49	0.7	0.69	0.66	0.78	0.81	0.77
chr17_66497201_66498000	genehancer_id=GH17I066491;connected_gene=GC17M066521;score=0.29;connected_gene=PRKCA-AS1;score=0.18;connected_gene=PRKCA;score=0.08	0.92	0.86	0.82	0.88	0.93	0.87	0.87	0.9	0.79	0.89	0.89	0.8	0.89	0.84	0.81	0.86	0.85	0.89	0.8	0.83	0.88	0.78	0.9	0.85	0.84	0.75	0.75	0.82	0.73	0.8	0.85	0.8	0.77	0.75	0.71	0.73	0.79	0.82	0.86	0.74	0.87	0.74	0.74	0.78	0.89	0.82	0.84	0.83
chr17_68017801_68018000	genehancer_id=GH17I068019;connected_gene=TRR-CCG2-1;score=550.77;connected_gene=NOL11;score=58.14;connected_gene=BPTF;score=37.72;connected_gene=HELZ;score=37.70;connected_gene=LRRC37A16P;score=33.08;connected_gene=SH3GL1P3;score=25.52;connected_gene=LOC100418928;score=20.35;connected_gene=ENSG00000267731;score=12.38;connected_gene=ENSG00000265055;score=11.35;connected_gene=ENSG00000265100;score=…	0.94	0.78	0.91	0.83	0.89	0.86	0.9	0.77	0.74	0.79	0.97	0.88	0.79	0.9	0.85	0.73	0.87	0.9	0.83	0.83	0.78	0.94	0.83	0.89	0.89	0.88	0.72	0.78	0.85	0.76	0.84	0.73	0.71	0.67	0.83	0.83	0.77	0.84	0.74	0.72	0.86	0.86	0.77	0.76	0.83	0.75	0.83	0.9
chr17_68944801_68945000	genehancer_id=GH17I068937;connected_gene=ABCA8;score=11.73;connected_gene=ABCA9;score=10.30;connected_gene=ABCA9-AS1;score=0.44;connected_gene=GC17M068868;score=0.23	0.51	0.45	0.48	0.37	0.33	0.58	0.5	0.48	0.64	0.43	0.6	0.75	0.54	0.41	0.45	0.44	0.56	0.55	0.64	0.58	0.64	0.55	0.52	0.68	0.39	0.41	0.38	0.49	0.31	0.49	0.41	0.49	0.54	0.49	0.45	0.47	0.5	0.43	0.4	0.53	0.61	0.45	0.5	0.35	0.32	0.55	0.41	0.54
chr17_73664801_73665200	genehancer_id=GH17I073667;connected_gene=ENSG00000265935;score=12.86;connected_gene=SDK2;score=11.95;connected_gene=LINC00469;score=10.30;connected_gene=GC17P073678;score=0.39	0.61	0.77	0.85	0.76	0.62	0.74	0.68	0.74	0.65	0.78	0.87	0.81	0.63	0.59	0.69	0.82	0.72	0.7	0.63	0.72	0.64	0.77	0.7	0.57	0.91	0.75	0.87	0.8	0.87	0.83	0.85	0.9	0.75	0.81	0.8	0.88	0.81	0.75	0.87	0.79	0.72	0.73	0.74	0.67	0.69	0.91	0.76	0.83
chr17_74868400_74869400	genehancer_id=GH17I074868;connected_gene=FDXR;score=550.77;connected_gene=GGA3;score=11.39;connected_gene=ENSG00000270993;score=9.84;connected_gene=GRIN2C;score=0.44	0.77	0.74	0.55	0.65	0.57	0.69	0.55	0.56	0.61	0.58	0.53	0.51	0.67	0.72	0.59	0.74	0.72	0.54	0.49	0.66	0.6	0.6	0.69	0.57	0.56	0.44	0.6	0.53	0.51	0.5	0.48	0.54	0.57	0.38	0.42	0.51	0.59	0.68	0.55	0.59	0.53	0.44	0.52	0.6	0.56	0.39	0.6	0.63
chr17_75117201_75119000	genehancer_id=GH17I075116;connected_gene=GC17P075119;score=550.77;connected_gene=PIR52086;score=550.77;connected_gene=NUP85;score=20.67;connected_gene=JPT1;score=12.43;connected_gene=ATP5PD;score=11.27;connected_gene=KCTD2;score=11.25;connected_gene=ARMC7;score=0.44	0.81	0.82	0.8	0.76	0.79	0.72	0.78	0.8	0.74	0.78	0.74	0.64	0.74	0.76	0.76	0.85	0.74	0.78	0.65	0.72	0.74	0.84	0.77	0.71	0.8	0.71	0.72	0.66	0.56	0.74	0.71	0.68	0.63	0.62	0.68	0.7	0.72	0.73	0.75	0.72	0.73	0.74	0.66	0.63	0.78	0.71	0.76	0.76
chr17_79017600_79018000	genehancer_id=GH17I079016;connected_gene=CANT1;score=6.43;connected_gene=C1QTNF1;score=0.44	0.82	0.74	0.83	0.82	0.76	0.81	0.83	0.79	0.72	0.79	0.8	0.7	0.76	0.76	0.74	0.74	0.84	0.81	0.71	0.76	0.67	0.84	0.8	0.77	0.86	0.85	0.75	0.89	0.88	0.81	0.84	0.71	0.84	0.86	0.8	0.87	0.73	0.88	0.85	0.74	0.83	0.8	0.88	0.82	0.85	0.78	0.87	0.87
chr17_79053001_79053801	genehancer_id=GH17I079053;connected_gene=ENGASE;score=14.21;connected_gene=C1QTNF1;score=11.87;connected_gene=C1QTNF1-AS1;score=0.31	0.78	0.84	0.86	0.86	0.91	0.8	0.89	0.87	0.75	0.76	0.75	0.71	0.88	0.85	0.83	0.88	0.83	0.67	0.7	0.74	0.76	0.69	0.89	0.85	0.74	0.83	0.83	0.97	0.93	0.91	0.88	0.91	0.77	0.94	0.81	0.84	0.78	0.68	0.84	0.89	0.81	0.86	0.75	0.94	0.87	0.84	0.93	0.9
chr17_79818800_79819201	genehancer_id=GH17I079808;connected_gene=CBX8;score=15.99;connected_gene=EIF4A3;score=15.49;connected_gene=CBX2;score=13.41;connected_gene=CBX4;score=12.04;connected_gene=USP36;score=10.16;connected_gene=ENGASE;score=9.73;connected_gene=CCDC40;score=4.97;connected_gene=PIR54271;score=0.77;connected_gene=LOC102723961;score=0.77	0.83	0.78	0.76	0.83	0.73	0.79	0.9	0.88	0.62	0.78	0.75	0.71	0.79	0.75	0.76	0.75	0.83	0.75	0.83	0.75	0.5	0.81	0.81	0.88	0.7	0.87	0.78	0.82	0.88	0.83	0.8	0.81	0.81	0.95	0.85	0.74	0.76	0.94	0.84	0.86	0.78	0.93	0.86	0.89	0.81	0.77	0.84	0.88
chr17_80125801_80126400	genehancer_id=GH17I080123;connected_gene=GAA;score=32.30;connected_gene=GC17P080128;score=0.77;connected_gene=GC17M080103;score=0.37	0.68	0.78	0.7	0.69	0.72	0.8	0.6	0.73	0.61	0.58	0.69	0.6	0.59	0.73	0.65	0.72	0.66	0.68	0.46	0.71	0.5	0.62	0.59	0.72	0.68	0.8	0.75	0.67	0.78	0.76	0.77	0.72	0.63	0.45	0.64	0.88	0.79	0.81	0.75	0.61	0.72	0.84	0.67	0.51	0.67	0.79	0.64	0.74
chr17_80689200_80689401	genehancer_id=GH17I080689;connected_gene=RPL31P7;score=0.17;connected_gene=GC17P080792;score=0.15;connected_gene=RPTOR;score=0.11	0.72	0.74	0.61	0.58	0.84	0.68	0.62	0.92	0.72	0.79	0.71	0.55	0.61	0.71	0.8	0.91	0.83	0.91	0.72	0.88	0.74	0.81	0.78	0.69	0.82	0.53	0.64	0.72	0.73	0.67	0.4	0.74	0.63	0.82	0.56	0.48	0.73	0.63	0.58	0.66	0.53	0.54	0.81	0.61	0.8	0.61	0.8	0.69
chr17_80955201_80956000	genehancer_id=GH17I080956;connected_gene=ENDOV;score=10.79;connected_gene=ENSG00000262662;score=0.44;connected_gene=ENSG00000262313;score=0.39;connected_gene=RPTOR;score=0.05	0.88	0.86	0.74	0.86	0.89	0.83	0.81	0.87	0.81	0.87	0.77	0.68	0.8	0.84	0.86	0.89	0.83	0.92	0.74	0.72	0.79	0.76	0.87	0.74	0.83	0.63	0.67	0.71	0.7	0.68	0.68	0.7	0.68	0.51	0.63	0.72	0.7	0.79	0.65	0.81	0.71	0.76	0.62	0.82	0.84	0.66	0.78	0.74
chr17_81184601_81184801	genehancer_id=GH17I081184;connected_gene=ENSG00000262115;score=0.39;connected_gene=AATK;score=0.37	0.47	0.37	0.49	0.54	0.53	0.28	0.48	0.27	0.39	0.52	0.4	0.42	0.36	0.39	0.48	0.45	0.5	0.43	0.38	0.45	0.31	0.47	0.35	0.51	0.54	0.43	0.56	0.51	0.65	0.5	0.54	0.31	0.57	0.3	0.46	0.54	0.54	0.58	0.51	0.37	0.38	0.47	0.53	0.51	0.51	0.62	0.55	0.51
chr17_9467600_9467801	genehancer_id=GH17I009469;connected_gene=ENSG00000225751;score=7.42;connected_gene=ENSG00000262815;score=0.44;connected_gene=GC17M009477;score=0.39;connected_gene=STX8;score=0.14	0.98	0.82	0.96	0.86	0.97	0.9	0.89	0.98	0.95	1	0.94	0.97	0.92	0.93	0.88	0.86	0.84	0.89	0.79	0.9	0.91	1	0.91	0.93	0.98	0.84	0.9	0.79	0.8	0.91	0.97	0.87	0.78	0.82	0.82	0.86	0.76	0.92	0.92	0.88	0.91	0.84	0.9	0.77	0.83	0.9	0.85	0.89
chr18_10281801_10282000	genehancer_id=GH18I010284;connected_gene=GC18P010318;score=0.29;connected_gene=GC18P010162;score=0.13	0.91	0.89	0.95	0.89	0.81	0.77	0.85	0.84	0.89	0.95	0.97	0.74	0.82	0.79	0.89	0.89	0.88	0.85	0.81	0.81	0.86	0.84	0.98	0.86	0.84	1	0.91	0.88	0.9	0.92	0.79	0.82	0.97	0.82	0.94	0.86	0.97	0.89	0.91	0.9	0.95	0.94	0.97	0.84	0.85	0.89	0.92	0.94
chr18_13338201_13338601	genehancer_id=GH18I013342;connected_gene=LDLRAD4;score=550.13;connected_gene=GC18P013327;score=0.37;connected_gene=ENSG00000267393;score=0.34	0.8	0.68	0.85	0.86	0.71	0.77	0.7	0.7	0.69	0.83	0.71	0.55	0.93	0.88	0.78	0.68	0.75	0.88	0.78	0.83	0.68	0.77	0.89	0.79	0.77	0.72	0.82	0.58	0.48	0.67	0.66	0.85	0.62	0.6	0.71	0.8	0.85	0.68	0.7	0.73	0.63	0.56	0.62	0.63	0.8	0.42	0.69	0.81
chr18_1930801_1931400	genehancer_id=GH18I001888;connected_gene=GC18P001902;score=0.39;connected_gene=GC18M001852;score=0.29;connected_gene=ENSG00000263745;score=0.03	0.81	0.71	0.87	0.75	0.48	0.58	0.63	0.5	0.62	0.58	0.55	0.63	0.5	0.57	0.6	0.73	0.57	0.5	0.56	0.69	0.51	0.36	0.46	0.51	0.61	0.64	0.74	0.72	0.71	0.68	0.72	0.72	0.68	0.57	0.7	0.58	0.5	0.69	0.55	0.41	0.53	0.73	0.8	0.71	0.37	0.63	0.65	0.72
chr18_21754401_21755401	genehancer_id=GH18I021758;connected_gene=MIB1;score=6.57;connected_gene=GREB1L;score=4.73;connected_gene=RN7SL233P;score=0.29;connected_gene=ENSG00000200750;score=0.28	0.81	0.82	0.74	0.81	0.86	0.82	0.79	0.85	0.76	0.83	0.78	0.82	0.77	0.81	0.86	0.82	0.83	0.9	0.81	0.81	0.8	0.78	0.83	0.77	0.78	0.68	0.81	0.67	0.8	0.78	0.71	0.79	0.65	0.75	0.7	0.73	0.77	0.82	0.8	0.8	0.83	0.65	0.8	0.77	0.83	0.72	0.78	0.76
chr18_22971001_22971600	genehancer_id=GH18I022977;connected_gene=RBBP8;score=11.90;connected_gene=RN7SL745P;score=0.31;connected_gene=ENSG00000265943;score=0.26	0.94	0.92	0.87	0.95	0.98	0.93	0.8	0.88	0.91	0.94	0.9	0.83	0.98	0.92	0.84	0.97	0.93	0.92	0.83	0.9	0.96	0.95	0.91	0.86	0.92	0.83	0.85	0.81	0.91	0.83	0.72	0.82	0.83	0.82	0.84	0.94	0.78	0.8	0.9	0.92	0.84	0.79	0.94	0.93	0.9	0.89	0.9	0.87
chr18_2555801_2556400	genehancer_id=GH18I002548;connected_gene=ENSG00000238575;score=0.44;connected_gene=METTL4;score=0.34;connected_gene=LOC105371962;score=0.28;connected_gene=GC18M002508;score=0.14	0.87	0.86	0.8	0.83	0.86	0.77	0.83	0.9	0.79	0.86	0.92	0.72	0.92	0.93	0.86	0.89	0.82	0.84	0.87	0.96	0.84	0.85	0.82	0.57	0.95	0.78	0.77	0.85	0.84	0.8	0.79	0.77	0.68	0.72	0.53	0.71	0.73	0.82	0.77	0.8	0.76	0.65	0.77	0.8	0.84	0.74	0.76	0.85
chr18_26941801_26942000	genehancer_id=GH18I026928;connected_gene=GC18P026935;score=0.44;connected_gene=GC18M026877;score=0.25;connected_gene=CHST9;score=0.07;connected_gene=AQP4-AS1;score=0.06	0.69	0.71	0.62	0.6	0.68	0.69	0.59	0.6	0.57	0.65	0.55	0.66	0.74	0.57	0.69	0.55	0.71	0.53	0.49	0.65	0.56	0.72	0.57	0.56	0.51	0.56	0.68	0.59	0.69	0.55	0.73	0.67	0.56	0.6	0.76	0.7	0.51	0.74	0.74	0.76	0.68	0.59	0.78	0.78	0.58	0.65	0.66	0.74
chr18_27859401_27859600	genehancer_id=GH18I027860;connected_gene=GC18M027897;score=0.25;connected_gene=GC18M027802;score=0.25	0.69	0.5	0.6	0.8	0.72	0.62	1	0.69	0.68	0.7	0.87	0.61	0.75	0.6	0.69	0.93	0.89	0.5	0.71	0.67	0.85	0.6	0.74	0.33	0.69	0.4	0.5	0.82	0.42	0.62	0.64	0.6	0.4	0.61	0.31	0.65	0.64	0.78	0.69	0.56	0.67	0.58	0.56	0.89	0.38	0.46	0.71	0.62
chr18_28007801_28008000	genehancer_id=GH18I028038;connected_gene=CDH2;score=14.56;connected_gene=PIR33397;score=0.29;connected_gene=GC18M028006;score=0.29;connected_gene=GC18M028093;score=0.18	0.6	0.67	0.73	0.7	0.89	0.8	0.83	0.86	0.85	0.45	0.89	0.86	0.73	0.83	0.82	0.94	0.92	0.85	0.87	0.8	0.83	0.8	0.92	1	0.8	0.82	0.69	0.78	0.7	0.62	0.77	0.73	0.86	0.78	0.8	0.62	0.5	0.62	0.88	0.85	1	0.7	0.56	0.88	0.91	0.55	0.57	0.87
chr18_28044201_28044400	genehancer_id=GH18I028043;connected_gene=PIR33397;score=0.28;connected_gene=GC18M028006;score=0.28;connected_gene=GC18M028093;score=0.18;connected_gene=CDH2;score=0.12	0.67	0.73	0.79	0.93	0.69	0.8	0.73	0.81	0.7	0.76	0.95	0.72	0.83	0.84	0.74	0.88	0.97	0.77	0.79	0.75	0.6	0.8	0.68	0.78	0.8	0.79	0.95	0.88	0.9	0.86	0.87	0.93	0.83	0.74	0.85	0.94	0.83	0.75	0.83	0.84	0.81	0.89	0.95	0.87	0.88	0.82	0.8	0.88
chr18_29248801_29249200	genehancer_id=GH18I029180;connected_gene=GC18M029144;score=0.29;connected_gene=LOC105372044;score=0.22	0.64	0.63	0.85	0.79	0.51	0.69	0.64	0.87	0.63	0.71	0.74	0.56	0.62	0.71	0.6	0.64	0.69	0.68	0.67	0.81	0.6	0.71	0.67	0.71	0.66	0.79	0.74	0.72	0.79	0.75	0.82	0.74	0.72	0.73	0.86	0.71	0.71	0.61	0.75	0.71	0.7	0.72	0.73	0.69	0.65	0.62	0.81	0.8
chr18_29726801_29727400	genehancer_id=GH18I029712;connected_gene=GC18M029709;score=0.77;connected_gene=GC18M029751;score=0.15	0.4	0.59	0.5	0.36	0.71	0.4	0.43	0.65	0.4	0.56	0.54	0.47	0.33	0.2	0.89	0.53	0.6	0.54	0	0.6	0.25	0.2	0.22	0.33	0.45	0.67	0.57	0.81	0.74	0.8	0.46	0.4	0.67	0.36	0.5	0.67	0.58	0.5	0.71	0.56	0.59	0.64	0.5	0.07	0.64	0.6	0.71	0.76
chr18_31104800_31105000	genehancer_id=GH18I031103;connected_gene=DSC2;score=550.77;connected_gene=DSCAS;score=0.77;connected_gene=ENSG00000263698;score=0.31	0.22	0.12	0.04	0.13	0.16	0.15	0	0.23	0.24	0.14	0.23	0.29	0.26	0.13	0.23	0.17	0.23	0.2	0.2	0.16	0.52	0.06	0.23	0.06	0.13	0.08	0	0.03	0.25	0.14	0.08	0.1	0.17	0.06	0.09	0.1	0.18	0.05	0.05	0.09	0.1	0.21	0.08	0.05	0.22	0.09	0.12	0.15
chr18_33670801_33672800	genehancer_id=GH18I033646;connected_gene=ASXL3;score=0.20;connected_gene=GC18P033749;score=0.15	0.82	0.71	0.73	0.74	0.71	0.73	0.7	0.72	0.65	0.71	0.68	0.7	0.76	0.72	0.7	0.7	0.75	0.76	0.72	0.74	0.63	0.7	0.64	0.76	0.69	0.74	0.75	0.76	0.76	0.76	0.74	0.8	0.75	0.78	0.76	0.73	0.74	0.76	0.73	0.79	0.7	0.82	0.86	0.7	0.79	0.7	0.72	0.8
chr18_34923601_34923800	genehancer_id=GH18I034918;connected_gene=LOC105372061;score=0.39;connected_gene=MAPRE2;score=0.22	0.75	0.9	1	1	0.85	0.86	1	1	1	1	1	0.86	0.92	0.8	1	1	0.82	0.95	1	0.91	0.86	0.86	1	1	1	0.77	0.81	0.86	0.92	1	1	0.71	0.71	0.88	0.71	0.79	0.86	0.92	0.75	1	0.79	0.91	0.92	0.91	1	0.9	1	0.94
chr18_35088001_35089201	genehancer_id=GH18I035086;connected_gene=DTNA;score=5.11;connected_gene=ENSG00000280096;score=0.44;connected_gene=ENSG00000274400;score=0.22;connected_gene=MAPRE2;score=0.14	0.59	0.62	0.37	0.59	0.65	0.46	0.32	0.75	0.55	0.41	0.65	0.61	0.59	0.62	0.64	0.73	0.56	0.51	0.55	0.52	0.48	0.44	0.79	0.21	0.58	0.29	0.45	0.44	0.32	0.59	0.52	0.36	0.39	0.29	0.35	0.5	0.33	0.38	0.54	0.57	0.55	0.32	0.53	0.33	0.45	0.41	0.44	0.53
chr18_37432401_37432800	genehancer_id=GH18I037434;connected_gene=ENSG00000279543;score=0.28;connected_gene=ENSG00000279678;score=0.13;connected_gene=CELF4;score=0.12	0.89	0.84	0.93	0.92	0.84	0.85	0.83	0.94	0.75	0.77	0.87	0.79	0.85	0.85	0.84	0.81	0.88	0.81	0.96	1	0.82	0.93	0.9	0.86	0.83	0.94	0.97	0.87	0.86	0.88	0.92	1	0.96	0.95	0.9	0.85	0.91	0.85	0.96	0.88	0.92	0.84	0.85	0.83	0.87	0.97	0.75	0.98
chr18_38487601_38488000	genehancer_id=GH18I038481;connected_gene=LOC105372074;score=0.44;connected_gene=GC18P038445;score=0.28	0.83	0.57	0.78	0.73	0.79	0.64	0.72	0.7	0.76	0.86	0.72	0.7	0.83	0.7	0.78	0.74	0.67	0.68	0.82	0.85	0.6	0.88	0.82	0.8	0.78	0.91	0.84	0.84	0.94	0.7	0.77	0.89	0.81	0.8	0.89	0.75	0.74	0.81	0.96	0.85	0.77	0.88	0.8	0.78	0.69	0.85	0.8	0.87
chr18_39365801_39366200	genehancer_id=GH18I039380;connected_gene=PIR62446;score=0.34;connected_gene=GC18M039489;score=0.14;connected_gene=MIR924HG;score=0.05	0.07	0.23	0	0.07	0.37	0.06	0.15	0.08	0.07	0.11	0.08	0.26	0.15	0.12	0.12	0.23	0.12	0	0.2	0.1	0.09	0.17	0.06	0.15	0.14	0.04	0.07	0	0.09	0.06	0.03	0.09	0.16	0	0.08	0	0.12	0.05	0	0.03	0.05	0.09	0.07	0.09	0.15	0.12	0.06	0.07
chr18_39462400_39462801	genehancer_id=GH18I039453;connected_gene=GC18M039489;score=0.28;connected_gene=PIR62446;score=0.15;connected_gene=MIR924HG;score=0.05	0.71	0.78	0.62	0.9	0.85	0.91	0.79	0.84	0.8	0.79	0.83	0.84	0.87	0.83	0.86	0.87	0.91	0.86	0.84	0.94	0.55	0.76	0.86	0.75	0.7	0.7	0.73	0.8	0.76	0.86	0.68	0.69	0.69	0.86	0.66	0.61	0.8	1	0.77	0.78	0.73	0.74	0.73	0.71	0.68	0.7	0.76	0.82
chr18_3958801_3959000	genehancer_id=GH18I003963;connected_gene=DLGAP1-AS4;score=550.77;connected_gene=DLGAP1;score=1.70;connected_gene=GAPDHP66;score=0.37;connected_gene=GC18M003767;score=0.10	0.94	0.9	0.8	0.85	0.85	0.88	0.85	0.78	0.82	0.81	0.89	0.66	0.81	0.79	0.77	0.93	0.7	0.76	0.73	0.82	0.72	0.85	0.93	0.82	0.82	0.77	0.86	0.92	0.91	0.95	0.7	0.97	0.89	0.93	0.77	0.87	0.81	0.85	0.89	0.9	0.85	0.92	0.84	0.77	0.96	0.88	0.87	0.8
chr18_3994001_3994600	genehancer_id=GH18I003996;connected_gene=GC18M004001;score=0.44;connected_gene=GC18M004002;score=0.44;connected_gene=GAPDHP66;score=0.37;connected_gene=DLGAP1-AS4;score=0.29;connected_gene=GC18M003767;score=0.13;connected_gene=DLGAP1;score=0.05	0.45	0.48	0.42	0.33	0.46	0.38	0.36	0.44	0.42	0.46	0.39	0.34	0.51	0.4	0.53	0.44	0.43	0.6	0.29	0.54	0.35	0.44	0.51	0.37	0.44	0.4	0.3	0.32	0.45	0.42	0.51	0.44	0.32	0.37	0.34	0.42	0.39	0.38	0.32	0.33	0.34	0.28	0.39	0.28	0.47	0.34	0.33	0.33
chr18_40949800_40950800	genehancer_id=GH18I040940;connected_gene=GC18P040927;score=0.39;connected_gene=GC18P040969;score=0.31	0.81	0.71	0.8	0.82	0.79	0.77	0.88	0.8	0.6	0.68	0.73	0.69	0.8	0.85	0.77	0.75	0.85	0.83	0.71	0.84	0.7	0.8	0.72	0.73	0.63	0.87	0.81	0.93	0.91	0.81	0.89	0.87	0.83	0.79	0.67	0.84	0.8	0.86	0.87	0.83	0.88	0.78	0.74	0.83	0.88	0.79	0.7	0.76
chr18_41371401_41372200	genehancer_id=GH18I041391;connected_gene=GC18P041410;score=0.37;connected_gene=GC18M041322;score=0.25	0.75	0.91	0.98	0.83	0.86	0.86	0.75	0.73	0.65	0.81	0.77	0.8	0.96	0.85	0.85	0.82	0.89	0.85	0.84	0.89	0.72	0.87	0.85	0.85	0.78	0.89	0.78	0.84	0.88	0.89	0.81	0.98	0.95	0.88	0.97	0.86	0.81	0.79	0.89	0.85	0.9	0.85	0.9	0.9	0.83	0.81	0.98	0.96
chr18_42583401_42584000	genehancer_id=GH18I042596;connected_gene=GC18M042555;score=0.26;connected_gene=GC18P042775;score=0.10;connected_gene=LINC00907;score=0.05	0.44	0.44	0.74	0.57	0.56	0.58	0.62	0.6	0.39	0.6	0.52	0.59	0.55	0.65	0.58	0.5	0.5	0.5	0.5	0.5	0.54	0.59	0.55	0.57	0.4	0.53	0.59	0.47	0.51	0.49	0.51	0.51	0.37	0.32	0.45	0.44	0.55	0.44	0.43	0.42	0.45	0.6	0.49	0.56	0.51	0.5	0.4	0.46
chr18_48312200_48312401	genehancer_id=GH18I048308;connected_gene=C18orf12;score=0.22;connected_gene=ZBTB7C;score=0.15	0.92	0.94	0.84	0.88	0.86	0.89	0.76	0.86	0.69	0.92	0.83	0.77	0.92	0.78	0.86	0.81	0.95	0.78	0.86	0.83	0.9	0.75	0.86	0.78	0.9	0.5	0.68	0.8	0.64	0.67	0.82	0.64	0.71	0.58	0.85	0.71	0.78	0.7	0.86	0.64	0.87	0.6	1	0.69	0.75	0.79	0.86	0.96
chr18_49314601_49315400	genehancer_id=GH18I049312;connected_gene=DYM;score=5.65;connected_gene=PIR34022;score=0.31;connected_gene=ENSG00000263895;score=0.12	0.7	0.76	0.82	0.78	0.77	0.69	0.84	0.79	0.78	0.71	0.71	0.8	0.79	0.73	0.74	0.74	0.74	0.63	0.76	0.65	0.77	0.77	0.66	0.81	0.67	0.77	0.76	0.82	0.79	0.74	0.84	0.89	0.78	0.79	0.83	0.76	0.86	0.75	0.75	0.8	0.76	0.78	0.82	0.7	0.81	0.8	0.73	0.73
chr18_49544800_49545200	genehancer_id=GH18I049547;connected_gene=GC18M049549;score=0.77;connected_gene=LOC101928144;score=0.25	0.9	0.93	0.75	0.77	1	0.81	0.89	1	0.92	0.87	0.82	0.87	0.88	0.89	0.82	1	0.91	0.82	1	0.94	0.57	1	0.92	0.91	1	1	0.92	0.8	0.75	0.83	0.85	0.86	0.7	0.92	0.92	0.8	0.7	0.8	1	0.69	0.86	0.67	0.9	0.75	0.83	0.88	0.9	0.96
chr18_5383601_5384200	genehancer_id=GH18I005410;connected_gene=EPB41L3;score=15.50;connected_gene=GC18P005414;score=0.77;connected_gene=GC18P005407;score=0.77;connected_gene=GC18M005377;score=0.14	0.79	0.86	0.89	0.72	0.75	0.79	0.83	0.66	0.74	0.76	0.65	0.69	0.85	0.82	0.74	0.78	0.79	0.88	0.65	0.86	0.47	0.91	0.76	0.7	0.71	0.72	0.9	0.9	0.84	0.88	0.83	0.76	0.85	0.79	0.86	0.8	0.69	0.88	0.73	0.73	0.89	0.83	0.8	0.87	0.82	0.93	0.83	0.86
chr18_55012000_55012401	genehancer_id=GH18I055032;connected_gene=GC18P055033;score=550.77;connected_gene=GC18P055062;score=0.31	0.93	0.89	0.91	0.92	0.82	0.79	0.88	0.9	0.72	0.9	0.77	0.66	0.89	0.92	0.69	0.84	0.82	0.82	0.82	0.8	0.68	0.83	0.88	1	0.83	0.91	0.9	0.88	0.93	0.91	0.9	0.87	0.82	0.96	0.78	0.91	0.87	0.92	0.85	0.89	0.9	0.89	0.89	0.95	0.9	0.86	0.81	0.88
chr18_57708401_57708601	genehancer_id=GH18I057708;connected_gene=LOC105372141;score=0.34;connected_gene=TRG-TCC6-1;score=0.31;connected_gene=ENSG00000267787;score=0.20;connected_gene=ATP8B1;score=0.15	1	0.93	1	0.93	1	1	0.89	1	0.94	1	0.94	0.94	1	1	0.96	0.8	1	1	0.75	1	1	0.94	0.89	1	0.95	0.86	0.94	0.89	0.89	0.88	0.73	0.89	0.77	1	0.83	0.88	0.82	1	1	0.62	0.77	1	1	0.69	1	0.85	0.94	0.83
chr18_58425601_58425800	genehancer_id=GH18I058415;connected_gene=ENSG00000267675;score=550.77;connected_gene=MIR122;score=11.20;connected_gene=MIR3591;score=11.20;connected_gene=GC18P058443;score=0.31	0.89	0.94	0.92	0.93	0.83	0.75	0.86	0.77	0.73	0.65	0.85	0.81	0.9	0.93	0.84	0.84	0.85	0.87	0.8	0.88	0.86	0.7	0.93	0.85	0.86	0.9	0.81	0.85	0.88	0.85	0.93	0.97	0.79	0.85	0.82	0.8	0.85	0.96	0.85	0.92	0.89	1	0.91	0.89	0.84	0.94	0.93	0.84
chr18_59228400_59228801	genehancer_id=GH18I059232;connected_gene=GRP;score=0.39;connected_gene=GC18M059272;score=0.26	0.33	0.14	0.25	0	0.31	0.5	0.15	0.29	0.25	0.06	0.25	0.1	0.22	0.3	0.17	0.17	0.64	0.07	0.55	0.38	0.11	0.5	0.33	0.14	0.14	0.36	0.38	0.5	0.5	0.57	0.27	0.22	0.41	0.36	0.26	0.4	0.23	0.33	0.17	0.39	0.55	0.29	0.44	0.21	0.2	0.47	0.29	0.44
chr18_59712201_59712801	genehancer_id=GH18I059714;connected_gene=CCBE1;score=18.81;connected_gene=ENSG00000273664;score=0.37;connected_gene=GC18P059695;score=0.34;connected_gene=GC18P059755;score=0.28	0.8	0.71	0.78	0.77	0.73	0.69	0.8	0.79	0.69	0.76	0.78	0.68	0.72	0.72	0.81	0.71	0.76	0.63	0.7	0.77	0.63	0.69	0.68	0.72	0.75	0.75	0.86	0.72	0.67	0.71	0.7	0.87	0.74	0.72	0.8	0.71	0.72	0.73	0.82	0.77	0.78	0.79	0.76	0.78	0.79	0.77	0.74	0.83
chr18_60670001_60671000	genehancer_id=GH18I060656;connected_gene=CTBP2P3;score=0.44;connected_gene=LOC105372156;score=0.26;connected_gene=ENSG00000267098;score=0.07	0.76	0.78	0.78	0.8	0.72	0.74	0.83	0.75	0.69	0.79	0.69	0.63	0.76	0.88	0.82	0.81	0.72	0.72	0.69	0.76	0.64	0.72	0.7	0.83	0.75	0.83	0.82	0.8	0.79	0.79	0.85	0.82	0.82	0.78	0.8	0.83	0.69	0.81	0.82	0.74	0.77	0.84	0.76	0.81	0.72	0.82	0.8	0.8
chr18_61755601_61755800	genehancer_id=GH18I061747;connected_gene=LINC01544;score=556.45;connected_gene=ENSG00000267175;score=550.77	0.9	0.79	0.91	0.76	0.7	0.82	0.86	0.86	0.73	0.8	0.87	0.83	0.82	0.84	0.8	0.85	0.69	0.88	0.69	0.77	0.93	0.81	0.88	0.7	0.85	0.87	0.82	0.9	0.89	0.79	0.92	0.77	0.89	0.96	0.96	0.83	0.95	0.86	0.83	0.82	0.89	0.8	0.92	0.93	0.87	0.74	0.74	0.89
chr18_6210401_6210801	genehancer_id=GH18I006210;connected_gene=RNU5F-3P;score=10.39;connected_gene=L3MBTL4-AS1;score=0.25;connected_gene=ENSG00000266846;score=0.09;connected_gene=L3MBTL4;score=0.08	0	0.43	0.41	0.12	0.17	0.14	0.33	0.5	0.31	0.29	0.35	0.21	0.33	0.23	0.29	0.23	0	0.31	0.18	0.25	0.21	0.14	0.17	0.67	0.14	0.42	0.62	0.45	0.5	0.38	0.5	0.44	0.38	0.19	0.57	0.33	0.28	0.31	0.25	0.44	0.36	0.5	0.3	0.19	0.38	0.28	0.27	0.28
chr18_62845001_62845801	genehancer_id=GH18I062844;connected_gene=PHLPP1;score=16.92;connected_gene=LOC105372160;score=0.19;connected_gene=PIR33415;score=0.12	0.91	0.76	0.75	0.84	0.86	0.91	0.79	0.88	0.88	0.84	0.87	0.7	0.83	0.91	0.81	0.88	0.91	0.86	0.84	0.91	0.84	0.72	0.83	0.73	0.84	0.77	0.69	0.8	0.78	0.82	0.8	0.72	0.74	0.88	0.83	0.77	0.83	0.85	0.8	0.73	0.79	0.71	0.8	0.86	0.76	0.85	0.77	0.85
chr18_66105801_66106200	genehancer_id=GH18I066136;connected_gene=GC18P066154;score=0.37;connected_gene=LOC105372170;score=0.34	0.87	0.81	0.76	0.88	0.91	0.8	0.78	0.89	0.92	0.9	0.92	0.89	0.93	0.95	0.81	1	0.85	1	0.8	0.8	0.73	0.89	0.81	0.84	0.75	0.88	0.97	1	0.9	0.88	0.87	1	0.87	0.87	0.9	0.9	1	0.88	0.97	1	0.96	0.82	1	1	0.91	0.96	0.91	0.96
chr18_71116001_71116801	genehancer_id=GH18I071105;connected_gene=GC18M071129;score=0.29;connected_gene=GC18M071047;score=0.28	0.57	0.59	0.57	0.47	0.59	0.62	0.54	0.3	0.43	0.57	0.6	0.61	0.5	0.6	0.5	0.36	0.62	0.53	0.6	0.59	0.53	0.46	0.41	0.54	0.51	0.57	0.77	0.65	0.65	0.7	0.62	0.56	0.65	0.65	0.41	0.54	0.53	0.66	0.66	0.58	0.67	0.62	0.65	0.48	0.57	0.69	0.58	0.66
chr18_7259601_7260600	genehancer_id=GH18I007256;connected_gene=LRRC30;score=11.55;connected_gene=LOC105371973;score=0.39	0.89	0.83	0.84	0.85	0.82	0.85	0.83	0.8	0.61	0.89	0.77	0.73	0.8	0.82	0.74	0.89	0.79	0.78	0.81	0.81	0.72	0.84	0.8	0.82	0.81	0.85	0.8	0.82	0.86	0.8	0.86	0.82	0.83	0.87	0.86	0.78	0.81	0.79	0.88	0.82	0.79	0.87	0.89	0.92	0.85	0.85	0.93	0.85
chr18_74402601_74403200	genehancer_id=GH18I074407;connected_gene=LINC01922;score=550.77;connected_gene=FAUP1;score=0.37	0.73	0.61	0.55	0.65	0.56	0.68	0.6	0.62	0.56	0.62	0.71	0.5	0.74	0.57	0.54	0.69	0.78	0.69	0.59	0.65	0.43	0.57	0.71	0.4	0.52	0.47	0.41	0.52	0.36	0.75	0.55	0.43	0.33	0.45	0.44	0.43	0.79	0.58	0.56	0.62	0.55	0.44	0.32	0.6	0.67	0.53	0.59	0.62
chr18_76634801_76635000	genehancer_id=GH18I076618;connected_gene=PIR54912;score=550.77;connected_gene=LINC00683;score=0.44;connected_gene=GC18P076461;score=0.10	0.63	0.81	0.6	0.76	0.56	0.59	0.59	0.71	0.71	0.74	0.64	0.57	0.46	0.76	0.51	0.59	0.66	0.73	0.58	0.79	0.58	0.46	0.64	0.71	0.64	0.59	0.82	0.57	0.73	0.78	0.71	0.69	0.73	1	0.84	0.75	0.57	0.65	0.89	0.77	0.76	0.78	0.8	0.81	0.72	0.7	0.87	0.67
chr18_767200_767401	genehancer_id=GH18I000769;connected_gene=ENOSF1;score=12.17;connected_gene=ENSG00000273355;score=8.62;connected_gene=RNU1-109P;score=0.31;connected_gene=GC18M000797;score=0.31;connected_gene=ENSG00000264635;score=0.29;connected_gene=YES1;score=0.26	0.86	0.83	0.93	0.8	0.91	0.9	0.68	0.87	0.84	0.89	0.8	0.94	0.88	0.92	0.9	0.81	0.92	0.92	0.87	0.89	0.76	0.82	0.84	0.79	1	0.69	0.71	0.81	0.82	0.79	0.83	0.69	0.64	0.85	0.74	0.74	0.64	0.82	0.82	0.73	0.87	0.67	0.78	0.83	1	0.79	0.79	0.85
chr18_79336801_79337000	genehancer_id=GH18I079343;connected_gene=ENSG00000267015;score=556.12;connected_gene=ENSG00000279077;score=0.44;connected_gene=ATP9B;score=0.06	0.87	0.73	0.64	0.81	0.76	0.71	0.72	0.74	0.8	0.84	0.65	0.62	0.88	0.79	0.73	0.87	0.9	0.84	0.6	0.7	0.71	0.81	0.93	0.37	0.8	0.34	0.61	0.84	0.74	0.52	0.55	0.6	0.42	0.66	0.43	0.69	0.7	0.54	0.67	0.56	0.66	0.38	0.74	0.64	0.79	0.62	0.55	0.75
chr18_79386000_79386201	genehancer_id=GH18I079380;connected_gene=NFATC1;score=0.39;connected_gene=ENSG00000279077;score=0.31	0.81	0.66	0.87	0.65	0.62	0.79	0.93	0.74	0.76	0.76	0.71	0.65	0.76	0.7	0.8	0.57	0.76	0.7	0.64	0.74	0.75	0.84	0.78	0.7	0.74	0.81	0.98	0.77	0.83	0.72	0.84	0.8	0.58	0.79	0.9	0.7	0.82	0.88	0.82	0.75	0.9	0.87	0.81	0.67	0.67	0.8	0.88	0.89
chr18_995201_996400	genehancer_id=GH18I000995;connected_gene=ENSG00000265179;score=5.54;connected_gene=LOC105371953;score=0.37;connected_gene=ENSG00000272461;score=0.37;connected_gene=GC18M001017;score=0.31	0.64	0.8	0.89	0.78	0.74	0.76	0.5	0.71	0.67	0.57	0.65	0.74	0.54	0.51	0.52	0.62	0.73	0.56	0.52	0.59	0.48	0.87	0.63	0.53	0.78	0.74	0.62	0.65	0.72	0.88	0.78	0.45	0.7	0.78	0.83	0.84	0.75	0.74	0.73	0.74	0.62	0.78	0.72	0.5	0.63	0.65	0.71	0.79
chr19_14830801_14831000	genehancer_id=GH19I014830;connected_gene=OR7A5;score=0.77;connected_gene=GC19M014827;score=0.77;connected_gene=OR7C1;score=0.77	0.83	0.67	0.63	0.72	0.66	0.73	0.75	0.75	0.64	0.96	0.81	0.73	0.8	0.72	0.77	0.76	0.71	0.72	0.76	0.66	0.34	0.69	0.76	0.58	0.75	0.48	0.53	0.64	0.65	0.67	0.63	0.48	0.56	0.63	0.45	0.74	0.64	0.4	0.77	0.58	0.63	0.61	0.78	0.7	0.61	0.77	0.69	0.81
chr19_16837401_16838600	genehancer_id=GH19I016836;connected_gene=SIN3B;score=11.71;connected_gene=ENSG00000268743;score=0.44	0.93	0.83	0.73	0.85	0.91	0.85	0.73	0.86	0.71	0.79	0.84	0.65	0.78	0.93	0.9	0.91	0.84	0.83	0.81	0.82	0.83	0.88	0.86	0.64	0.92	0.65	0.63	0.71	0.73	0.75	0.68	0.69	0.72	0.67	0.68	0.78	0.68	0.71	0.73	0.78	0.82	0.63	0.76	0.83	0.9	0.73	0.74	0.76
chr19_16877200_16877800	genehancer_id=GH19I016877;connected_gene=GC19M016856;score=550.77;connected_gene=F2RL3;score=0.39;connected_gene=SIN3B;score=0.25	0.71	0.67	0.76	0.62	0.83	0.63	0.59	0.69	0.59	0.66	0.73	0.5	0.74	0.64	0.75	0.72	0.58	0.73	0.6	0.67	0.81	0.71	0.74	0.53	0.67	0.5	0.55	0.58	0.52	0.65	0.53	0.58	0.6	0.54	0.42	0.68	0.57	0.63	0.55	0.52	0.65	0.61	0.59	0.73	0.66	0.62	0.69	0.67
chr19_2006201_2007000	genehancer_id=GH19I002015;connected_gene=ENSG00000275468;score=550.77;connected_gene=GC19M002012;score=550.77;connected_gene=ENSG00000279653;score=0.39;connected_gene=BTBD2;score=0.34	0.73	0.64	0.62	0.67	0.76	0.62	0.73	0.73	0.66	0.65	0.58	0.64	0.69	0.77	0.71	0.71	0.62	0.8	0.66	0.8	0.57	0.8	0.75	0.69	0.65	0.68	0.61	0.59	0.64	0.61	0.51	0.67	0.59	0.56	0.59	0.53	0.53	0.58	0.7	0.6	0.76	0.65	0.6	0.6	0.73	0.64	0.72	0.65
chr19_28372801_28373200	genehancer_id=GH19I028386;connected_gene=ENSG00000267320;score=550.77;connected_gene=GC19M028342;score=0.34;connected_gene=ENSG00000266928;score=0.19	0.68	0.69	0.59	0.75	0.62	0.63	0.67	0.77	0.74	0.62	0.61	0.53	0.67	0.74	0.91	0.73	0.65	0.64	0.63	0.67	0.54	0.74	0.63	0.67	0.68	0.89	0.75	0.68	0.65	0.79	0.82	0.74	0.66	0.58	0.77	0.62	0.67	0.71	0.71	0.76	0.82	0.65	0.79	0.77	0.78	0.75	0.79	0.86
chr19_29033801_29034800	genehancer_id=GH19I029041;connected_gene=LINC01532;score=0.28;connected_gene=GC19P029095;score=0.23;connected_gene=PIR62427;score=0.23	0.7	0.73	0.52	0.68	0.65	0.68	0.81	0.71	0.55	0.75	0.74	0.62	0.71	0.73	0.69	0.79	0.64	0.7	0.66	0.7	0.68	0.66	0.71	0.74	0.7	0.68	0.74	0.77	0.81	0.81	0.76	0.74	0.76	0.77	0.84	0.72	0.83	0.81	0.83	0.75	0.7	0.68	0.74	0.84	0.8	0.68	0.69	0.72
chr19_30546001_30547000	genehancer_id=GH19I030545;connected_gene=ENSG00000280061;score=0.44;connected_gene=GC19M030527;score=0.37;connected_gene=ZNF536;score=0.05;connected_gene=GC19P029609;score=0.02	0.58	0.73	0.73	0.67	0.62	0.7	0.74	0.63	0.51	0.7	0.65	0.58	0.62	0.68	0.64	0.64	0.62	0.68	0.6	0.65	0.52	0.6	0.61	0.64	0.68	0.53	0.64	0.65	0.75	0.63	0.62	0.72	0.67	0.67	0.74	0.66	0.67	0.71	0.67	0.66	0.74	0.62	0.73	0.78	0.76	0.75	0.7	0.66
chr19_33812001_33812600	genehancer_id=GH19I033809;connected_gene=PIR44876;score=0.77;connected_gene=KCTD15;score=0.39	0.56	0.64	0.63	0.64	0.5	0.62	0.62	0.59	0.58	0.59	0.66	0.66	0.43	0.49	0.57	0.53	0.62	0.54	0.64	0.65	0.47	0.58	0.57	0.73	0.6	0.62	0.63	0.58	0.7	0.63	0.74	0.66	0.62	0.75	0.63	0.71	0.68	0.52	0.53	0.63	0.68	0.64	0.6	0.62	0.63	0.63	0.61	0.65
chr19_38168801_38169000	genehancer_id=GH19I038168;connected_gene=ENSG00000269653;score=0.37;connected_gene=GC19M038834;score=0.29;connected_gene=SIPA1L3;score=0.07	0.43	0.69	0.69	0.76	0.86	0.56	0.5	0.8	0.64	0.8	0.64	0.6	0.83	0.79	0.86	0.8	0.67	0.75	0.83	1	0.6	0.5	0.78	0.31	0.75	0.23	0.17	0.65	0.73	0.43	0.45	0.17	0.67	0.56	0.5	0.75	0.5	0.29	0.5	0.56	0.83	0.47	0.67	0.43	0.67	0.5	0.87	0.78
chr19_40153001_40153400	genehancer_id=GH19I040157;connected_gene=PIR31992;score=550.77;connected_gene=GC19M040160;score=550.77;connected_gene=TTC9B;score=11.77;connected_gene=CNTD2;score=11.76;connected_gene=HIPK4;score=10.45;connected_gene=GC19M040148;score=0.77;connected_gene=GC19M039966;score=0.44	0.44	0.34	0.17	0.3	0.49	0.26	0.24	0.44	0.32	0.38	0.42	0.3	0.37	0.32	0.25	0.39	0.34	0.33	0.34	0.29	0.37	0.22	0.42	0.42	0.31	0.13	0.34	0.19	0.35	0.25	0.2	0.32	0.31	0.21	0.27	0.34	0.41	0.34	0.24	0.31	0.39	0.22	0.26	0.26	0.38	0.3	0.23	0.25
chr19_40161801_40162000	genehancer_id=GH19I040161;connected_gene=GC19M039966;score=550.77;connected_gene=PAF1;score=13.11;connected_gene=TTC9B;score=11.84;connected_gene=CNTD2;score=11.54;connected_gene=NUMBL;score=10.01;connected_gene=SUPT5H;score=9.77;connected_gene=ZNF780A;score=9.60;connected_gene=FCGBP;score=8.42;connected_gene=PIR31992;score=0.77;connected_gene=GC19M040160;score=0.77	0.9	0.88	0.97	0.86	0.88	0.9	0.78	0.73	0.81	0.82	0.71	0.95	0.97	0.92	0.87	0.88	0.82	0.9	0.87	0.84	0.81	0.9	0.92	0.77	0.91	0.59	0.64	0.78	0.86	0.74	0.62	0.88	0.78	0.79	0.85	0.84	0.67	0.71	0.83	0.92	0.8	0.76	0.68	0.83	0.87	0.6	0.86	0.89
chr19_41183400_41183801	genehancer_id=GH19I041183;connected_gene=GC19P041185;score=0.77;connected_gene=RPL36P16;score=0.39	0.38	0.72	0.76	0.63	0.69	0.7	0.64	0.64	0.47	0.61	0.63	0.72	0.55	0.53	0.68	0.6	0.55	0.69	0.58	0.62	0.44	0.63	0.66	0.72	0.55	0.67	0.72	0.71	0.64	0.82	0.63	0.83	0.62	0.74	0.71	0.65	0.65	0.67	0.78	0.68	0.64	0.6	0.71	0.7	0.8	0.64	0.62	0.71
chr19_42534201_42534800	genehancer_id=GH19I042526;connected_gene=CEACAM1;score=550.29;connected_gene=CXCL17;score=9.28;connected_gene=ENSG00000268355;score=4.36;connected_gene=LOC105372407;score=0.44;connected_gene=LIPE-AS1;score=0.12	0.5	0.8	0.43	1	0.86	0.73	0.75	0.86	0.69	0.83	0.83	0.62	0.83	0.91	0.88	0.88	1	0.69	0.78	0.75	0.71	0.91	1	0.73	0.8	0.62	0.67	0.8	0.9	0.6	0.58	0.6	0.6	0.79	0.71	0.7	0.7	0.78	0.85	0.71	0.8	0.56	1	0.71	0.75	0.58	0.92	0.76
chr19_42590201_42592200	genehancer_id=GH19I042594;connected_gene=CEACAM8;score=550.77;connected_gene=CEACAMP2;score=0.29;connected_gene=LIPE-AS1;score=0.08	0.59	0.67	0.62	0.57	0.6	0.65	0.7	0.67	0.63	0.6	0.64	0.66	0.67	0.62	0.65	0.7	0.58	0.54	0.64	0.59	0.49	0.72	0.61	0.76	0.59	0.72	0.71	0.63	0.71	0.64	0.75	0.71	0.69	0.71	0.72	0.67	0.71	0.56	0.66	0.6	0.74	0.77	0.73	0.69	0.68	0.68	0.6	0.67
chr19_43131600_43131800	genehancer_id=GH19I043126;connected_gene=ENSG00000231412;score=7.60;connected_gene=PSG4;score=6.91;connected_gene=PSG5;score=4.61;connected_gene=GC19P043117;score=0.39;connected_gene=ENSG00000227606;score=0.34;connected_gene=GC19P043035;score=0.16;connected_gene=ENSG00000282943;score=0.10	0.69	0.65	0.8	0.56	0.53	0.59	0.69	0.64	0.72	0.67	0.69	0.68	0.64	0.69	0.62	0.72	0.73	0.72	0.7	0.69	0.72	0.66	0.65	0.64	0.59	0.51	0.71	0.67	0.73	0.69	0.77	0.62	0.68	0.85	0.67	0.73	0.71	0.7	0.85	0.72	0.82	0.68	0.69	0.88	0.87	0.6	0.76	0.71
chr19_43749201_43749800	genehancer_id=GH19I043747;connected_gene=PIR48426;score=550.77;connected_gene=SMG9;score=16.93	0.85	0.82	0.94	0.83	0.91	0.83	0.82	0.88	0.85	0.83	0.9	0.75	0.91	0.82	0.88	0.85	0.93	0.93	0.82	0.88	0.9	0.88	0.92	0.8	0.92	0.74	0.83	0.75	0.8	0.9	0.62	0.81	0.75	0.73	0.8	0.73	0.85	0.89	0.83	0.84	0.78	0.8	0.85	0.83	0.86	0.86	0.82	0.84
chr19_44818001_44818200	genehancer_id=GH19I044817;connected_gene=BCAM;score=0.44;connected_gene=GC19M044733;score=0.39	0.82	0.83	0.82	0.69	0.92	0.76	0.83	0.8	0.75	0.92	0.9	0.73	0.81	0.91	0.8	0.84	0.8	0.92	0.68	0.73	0.8	0.79	0.82	0.75	0.8	0.87	0.95	0.71	0.92	0.83	0.85	1	0.89	0.94	0.92	0.88	1	1	0.95	0.63	0.73	0.86	0.92	0.92	1	0.77	0.83	0.92
chr19_45276400_45276601	genehancer_id=GH19I045276;connected_gene=MARK4;score=15.52;connected_gene=CLASRP;score=13.18;connected_gene=CCDC61;score=12.56;connected_gene=ZNF180;score=12.44;connected_gene=EXOC3L2;score=0.29;connected_gene=GC19M045307;score=0.29	0.5	0.22	0.58	0.41	0.38	0.34	0.35	0.47	0.32	0.32	0.47	0.38	0.38	0.28	0.3	0.52	0.38	0.31	0.35	0.5	0.44	0.22	0.44	0.37	0.44	0.46	0.49	0.5	0.47	0.57	0.25	0.5	0.53	0.52	0.74	0.58	0.48	0.15	0.48	0.25	0.56	0.5	0.53	0.29	0.7	0.51	0.48	0.44
chr19_49321801_49322000	genehancer_id=GH19I049318;connected_gene=SLC6A16;score=550.39;connected_gene=ADM5;score=13.49;connected_gene=PIH1D1;score=11.65;connected_gene=IRF3;score=10.96;connected_gene=GRWD1;score=10.71;connected_gene=SNORD35A;score=10.45;connected_gene=SNORD35B;score=10.26;connected_gene=PRR12;score=10.06;connected_gene=MIR4324;score=0.44	0.86	0.9	0.76	0.89	0.89	0.86	0.96	0.96	0.91	0.92	0.95	0.94	0.91	1	0.9	0.95	0.88	0.9	0.79	0.93	0.82	0.9	1	0.91	0.86	0.7	0.7	0.81	0.82	0.76	0.89	0.76	0.7	0.79	0.74	0.86	0.78	0.84	0.83	0.86	0.81	0.79	0.88	0.91	0.95	0.76	0.82	0.88
chr19_51980601_51981000	genehancer_id=GH19I051985;connected_gene=ZNF350;score=550.77;connected_gene=ZNF613;score=17.63;connected_gene=ZNF137P;score=16.94;connected_gene=ENSG00000268970;score=15.33;connected_gene=ZNF701;score=15.30;connected_gene=ZNF611;score=14.65;connected_gene=ZNF615;score=13.56;connected_gene=ZNF28;score=12.23;connected_gene=ZNF578;score=11.82;connected_gene=ZNF816;score=11.78;connected_gene=ENSG0000…	0.62	0.73	0.65	0.74	0.56	0.61	0.71	0.67	0.72	0.49	0.5	0.83	0.57	0.66	0.78	0.84	0.68	0.53	0.61	0.48	0.68	0.74	0.75	0.73	0.66	0.9	0.82	0.66	0.81	0.7	0.76	0.69	0.67	0.8	0.83	0.62	0.88	0.65	0.68	0.7	0.67	0.82	0.72	0.81	0.72	0.7	0.67	0.78
chr19_52904001_52905000	genehancer_id=GH19I052904;connected_gene=ZNF320;score=6.03;connected_gene=ENSG00000269646;score=0.37;connected_gene=ZNF888;score=0.37;connected_gene=ENSG00000283088;score=0.22	0.92	0.83	0.86	0.91	0.88	0.92	0.89	0.82	0.74	0.91	0.91	0.69	0.79	0.82	0.8	0.83	0.85	0.85	0.77	0.85	0.91	0.87	0.94	0.92	0.89	0.88	0.87	0.9	0.98	0.88	0.97	0.97	0.82	0.87	0.9	0.94	0.82	0.91	0.9	0.99	0.89	0.87	0.92	0.89	0.89	0.84	0.93	0.9
chr19_8253601_8254000	genehancer_id=GH19I008253;connected_gene=GC19P008268;score=0.39;connected_gene=ENSG00000271717;score=0.39;connected_gene=CERS4;score=0.25	0.75	0.72	0.92	0.8	0.84	0.84	0.8	0.78	0.84	0.77	0.71	0.82	0.78	0.89	0.79	0.79	0.85	0.81	0.83	0.84	0.87	0.8	0.86	0.72	0.76	0.74	0.76	0.67	0.76	0.68	0.64	0.86	0.68	0.75	0.76	0.78	0.81	0.8	0.78	0.71	0.81	0.75	0.75	0.69	0.79	0.83	0.79	0.82
chr2_101232401_101232800	genehancer_id=GH02I101229;connected_gene=SNORD89;score=17.85;connected_gene=TBC1D8;score=0.34;connected_gene=CNOT11;score=0.34;connected_gene=TBC1D8-AS1;score=0.18	0.93	0.91	0.85	0.88	0.86	0.93	0.84	0.85	0.83	0.92	0.84	0.78	0.93	0.92	0.87	0.91	0.89	0.88	0.9	0.82	0.63	0.9	0.84	0.94	0.8	0.95	0.91	0.95	0.91	0.86	0.92	0.92	0.86	0.99	0.87	0.93	0.94	0.97	0.9	0.91	0.87	0.9	0.9	0.93	0.92	0.91	0.93	0.89
chr2_102873601_102873800	genehancer_id=GH02I102848;connected_gene=LINC01796;score=0.25;connected_gene=TMEM182;score=0.14;connected_gene=GC02P101903;score=0.02	0.32	0.74	0.71	0.62	0.42	0.4	0.62	0.58	0.61	0.42	0.44	0.65	0.67	0.54	0.64	0.57	0.56	0.33	0.5	0.39	0.6	0.56	0.38	0.88	0.53	0.6	0.8	0.78	0.33	0.43	0.62	0.54	0.8	0.6	0.75	0.67	0.67	0.75	0.56	0.48	0.62	0.77	0.45	0.62	0.84	0.55	0.42	0.69
chr2_107214801_107215600	genehancer_id=GH02I107270;connected_gene=ST6GAL2;score=2.99;connected_gene=GC02P107238;score=0.29;connected_gene=ENSG00000225588;score=0.16;connected_gene=LINC01789;score=0.15;connected_gene=GC02M107266;score=0.11	0.7	0.84	0.69	0.73	0.74	0.77	0.78	0.65	0.74	0.73	0.76	0.72	0.89	0.84	0.78	0.78	0.8	0.73	0.7	0.79	0.69	0.91	0.78	0.86	0.73	0.86	0.84	0.71	0.9	0.81	0.87	0.82	0.85	0.8	0.74	0.69	0.75	0.88	0.85	0.78	0.91	0.79	0.85	0.81	0.84	0.85	0.83	0.88
chr2_107235401_107236200	genehancer_id=GH02I107270;connected_gene=ST6GAL2;score=2.99;connected_gene=GC02P107238;score=0.29;connected_gene=ENSG00000225588;score=0.16;connected_gene=LINC01789;score=0.15;connected_gene=GC02M107266;score=0.11	0.78	0.71	0.89	0.82	0.73	0.77	0.75	0.78	0.64	0.81	0.76	0.61	0.71	0.81	0.71	0.73	0.77	0.78	0.71	0.75	0.62	0.87	0.8	0.85	0.8	0.83	0.82	0.81	0.84	0.79	0.87	0.84	0.84	0.9	0.84	0.8	0.75	0.83	0.82	0.78	0.8	0.78	0.76	0.82	0.84	0.83	0.82	0.81
chr2_11023000_11023401	genehancer_id=GH02I010983;connected_gene=GC02P010935;score=0.25;connected_gene=RPL6P4;score=0.13	0.73	0.76	1	0.77	0.87	0.76	0.79	0.88	0.81	0.92	0.79	0.79	0.92	0.9	0.84	0.83	0.84	0.89	0.82	0.88	0.79	0.86	0.81	0.76	0.84	0.78	0.77	0.69	0.68	0.77	0.85	0.85	0.81	0.58	0.91	0.77	0.9	0.76	0.86	0.57	0.85	0.73	0.82	0.76	0.83	0.76	0.79	0.86
chr2_110755001_110755601	genehancer_id=GH02I110754;connected_gene=ACOXL;score=11.77;connected_gene=LOC442041;score=6.07;connected_gene=LINC01123;score=5.08;connected_gene=GC02P113661;score=0.31	0.63	0.76	0.71	0.63	0.62	0.56	0.7	0.66	0.46	0.64	0.6	0.49	0.47	0.52	0.46	0.55	0.63	0.51	0.55	0.53	0.48	0.67	0.6	0.41	0.54	0.7	0.58	0.62	0.56	0.66	0.57	0.43	0.66	0.67	0.66	0.49	0.6	0.61	0.74	0.49	0.61	0.6	0.77	0.68	0.64	0.6	0.72	0.7
chr2_11158601_11158800	genehancer_id=GH02I011160;connected_gene=RNU6-1081P;score=11.75;connected_gene=ROCK2;score=11.64;connected_gene=PQLC3;score=9.43;connected_gene=GC02P011234;score=0.19	0.89	0.94	0.95	0.91	0.8	0.91	0.88	0.94	0.89	0.91	0.93	0.93	0.85	0.98	0.74	0.87	0.9	0.81	0.86	0.96	0.85	0.96	0.67	0.82	0.81	0.96	0.86	0.91	0.94	0.92	0.95	0.98	0.95	0.97	0.87	0.98	0.96	0.87	0.96	0.93	0.86	0.98	0.94	0.75	1	0.9	0.93	0.97
chr2_118589601_118590200	genehancer_id=GH02I118603;connected_gene=LOC101927709;score=550.77;connected_gene=GC02M118174;score=0.21	0.77	0.79	0.85	0.79	0.81	0.86	0.84	0.76	0.71	0.79	0.79	0.71	0.79	0.73	0.7	0.81	0.79	0.82	0.87	0.87	0.6	0.78	0.77	0.73	0.81	0.76	0.81	0.84	0.81	0.83	0.81	0.8	0.84	0.83	0.91	0.86	0.81	0.85	0.86	0.76	0.79	0.86	0.95	0.77	0.88	0.83	0.83	0.81
chr2_12068801_12069200	genehancer_id=GH02I012071;connected_gene=LOC105373433;score=0.28;connected_gene=ENSG00000238503;score=0.26;connected_gene=GC02M012031;score=0.26;connected_gene=GC02P012005;score=0.20;connected_gene=MIR3681HG;score=0.07	0.76	0.78	0.82	0.78	0.86	0.82	0.73	0.75	0.63	0.59	0.65	0.81	0.76	0.8	0.76	0.89	0.86	0.74	0.82	0.8	0.67	0.79	0.78	0.78	0.69	0.85	0.82	0.89	0.89	0.87	0.81	0.88	0.79	0.79	0.88	0.8	0.92	0.88	0.8	0.79	0.82	0.67	0.9	0.78	0.79	0.77	0.71	0.81
chr2_121949801_121950000	genehancer_id=GH02I121954;connected_gene=GC02P121930;score=0.31;connected_gene=GC02M121983;score=0.31;connected_gene=PIR32121;score=0.31;connected_gene=LOC105373592;score=0.23	0.81	0.73	0.92	0.85	0.87	0.74	0.88	0.83	0.79	0.85	0.72	0.83	0.78	0.91	0.84	0.84	0.76	0.84	0.66	0.73	0.45	0.78	0.71	0.91	0.85	0.94	0.84	0.84	0.87	0.82	0.87	0.87	0.89	0.9	0.72	0.87	0.89	0.98	0.89	0.81	0.9	0.87	0.9	0.87	0.78	0.81	0.94	0.85
chr2_122081401_122082200	genehancer_id=GH02I122072;connected_gene=GC02P122051;score=0.34;connected_gene=PIR49166;score=0.31;connected_gene=LOC105373592;score=0.09	0.8	0.72	0.56	0.77	0.6	0.67	0.79	0.75	0.66	0.7	0.65	0.53	0.67	0.71	0.65	0.77	0.79	0.69	0.56	0.71	0.48	0.72	0.75	0.71	0.7	0.8	0.74	0.69	0.75	0.73	0.75	0.81	0.79	0.77	0.75	0.67	0.81	0.75	0.76	0.7	0.79	0.69	0.77	0.73	0.78	0.84	0.69	0.83
chr2_122236200_122238000	genehancer_id=GH02I122236;connected_gene=LOC105373591;score=0.77;connected_gene=GC02M122227;score=0.44;connected_gene=LOC105373592;score=0.06	0.71	0.66	0.69	0.69	0.68	0.73	0.67	0.64	0.67	0.72	0.64	0.65	0.68	0.71	0.69	0.67	0.66	0.62	0.62	0.72	0.58	0.67	0.64	0.76	0.6	0.78	0.76	0.67	0.76	0.78	0.76	0.64	0.74	0.68	0.73	0.69	0.66	0.73	0.75	0.65	0.76	0.76	0.64	0.69	0.74	0.66	0.75	0.75
chr2_123179401_123180000	genehancer_id=GH02I122999;connected_gene=LOC105373596;score=550.77;connected_gene=ENSG00000237856;score=0.20	0.84	0.81	0.79	0.8	0.78	0.72	0.82	0.75	0.7	0.74	0.8	0.63	0.75	0.79	0.68	0.76	0.78	0.8	0.68	0.91	0.58	0.76	0.77	0.78	0.84	0.82	0.89	0.72	0.82	0.76	0.85	0.88	0.84	0.75	0.76	0.8	0.81	0.71	0.83	0.88	0.87	0.97	0.86	0.84	0.8	0.75	0.73	0.86
chr2_128765401_128766201	genehancer_id=GH02I128755;connected_gene=GC02M128737;score=0.39;connected_gene=LOC101927881;score=0.14	0.84	0.78	0.76	0.77	0.86	0.85	0.76	0.85	0.81	0.77	0.87	0.82	0.88	0.84	0.8	0.85	0.79	0.85	0.83	0.83	0.71	0.83	0.81	0.92	0.85	0.85	0.87	0.82	0.88	0.86	0.86	0.87	0.9	0.88	0.88	0.93	0.8	0.88	0.88	0.89	0.9	0.83	0.93	0.9	0.93	0.87	0.92	0.91
chr2_132647201_132647400	genehancer_id=GH02I132649;connected_gene=LYPD1;score=2.01;connected_gene=LOC105373623;score=0.44;connected_gene=GC02M132574;score=0.19;connected_gene=GC02P132567;score=0.18	0.91	0.86	0.95	0.48	0.63	0.76	0.69	0.84	0.66	0.83	0.81	0.55	0.88	0.86	0.77	0.92	0.84	0.87	0.83	0.76	0.76	0.8	0.88	0.58	0.65	0.77	0.89	0.74	0.93	0.93	0.86	0.91	0.7	0.96	0.83	0.85	0.86	0.95	0.85	0.83	0.68	0.86	0.91	0.88	0.95	0.85	0.75	0.85
chr2_136060601_136061000	genehancer_id=GH02I136059;connected_gene=CXCR4;score=12.04;connected_gene=MCM6;score=8.66;connected_gene=ENSG00000237262;score=0.37;connected_gene=GC02P136042;score=0.37	0.9	0.9	0.92	0.88	0.92	0.82	0.86	0.75	0.79	0.85	0.77	0.72	0.82	0.93	0.95	0.96	0.78	0.79	0.71	0.97	0.7	0.86	0.83	0.8	0.94	0.71	0.64	0.89	0.66	0.73	0.68	0.76	0.83	0.8	0.76	0.76	0.56	0.85	0.92	0.65	0.76	0.62	0.67	0.57	0.86	0.83	0.74	0.85
chr2_136303601_136304200	genehancer_id=GH02I136305;connected_gene=CXCR4;score=4.12;connected_gene=UBBP1;score=0.34;connected_gene=ENSG00000279024;score=0.18	0.94	0.92	0.83	0.92	0.62	0.92	0.83	0.84	0.81	0.89	0.84	0.76	0.81	0.85	0.82	0.81	0.87	0.87	0.75	0.81	0.64	0.82	0.9	0.82	0.84	0.94	0.85	0.94	0.84	0.88	0.95	0.93	0.92	0.97	0.83	0.84	0.81	0.92	0.86	0.85	0.89	0.8	0.89	0.84	0.91	0.81	0.89	0.94
chr2_143669001_143669800	genehancer_id=GH02I143675;connected_gene=GC02P143683;score=0.44;connected_gene=ENSG00000231758;score=0.37;connected_gene=LOC105373654;score=0.26;connected_gene=ARHGAP15;score=0.03	0.43	0.5	0.62	0.5	0.36	0.32	0.45	0.45	0.73	0.6	0.67	0.3	0.53	0.59	0.43	0.41	0.43	0.44	0.56	0.27	0.58	0.45	0.28	0.87	0.38	0.8	0.59	0.55	0.58	0.59	0.47	0.54	0.75	0.6	0.8	0.74	0.56	0.56	0.59	0.73	0.2	0.69	0.89	0.75	0.67	0.63	0.56	0.41
chr2_144039201_144039800	genehancer_id=GH02I144015;connected_gene=GC02P143986;score=0.31;connected_gene=GC02P144046;score=0.29;connected_gene=GTDC1;score=0.06	0.96	0.91	0.92	0.88	0.94	0.86	0.87	0.96	0.84	0.86	0.93	0.8	0.95	0.9	0.88	0.94	0.92	0.93	0.88	0.87	0.78	0.9	0.94	0.73	0.9	0.84	0.87	0.72	0.82	0.86	0.8	0.9	0.7	0.81	0.76	0.74	0.76	0.93	0.78	0.85	0.91	0.73	0.84	0.84	0.89	0.8	0.87	0.88
chr2_145304401_145304600	genehancer_id=GH02I145304;connected_gene=RPL6P5;score=10.32;connected_gene=GC02P145300;score=0.77;connected_gene=ENSG00000235435;score=0.31	0.86	0.82	0.81	0.82	0.84	0.82	0.93	0.86	0.92	0.8	0.76	0.8	0.87	0.91	0.87	0.85	0.91	0.91	0.85	0.86	0.73	0.87	0.91	0.94	0.81	0.97	0.8	0.91	0.96	0.82	0.87	0.93	0.88	0.97	0.93	0.91	0.92	0.92	0.84	0.9	0.9	0.92	0.94	0.88	0.94	0.86	0.84	0.99
chr2_147365601_147366000	genehancer_id=GH02I147364;connected_gene=GC02M147374;score=0.31;connected_gene=PIR61784;score=0.25	0.85	0.81	0.89	0.82	0.92	0.74	0.69	0.84	0.79	0.78	0.73	0.82	0.83	0.89	0.77	0.84	0.89	0.92	0.97	0.93	0.78	0.83	0.88	0.79	0.78	0.81	0.62	0.8	0.68	0.67	0.58	0.56	0.62	0.69	0.73	0.84	0.77	0.73	0.71	0.82	0.82	0.62	0.75	0.78	0.8	0.79	0.76	0.91
chr2_147679401_147679800	genehancer_id=GH02I147689;connected_gene=ACVR2A;score=21.66;connected_gene=ORC4;score=7.76;connected_gene=GC02P147669;score=0.37;connected_gene=GC02M147665;score=0.37	0.64	0.5	0.78	0.67	0.78	0.5	0.43	0.67	0.64	0.55	0.68	0.5	0.4	0.89	0.4	0.58	0.69	0.6	0.71	0.69	0.57	0.62	0.74	0.67	0.67	1	0.84	0.77	0.7	1	0.88	0.75	0.64	0.93	0.61	0.61	0.64	0.89	0.85	0.64	0.79	0.64	0.86	0.92	0.54	0.65	0.77	0.83
chr2_152724401_152724800	genehancer_id=GH02I152715;connected_gene=PRPF40A;score=614.97;connected_gene=ARL6IP6;score=566.38;connected_gene=RPL30P2;score=32.32;connected_gene=STAM2;score=22.01	1	0.85	0.75	0.89	1	0.8	0.92	1	1	1	1	1	1	1	1	1	0.94	1	1	1	1	1	0.93	0.88	1	0.8	0.93	0.88	0.85	1	0.86	0.89	0.88	0.94	1	1	0.89	1	0.9	1	0.9	1	0.75	0.87	0.95	0.91	0.9	0.88
chr2_15302001_15302800	genehancer_id=GH02I015301;connected_gene=GC02M015275;score=0.31;connected_gene=GC02M015398;score=0.15;connected_gene=NBAS;score=0.07	0.78	0.8	0.87	0.84	0.85	0.82	0.73	0.85	0.81	0.87	0.85	0.77	0.88	0.89	0.78	0.92	0.76	0.85	0.75	0.83	0.86	0.75	0.89	0.71	0.83	0.7	0.83	0.78	0.68	0.86	0.7	0.78	0.82	0.7	0.79	0.74	0.77	0.72	0.8	0.76	0.74	0.64	0.7	0.86	0.83	0.73	0.81	0.74
chr2_15425201_15426400	genehancer_id=GH02I015430;connected_gene=NBAS;score=20.58;connected_gene=DDX1;score=1.88;connected_gene=RPS26P18;score=0.29;connected_gene=GC02P015475;score=0.26	0.89	0.72	0.72	0.76	0.71	0.79	0.81	0.71	0.78	0.73	0.82	0.64	0.78	0.8	0.86	0.77	0.84	0.8	0.66	0.81	0.77	0.67	0.83	0.65	0.79	0.58	0.61	0.63	0.71	0.6	0.67	0.46	0.68	0.61	0.76	0.75	0.79	0.67	0.59	0.8	0.73	0.67	0.61	0.63	0.72	0.79	0.82	0.67
chr2_154962801_154963600	genehancer_id=GH02I155099;connected_gene=RNU6-1001P;score=0.39;connected_gene=GC02P155169;score=0.20	0.32	0.36	0.71	0.48	0.66	0.45	0.58	0.47	0.48	0.65	0.4	0.66	0.5	0.45	0.32	0.36	0.51	0.49	0.36	0.57	0.41	0.59	0.43	0.62	0.44	0.59	0.56	0.28	0.71	0.7	0.63	0.77	0.42	0.59	0.42	0.82	0.52	0.47	0.63	0.73	0.56	0.49	0.68	0.6	0.58	0.68	0.55	0.57
chr2_15555800_15557000	genehancer_id=GH02I015554;connected_gene=NBAS;score=13.02;connected_gene=GC02P015496;score=0.22	0.95	0.89	0.68	0.83	0.94	0.73	0.8	0.82	0.83	0.85	0.83	0.8	0.91	0.87	0.91	0.91	0.9	0.91	0.78	0.89	0.89	0.88	0.93	0.92	0.9	0.85	0.69	0.71	0.77	0.88	0.76	0.82	0.77	0.61	0.67	0.73	0.8	0.85	0.65	0.81	0.74	0.7	0.83	0.9	0.92	0.8	0.88	0.75
chr2_156909201_156909600	genehancer_id=GH02I156892;connected_gene=GC02P156971;score=0.18;connected_gene=GC02M156793;score=0.15	0.93	0.67	0.7	0.69	0.72	0.38	0.53	0.5	0.7	0.72	0.31	0.5	0.43	0.88	0.48	0.69	0.78	0.74	0.45	0.74	0.59	0.79	0.65	0.89	0.45	0.89	0.91	0.83	0.89	0.67	0.69	0.61	0.75	0.83	0.85	0.94	0.75	0.85	0.9	0.47	0.75	0.62	0.85	0.76	0.67	0.57	0.73	0.94
chr2_15763201_15763800	genehancer_id=GH02I015748;connected_gene=LINC01804;score=0.22;connected_gene=ENSG00000237326;score=0.21	0.79	0.79	0.74	0.79	0.92	0.79	0.81	0.77	0.72	0.91	0.8	0.76	0.84	0.82	0.7	0.86	0.83	0.88	0.8	0.74	0.82	0.85	0.89	0.78	0.78	0.7	0.68	0.83	0.76	0.79	0.76	0.68	0.64	0.74	0.62	0.75	0.74	0.77	0.68	0.81	0.79	0.59	0.79	0.72	0.84	0.72	0.82	0.82
chr2_158321201_158322200	genehancer_id=GH02I158321;connected_gene=HNRNPDLP2;score=0.15;connected_gene=CCDC148;score=0.12;connected_gene=CCDC148-AS1;score=0.10	0.73	0.79	0.54	0.67	0.87	0.66	0.8	0.66	0.37	0.72	0.79	0.69	0.85	0.68	0.78	0.75	0.78	0.72	0.85	0.69	0.48	0.78	0.92	0.62	0.9	0.34	0.66	0.84	0.77	0.59	0.63	0.61	0.36	0.55	0.4	0.42	0.69	0.61	0.51	0.59	0.46	0.37	1	0.33	0.72	0.58	0.57	0.71
chr2_164334801_164336400	genehancer_id=GH02I164369;connected_gene=ENSG00000237844;score=0.37;connected_gene=EIF3EP3;score=0.08	0.63	0.68	0.71	0.73	0.65	0.75	0.76	0.76	0.73	0.76	0.71	0.64	0.7	0.78	0.65	0.7	0.75	0.66	0.76	0.75	0.53	0.77	0.7	0.78	0.73	0.76	0.74	0.74	0.64	0.85	0.78	0.83	0.72	0.77	0.73	0.73	0.74	0.85	0.79	0.76	0.75	0.73	0.77	0.79	0.75	0.79	0.74	0.84
chr2_165376401_165377400	genehancer_id=GH02I165369;connected_gene=SCN2A;score=5.40;connected_gene=GC02P165391;score=0.34;connected_gene=GC02M165331;score=0.28	0.58	0.56	0.33	0.34	0.55	0.56	0.43	0.5	0.4	0.27	0.46	0.58	0.42	0.46	0.44	0.45	0.42	0.41	0.38	0.32	0.36	0.47	0.49	0.23	0.44	0.29	0.36	0.35	0.41	0.4	0.22	0.44	0.41	0.29	0.25	0.33	0.38	0.43	0.3	0.34	0.3	0.27	0.23	0.46	0.37	0.32	0.37	0.49
chr2_165825200_165825600	genehancer_id=GH02I165832;connected_gene=GALNT3;score=8.91;connected_gene=ENSG00000232411;score=0.44;connected_gene=ENSG00000229195;score=0.39;connected_gene=LOC105373730;score=0.39;connected_gene=ENSG00000235192;score=0.28	0.59	0.42	0.69	0.44	0.53	0.6	0.33	0.42	0.71	0.5	0.56	0.39	0.5	0.53	0.49	0.57	0.48	0.56	0.36	0.59	0.28	0.3	0.62	0.44	0.5	0.69	0.4	0.72	0.62	0.65	0.51	0.67	0.62	0.57	0.27	0.58	0.62	0.65	0.54	0.65	0.64	0.54	0.41	0.74	0.47	0.59	0.59	0.71
chr2_168116600_168117000	genehancer_id=GH02I168118;connected_gene=STK39;score=15.36;connected_gene=GC02P168227;score=0.14;connected_gene=ENSG00000235335;score=0.10	0.5	0.78	0.83	0.69	0.81	0.71	0.76	0.58	0.58	0.86	0.73	0.5	0.7	0.7	0.77	0.82	0.67	0.74	0.81	0.7	0.62	0.7	0.76	0.71	0.76	0.47	0.58	0.69	0.69	0.72	0.62	0.82	0.56	0.66	0.46	0.56	0.71	0.68	0.62	0.75	0.74	0.4	0.68	0.62	0.61	0.66	0.57	0.7
chr2_169010001_169010200	genehancer_id=GH02I169010;connected_gene=ABCB11;score=12.31;connected_gene=SSB;score=11.01;connected_gene=ENSG00000235321;score=10.80;connected_gene=SPC25;score=0.15	0.43	0.71	0.42	0.56	0.7	0.48	0.41	0.37	0.5	0.42	0.49	0.46	0.54	0.57	0.52	0.6	0.46	0.48	0.46	0.38	0.56	0.6	0.59	0.39	0.4	0.31	0.41	0.44	0.5	0.38	0.3	0.36	0.37	0.38	0.25	0.42	0.39	0.29	0.23	0.28	0.55	0.32	0.48	0.55	0.33	0.25	0.36	0.37
chr2_169540201_169540600	genehancer_id=GH02I169528;connected_gene=GC02M169527;score=550.77;connected_gene=GC02M169526;score=550.77;connected_gene=CYB5AP2;score=11.41;connected_gene=SSB;score=11.41;connected_gene=UBR3;score=10.47;connected_gene=METTL5;score=10.47;connected_gene=FASTKD1;score=5.81	0.95	0.6	0.85	0.94	0.73	0.79	0.5	0.71	0.78	0.72	0.44	0.75	0.73	0.94	0.89	0.83	0.71	0.92	0.75	0.8	0.83	0.83	0.74	0.78	0.7	0.88	0.55	0.79	0.65	0.54	0.47	0.71	0.54	0.35	0.63	0.76	0.68	0.67	0.72	0.72	0.56	0.5	0.7	0.69	0.7	0.55	0.84	0.63
chr2_170144801_170146401	genehancer_id=GH02I170145;connected_gene=MYO3B;score=20.17;connected_gene=GC02P170173;score=0.31;connected_gene=RNU6-1006P;score=0.31	0.81	0.83	0.76	0.88	0.9	0.79	0.81	0.86	0.7	0.84	0.85	0.68	0.87	0.84	0.82	0.77	0.81	0.83	0.82	0.82	0.71	0.71	0.81	0.69	0.83	0.74	0.73	0.67	0.79	0.71	0.73	0.74	0.75	0.75	0.68	0.78	0.6	0.79	0.8	0.86	0.75	0.74	0.81	0.72	0.8	0.68	0.72	0.81
chr2_171723801_171724601	genehancer_id=GH02I171723;connected_gene=DYNC1I2;score=0.28;connected_gene=GC02P171811;score=0.17	0.89	0.71	0.73	0.85	0.92	0.86	0.75	0.82	0.85	0.77	0.79	0.69	0.78	0.86	0.78	0.86	0.84	0.83	0.84	0.74	0.84	0.84	0.89	0.72	0.81	0.67	0.74	0.81	0.73	0.7	0.8	0.68	0.68	0.72	0.59	0.67	0.69	0.67	0.77	0.75	0.65	0.72	0.71	0.76	0.82	0.71	0.81	0.78
chr2_172600401_172601001	genehancer_id=GH02I172600;connected_gene=PDK1;score=14.14;connected_gene=GC02M172559;score=0.26;connected_gene=ENSG00000199866;score=0.26;connected_gene=GC02M172611;score=0.21	0.89	0.72	0.78	0.82	0.86	0.71	0.76	0.81	0.77	0.77	0.83	0.79	0.84	0.91	0.78	0.76	0.83	0.92	0.81	0.74	0.62	0.76	0.82	0.61	0.73	0.53	0.68	0.68	0.61	0.54	0.61	0.54	0.63	0.63	0.48	0.67	0.65	0.76	0.56	0.77	0.79	0.56	0.66	0.64	0.87	0.62	0.67	0.76
chr2_173661401_173661800	genehancer_id=GH02I173657;connected_gene=GC02M173614;score=0.28;connected_gene=ENSG00000237617;score=0.25	0.81	0.83	0.84	0.69	0.84	1	0.9	0.83	0.81	0.89	0.95	0.76	1	0.91	0.96	0.9	0.87	0.76	0.58	0.9	0.74	0.83	1	0.8	0.86	0.55	0.9	0.76	0.73	0.68	0.91	0.77	0.79	0.73	0.6	0.93	1	0.85	0.83	0.88	0.58	0.88	0.78	0.8	0.77	0.85	0.83	0.91
chr2_176769001_176769200	genehancer_id=GH02I176763;connected_gene=DNAJC19P5;score=4.58;connected_gene=PIR52992;score=0.37;connected_gene=LOC101929963;score=0.23;connected_gene=LOC105369143;score=0.18	0.76	0.55	0.59	0.59	0.56	0.69	0.71	0.64	0.64	0.83	0.83	0.67	0.45	0.7	0.63	0.55	0.58	0.68	0.74	0.64	0.36	0.67	0.64	0.94	0.77	0.94	0.88	0.92	0.9	0.93	0.75	0.57	0.64	0.8	0.71	0.5	0.8	0.8	0.8	0.67	0.91	0.93	0.83	0.82	0.71	0.75	0.68	0.68
chr2_179276201_179276800	genehancer_id=GH02I179275;connected_gene=ENSG00000237477;score=550.77;connected_gene=GC02P179290;score=0.37	0.88	0.75	0.76	0.78	0.85	0.83	0.78	0.79	0.81	0.8	0.87	0.71	0.93	0.93	0.83	0.88	0.9	0.94	0.83	0.74	0.83	0.74	0.89	0.73	0.84	0.73	0.81	0.71	0.72	0.72	0.74	0.82	0.68	0.69	0.6	0.68	0.86	0.81	0.67	0.83	0.84	0.71	0.83	0.72	0.92	0.7	0.76	0.79
chr2_179985600_179985801	genehancer_id=GH02I180006;connected_gene=CWC22;score=550.77;connected_gene=GC02P179935;score=0.20	0.92	0.71	0.61	0.7	0.95	0.53	0.71	0.73	0.81	0.83	0.78	0.59	1	0.86	0.88	0.84	0.79	0.92	0.7	0.79	0.71	0.47	0.86	0.82	0.59	0.5	0.59	0.69	0.44	0.65	0.65	0.73	0.73	0.5	0.22	0.69	0.36	0.75	0.8	0.47	0.65	0.55	0.61	0.6	0.82	0.74	0.9	0.64
chr2_181058401_181058801	genehancer_id=GH02I181062;connected_gene=LINC01934;score=0.28;connected_gene=LOC105373772;score=0.18;connected_gene=UBE2E3;score=0.15	0.68	0.61	0.53	0.78	0.81	0.88	0.86	0.91	0.85	0.81	0.74	0.63	0.73	0.84	0.73	0.84	0.63	0.72	0.93	0.55	0.51	0.59	0.71	0.72	0.63	0.68	0.64	0.67	0.66	0.76	0.66	0.74	0.51	0.54	0.62	0.78	0.72	0.66	0.7	0.66	0.71	0.63	0.79	0.55	0.58	0.57	0.72	0.66
chr2_182379200_182379601	genehancer_id=GH02I182372;connected_gene=PIR50077;score=0.37;connected_gene=RN7SL267P;score=0.22;connected_gene=PDE1A;score=0.10	0.25	0.3	0.09	0.21	0.2	0.35	0.21	0.27	0.25	0.21	0.18	0.11	0.17	0.3	0.12	0.11	0.32	0.2	0.07	0	0.1	0.09	0.44	0.29	0.12	0.25	0.33	0.1	0.38	0.47	0.33	0.31	0.15	0.38	0.25	0.23	0.46	0.25	0.19	0.28	0.4	0.15	0.35	0.42	0.33	0.21	0.17	0.35
chr2_182642400_182642601	genehancer_id=GH02I182651;connected_gene=PIR54634;score=0.77;connected_gene=GC02P182636;score=0.39	0.95	0.77	1	0.88	0.95	0.76	0.81	0.96	0.86	0.88	0.96	0.78	0.96	0.73	0.92	0.73	0.9	0.83	0.82	0.87	0.74	0.84	0.8	0.81	0.81	0.94	0.95	0.9	0.84	0.81	0.94	0.88	1	0.8	0.95	0.86	0.95	0.84	0.96	0.96	0.85	0.91	0.96	0.9	0.93	0.82	0.87	0.98
chr2_184081201_184081400	genehancer_id=GH02I183998;connected_gene=PIR32094;score=0.26;connected_gene=ENSG00000234172;score=0.16	0.5	0.89	0.83	0.75	0.5	0.5	0.83	0.77	0.58	0.62	0.71	0.5	0.71	0.79	0.67	0.9	0.93	0.79	0.8	0.89	0.58	0.67	0.75	0.78	0.91	1	0.75	1	0.75	0.71	1	0.78	0.83	1	0.83	0.5	0.88	0.7	0.83	0.71	1	0.73	1	0.8	1	0.78	0.87	1
chr2_184906401_184907200	genehancer_id=GH02I184906;connected_gene=RPL23AP33;score=0.77;connected_gene=LOC105373781;score=0.07;connected_gene=ZNF804A;score=0.06	0.91	0.9	0.95	0.78	0.8	0.91	0.83	0.89	0.82	0.96	0.82	0.89	0.8	0.91	0.95	0.87	0.83	0.76	0.84	0.86	0.71	0.87	0.77	0.75	0.81	0.92	0.88	0.84	0.89	0.91	0.93	0.92	0.9	0.96	0.86	0.93	0.89	0.9	0.94	0.77	0.85	0.91	0.81	1	0.92	0.85	0.81	0.86
chr2_186862401_186864000	genehancer_id=GH02I186848;connected_gene=ZSWIM2;score=555.09;connected_gene=FAM171B;score=12.79;connected_gene=LINC01473;score=11.86;connected_gene=ENSG00000259915;score=9.85;connected_gene=ITGAV;score=4.08;connected_gene=PIR60867;score=0.10;connected_gene=GC02M187006;score=0.10	0.53	0.68	0.5	0.35	0.45	0.48	0.38	0.71	0.19	0.49	0.53	0.46	0.45	0.46	0.35	0.25	0.39	0.47	0.19	0.45	0.5	0.35	0.29	0.34	0.39	0.4	0.48	0.33	0.43	0.71	0.47	0.55	0.41	0.55	0.38	0.44	0.53	0.67	0.4	0.55	0.61	0.53	0.53	0.55	0.44	0.53	0.51	0.42
chr2_188378401_188378800	genehancer_id=GH02I188380;connected_gene=GULP1;score=11.60;connected_gene=LINC01090;score=0.77;connected_gene=GC02P188298;score=0.18	0.84	0.81	0.76	0.73	0.76	0.69	0.71	0.8	0.82	0.73	0.77	0.77	0.84	0.76	0.71	0.84	0.72	0.78	0.69	0.87	0.85	0.7	0.68	0.69	0.78	0.8	0.84	0.85	0.86	0.76	0.86	0.78	0.77	0.88	0.77	0.84	0.75	0.77	0.93	0.9	0.81	0.89	0.77	0.88	0.74	0.8	0.75	0.81
chr2_189608001_189608600	genehancer_id=GH02I189608;connected_gene=SLC40A1;score=11.72;connected_gene=ENSG00000276828;score=0.37	0.43	0.48	0.47	0.64	0.71	0.45	0.52	0.56	0.46	0.47	0.52	0.56	0.46	0.7	0.56	0.62	0.55	0.82	0.58	0.66	0.51	0.48	0.66	0.32	0.56	0.32	0.36	0.51	0.33	0.41	0.38	0.41	0.46	0.38	0.41	0.37	0.59	0.46	0.42	0.43	0.63	0.35	0.46	0.5	0.48	0.5	0.36	0.45
chr2_190380601_190382000	genehancer_id=GH02I190381;connected_gene=MFSD6;score=12.30;connected_gene=ENSG00000233654;score=10.42;connected_gene=NEMP2;score=10.41;connected_gene=GC02M190373;score=0.44;connected_gene=GC02M190388;score=0.44	0.62	0.7	0.65	0.58	0.72	0.65	0.57	0.64	0.73	0.67	0.62	0.72	0.68	0.72	0.74	0.73	0.66	0.7	0.7	0.72	0.66	0.63	0.77	0.74	0.62	0.68	0.62	0.58	0.69	0.57	0.66	0.63	0.6	0.62	0.59	0.68	0.68	0.57	0.64	0.62	0.64	0.7	0.61	0.63	0.63	0.62	0.68	0.66
chr2_190458001_190458400	genehancer_id=GH02I190459;connected_gene=MFSD6;score=11.71;connected_gene=ENSG00000233654;score=10.19;connected_gene=NEMP2;score=10.18;connected_gene=ENSG00000272979;score=0.44;connected_gene=GC02P190518;score=0.22	0.75	0.83	0.83	0.84	0.89	0.73	0.65	0.85	0.77	0.79	0.76	0.73	0.87	0.89	0.76	0.88	0.9	0.89	0.84	0.82	0.77	0.71	0.89	0.67	0.82	0.7	0.79	0.84	0.79	0.71	0.6	0.65	0.76	0.7	0.56	0.62	0.77	0.8	0.69	0.77	0.79	0.68	0.72	0.76	0.83	0.64	0.76	0.79
chr2_196952601_196953400	genehancer_id=GH02I196963;connected_gene=ANKRD44;score=5.33;connected_gene=COQ10B;score=3.61;connected_gene=SF3B1;score=1.92;connected_gene=GC02M196966;score=0.77;connected_gene=PGAP1;score=0.28	0.83	0.95	0.96	0.92	0.82	0.94	0.96	0.88	0.73	0.75	0.76	0.84	0.86	0.89	0.81	0.83	0.78	0.72	0.78	0.88	0.58	0.83	0.91	0.69	0.74	0.92	0.68	1	0.71	0.95	0.91	0.89	0.86	0.93	0.68	0.9	0.89	0.86	0.91	1	0.91	0.83	1	0.95	0.86	0.93	0.94	0.82
chr2_199629201_199629800	genehancer_id=GH02I199603;connected_gene=FTCDNL1;score=4.95;connected_gene=LINC01877;score=0.77;connected_gene=SATB2;score=0.12	0.86	0.86	0.96	0.79	0.88	0.91	0.83	0.86	0.77	0.92	0.81	0.82	0.85	0.86	0.78	0.76	0.97	0.93	0.79	0.79	0.72	0.86	0.91	0.84	0.87	0.93	0.96	0.86	0.92	0.75	0.97	0.93	0.9	0.86	0.85	0.94	0.79	0.85	0.91	0.95	0.91	1	0.87	0.87	0.87	0.85	0.88	0.94
chr2_200664601_200665000	genehancer_id=GH02I200662;connected_gene=C2orf69;score=4.46;connected_gene=AOX3P;score=0.37;connected_gene=GC02M200587;score=0.26;connected_gene=AOX1;score=0.18;connected_gene=GC02P200578;score=0.18	0.86	0.73	0.76	0.76	0.68	0.81	0.77	0.84	0.82	0.85	0.89	0.72	0.88	0.95	0.75	0.94	0.87	0.81	0.83	0.82	0.61	0.84	0.82	0.73	0.85	0.72	0.55	0.67	0.8	0.75	0.72	0.73	0.65	0.8	0.69	0.64	0.76	0.78	0.72	0.79	0.76	0.53	0.81	0.66	0.9	0.84	0.7	0.82
chr2_201755201_201755400	genehancer_id=GH02I201754;connected_gene=RPS2P16;score=0.44;connected_gene=ALS2;score=0.31;connected_gene=GC02M201708;score=0.26	0.93	0.95	0.86	0.91	0.9	0.95	0.82	0.87	0.65	0.89	0.8	0.87	0.96	1	1	0.95	0.98	0.88	0.96	0.98	0.96	0.95	0.98	0.83	0.96	0.81	0.56	0.83	0.86	0.81	0.82	0.89	0.85	0.68	0.76	0.97	0.76	0.88	0.87	0.81	0.85	1	0.8	0.85	0.82	0.92	0.87	0.89
chr2_201945001_201945400	genehancer_id=GH02I201949;connected_gene=GC02P201933;score=0.34;connected_gene=GC02P202013;score=0.21	0.88	0.79	0.88	0.89	0.74	0.87	0.86	0.89	0.79	0.84	0.82	0.86	0.77	0.89	0.91	0.84	0.95	0.82	0.85	0.83	0.71	0.89	0.88	0.88	0.83	0.88	0.86	0.76	0.93	0.9	0.99	0.94	0.9	0.98	0.92	0.92	0.92	0.93	0.9	0.87	0.9	0.81	0.94	0.89	0.93	0.95	0.9	0.91
chr2_202230401_202230800	genehancer_id=GH02I202225;connected_gene=NOP58;score=11.06;connected_gene=ENSG00000212309;score=11.00;connected_gene=SNORD70;score=11.00;connected_gene=LOC729224;score=9.55;connected_gene=RPL39P14;score=0.44;connected_gene=SUMO1;score=0.39;connected_gene=DAZAP2P1;score=0.34	0.83	0.76	0.76	0.78	0.86	0.77	0.88	0.8	0.75	0.9	0.8	0.72	0.89	0.93	0.77	0.88	0.77	0.79	0.75	0.79	0.87	0.58	0.79	0.71	0.73	0.7	0.81	0.75	0.6	0.65	0.78	0.72	0.77	0.75	0.66	0.75	0.74	0.72	0.78	0.76	0.73	0.79	0.74	0.68	0.79	0.71	0.69	0.74
chr2_204731801_204732001	genehancer_id=GH02I204730;connected_gene=GC02M204713;score=0.44;connected_gene=PARD3B;score=0.09;connected_gene=GC02P204991;score=0.07	0.62	0.81	0.52	0.67	0.57	0.58	0.71	0.74	0.55	0.68	0.85	0.75	0.67	0.67	0.69	0.75	0.74	0.61	0.69	0.67	0.67	0.61	0.94	0.82	0.62	0.61	0.54	0.53	0.66	0.63	0.59	0.61	0.59	0.56	0.65	0.62	0.68	0.59	0.56	0.52	0.73	0.7	0.68	0.56	0.71	0.68	0.69	0.66
chr2_205390801_205391400	genehancer_id=GH02I205405;connected_gene=GC02P205442;score=0.28;connected_gene=PIR54064;score=0.23;connected_gene=PARD3B;score=0.03	0.52	0.66	0.58	0.71	0.86	0.68	0.64	0.63	0.76	0.61	0.59	0.65	0.72	0.78	0.7	0.75	0.59	0.63	0.69	0.75	0.65	0.67	0.74	0.61	0.74	0.58	0.6	0.57	0.67	0.53	0.69	0.6	0.49	0.54	0.51	0.58	0.51	0.62	0.57	0.55	0.62	0.43	0.59	0.53	0.7	0.72	0.66	0.71
chr2_2109001_2109400	genehancer_id=GH02I002112;connected_gene=GC02M002105;score=0.77;connected_gene=MYT1L;score=0.08;connected_gene=PIR43068;score=0.08;connected_gene=GC02P001889;score=0.07	0.87	0.79	0.87	0.84	0.75	0.81	0.87	0.85	0.84	0.84	0.81	0.82	0.8	0.8	0.86	0.72	0.9	0.86	0.77	0.8	0.86	0.89	0.82	0.86	0.79	0.97	0.88	0.89	0.9	0.82	0.95	0.86	0.9	1	0.84	0.7	0.73	0.88	0.9	0.94	0.83	0.84	0.93	0.72	0.87	0.97	0.93	0.88
chr2_212327401_212327600	genehancer_id=GH02I212276;connected_gene=GC02M212286;score=0.39;connected_gene=GC02M212224;score=0.23;connected_gene=ERBB4;score=0.07	0.93	0.93	0.85	0.78	0.62	0.88	0.83	0.56	0.47	0.77	0.71	0.82	0.27	0.67	0.8	0.83	0.82	0.79	0.68	0.6	0.5	1	0.89	0.7	0.67	1	1	0.8	0.92	0.8	0.87	1	0.87	1	0.54	0.75	0.92	0.86	1	0.92	0.82	0.92	1	0.83	0.82	0.8	0.81	0.8
chr2_212752801_212753000	genehancer_id=GH02I212752;connected_gene=GC02P212727;score=0.31;connected_gene=LINC01878;score=0.26;connected_gene=ENSG00000273118;score=0.06	0.64	0.58	0.33	0.71	0.5	0.5	0.69	0.6	0.67	0.69	0.65	0.5	0.44	0.9	0.42	0.71	0.72	0.67	0.45	0.64	0.38	0.67	0.67	0.46	0.73	0.67	0.85	0.75	0.5	0.75	0.67	0.67	0.42	0.89	0.76	0.62	0.4	0.71	0.62	0.75	0.92	0.73	0.5	0.71	0.86	0.73	0.77	0.59
chr2_215572001_215572600	genehancer_id=GH02I215572;connected_gene=ATIC;score=4.77;connected_gene=ENSG00000227981;score=0.44;connected_gene=ENSG00000234938;score=0.31;connected_gene=LOC102724861;score=0.26	0.92	0.86	0.62	0.62	0.86	0.88	0.92	1	0.9	0.94	0.64	0.92	0.89	0.86	0.94	0.83	0.94	0.89	0.88	1	1	0.83	0.85	1	1	0.75	0.84	0.94	0.78	0.88	0.88	1	0.64	0.89	0.85	0.75	0.92	0.78	0.83	0.6	0.8	1	0.75	0.7	0.73	0.8	0.86	0.89
chr2_215777401_215777800	genehancer_id=GH02I215779;connected_gene=ENSG00000216721;score=0.34;connected_gene=LINC00607;score=0.21;connected_gene=LINC01614;score=0.21	0.87	0.7	0.66	0.75	0.68	0.69	0.88	0.79	0.72	0.78	0.78	0.65	0.78	0.72	0.74	0.81	0.77	0.86	0.75	0.79	0.62	0.69	0.79	0.49	0.79	0.63	0.69	0.79	0.51	0.56	0.65	0.62	0.6	0.59	0.56	0.71	0.68	0.68	0.7	0.76	0.69	0.59	0.8	0.6	0.6	0.66	0.67	0.78
chr2_216022201_216023600	genehancer_id=GH02I216023;connected_gene=XRCC5;score=10.58;connected_gene=GC02M216014;score=0.44;connected_gene=MREG;score=0.39;connected_gene=PECR;score=0.22	0.7	0.67	0.64	0.68	0.76	0.72	0.61	0.64	0.74	0.72	0.71	0.73	0.68	0.64	0.78	0.74	0.69	0.68	0.57	0.71	0.72	0.67	0.65	0.81	0.71	0.65	0.59	0.68	0.68	0.6	0.55	0.69	0.57	0.66	0.6	0.66	0.62	0.58	0.76	0.64	0.65	0.57	0.68	0.75	0.72	0.64	0.61	0.63
chr2_216165601_216166200	genehancer_id=GH02I216160;connected_gene=XRCC5;score=11.05;connected_gene=MARCH4;score=10.48;connected_gene=ENSG00000231092;score=9.89;connected_gene=POLHP1;score=0.77;connected_gene=LOC100421349;score=0.39	0.86	0.77	0.84	0.88	0.94	0.86	0.89	0.91	0.86	0.87	0.94	0.82	0.87	0.82	0.83	0.86	0.89	0.92	0.86	0.82	0.85	0.88	0.85	0.8	0.93	0.82	0.85	0.81	0.83	0.74	0.77	0.8	0.79	0.74	0.77	0.78	0.84	0.76	0.82	0.81	0.81	0.83	0.79	0.7	0.88	0.71	0.82	0.89
chr2_216417601_216418200	genehancer_id=GH02I216416;connected_gene=SMARCAL1;score=11.10;connected_gene=MARCH4;score=10.48;connected_gene=XRCC5;score=9.65;connected_gene=ENSG00000231092;score=9.57;connected_gene=ENSG00000235042;score=0.77;connected_gene=GC02M216466;score=0.23	0.47	0.53	0.56	0.42	0.48	0.57	0.55	0.52	0.57	0.42	0.48	0.51	0.56	0.58	0.54	0.49	0.38	0.63	0.5	0.56	0.54	0.58	0.43	0.42	0.56	0.41	0.36	0.45	0.43	0.56	0.39	0.57	0.33	0.45	0.46	0.38	0.28	0.48	0.38	0.37	0.43	0.46	0.34	0.51	0.55	0.44	0.49	0.48
chr2_217738001_217738600	genehancer_id=GH02I217739;connected_gene=GC02M217721;score=0.37;connected_gene=DIRC3;score=0.37	0.9	0.78	0.81	0.83	0.82	0.77	0.88	0.88	0.78	0.87	0.82	0.86	0.8	0.77	0.91	0.82	0.9	0.81	0.72	0.81	0.67	0.7	0.89	0.87	0.86	0.92	0.89	0.82	0.78	0.87	0.89	0.83	0.95	0.89	0.86	0.91	0.92	0.9	0.91	0.84	0.89	0.89	0.94	0.9	0.89	0.89	0.81	0.9
chr2_218244201_218244600	genehancer_id=GH02I218240;connected_gene=ENSG00000261338;score=28.69;connected_gene=ARPC2;score=12.08;connected_gene=PNKD;score=11.67;connected_gene=AAMP;score=11.67;connected_gene=SLC11A1;score=10.17;connected_gene=TRY-ATA1-1;score=0.77;connected_gene=GC02M218215;score=0.31	0.5	0.67	0.56	0.48	0.75	0.85	0.56	0.79	0.58	0.7	0.55	0.5	0.67	0.81	0.76	0.64	0.6	0.75	0.57	0.62	0.71	0.94	0.75	0.29	1	0.31	0.6	0.55	0.6	0.4	0.31	0.2	0.56	0.47	0.53	0.46	0.62	0.4	0.3	0.64	0.44	0.25	0.67	0.38	0.67	0.56	0.47	0.73
chr2_218424401_218424800	genehancer_id=GH02I218417;connected_gene=VIL1;score=550.77;connected_gene=CNOT9;score=10.72;connected_gene=USP37;score=9.50;connected_gene=TTLL4;score=4.63;connected_gene=RN7SKP38;score=0.18	0.53	0.65	0.49	0.58	0.74	0.59	0.46	0.57	0.71	0.43	0.47	0.43	0.71	0.66	0.61	0.58	0.68	0.65	0.58	0.58	0.61	0.44	0.73	0.46	0.7	0.3	0.35	0.41	0.54	0.59	0.51	0.43	0.3	0.55	0.51	0.73	0.58	0.38	0.49	0.59	0.52	0.42	0.42	0.53	0.47	0.5	0.53	0.54
chr2_221295801_221296000	genehancer_id=GH02I221283;connected_gene=GC02M221334;score=0.23;connected_gene=ENSG00000232089;score=0.13	1	0.83	0.86	1	0.71	1	0.87	0.95	0.69	0.83	0.83	0.78	0.82	1	0.62	1	0.78	1	0.75	0.91	0.75	0.92	0.73	0.9	0.75	1	0.93	1	1	0.88	1	0.83	0.94	0.92	0.95	0.94	0.9	0.93	0.94	0.9	0.94	1	0.91	0.86	0.88	1	0.94	0.95
chr2_221561601_221561800	genehancer_id=GH02I221553;connected_gene=GC02P221548;score=0.44;connected_gene=ENSG00000272944;score=0.37;connected_gene=EPHA4;score=0.37	0.9	0.88	0.88	0.79	0.81	0.87	0.85	0.81	0.86	0.87	0.76	0.85	0.8	0.74	0.82	0.76	0.87	0.88	0.82	0.93	0.73	0.87	0.82	0.91	0.82	0.91	0.88	0.9	0.84	0.97	0.96	0.78	0.81	0.88	0.8	0.84	0.84	0.94	0.94	0.88	0.85	0.88	0.87	0.9	0.92	0.81	0.9	0.89
chr2_222605200_222605401	genehancer_id=GH02I222594;connected_gene=ENSG00000261428;score=65.38;connected_gene=GC02P222642;score=0.25;connected_gene=FARSB;score=0.21	0.81	0.74	0.73	0.79	0.86	0.87	0.68	0.71	0.82	0.78	0.8	0.93	0.9	0.8	0.84	0.84	0.92	0.88	0.77	0.82	0.74	0.88	0.85	0.77	0.86	0.7	0.7	0.64	0.91	0.92	0.67	0.64	0.79	0.74	0.62	0.75	0.74	0.62	0.76	0.75	0.86	0.91	0.82	0.79	0.75	0.68	0.79	0.88
chr2_222608201_222608600	genehancer_id=GH02I222620;connected_gene=ENSG00000261428;score=65.30;connected_gene=LOC440934;score=11.04;connected_gene=ACSL3;score=9.71;connected_gene=LOC105373904;score=9.70;connected_gene=GC02P222642;score=0.34;connected_gene=FARSB;score=0.28	0.7	0.72	0.65	0.85	0.92	0.74	0.8	0.69	0.75	0.77	0.63	0.57	0.66	0.81	0.82	0.7	0.86	0.85	0.69	0.8	0.7	0.71	0.82	0.26	0.63	0.59	0.73	0.61	0.53	0.52	0.55	0.76	0.5	0.59	0.43	0.67	0.5	0.73	0.64	0.75	0.68	0.45	0.52	0.62	0.95	0.7	0.6	0.66
chr2_224607801_224608200	genehancer_id=GH02I224602;connected_gene=LOC105373909;score=550.77;connected_gene=CUL3;score=4.46	0.9	0.75	0.43	0.94	0.66	0.8	0.8	0.83	0.67	0.69	0.88	0.5	0.82	0.64	0.79	0.83	0.69	0.86	0.74	0.62	0.78	0.78	0.73	0.6	0.68	0.69	0.89	0.89	0.95	0.67	0.79	0.89	0.78	1	0.88	0.87	0.93	0.83	0.92	0.73	0.79	0.79	0.78	0.8	0.83	0.81	0.74	0.82
chr2_226865001_226865600	genehancer_id=GH02I226863;connected_gene=GC02P226865;score=550.77;connected_gene=GC02P226866;score=550.77;connected_gene=PIR31520;score=550.77;connected_gene=RHBDD1;score=0.31	0.86	0.86	0.89	0.91	0.87	0.92	0.84	0.91	0.88	0.82	0.84	0.81	0.93	0.93	0.96	0.97	0.88	0.83	0.86	0.91	0.95	0.88	1	0.68	0.92	0.87	0.71	0.88	0.71	0.74	0.85	0.74	0.84	0.78	0.86	0.68	0.77	0.7	0.89	0.87	0.83	0.68	1	0.85	0.89	0.88	0.86	0.88
chr2_235017201_235017600	genehancer_id=GH02I235018;connected_gene=GC02P234996;score=0.34;connected_gene=ENSG00000226542;score=0.20;connected_gene=SH3BP4;score=0.20	0.8	0.83	0.67	0.83	0.74	0.7	0.62	0.85	0.76	0.81	0.82	0.79	0.84	0.71	0.78	0.76	0.79	0.84	0.83	0.79	0.73	0.76	0.78	0.71	0.73	0.67	0.69	0.67	0.74	0.78	0.61	0.77	0.62	0.57	0.76	0.67	0.71	0.72	0.71	0.71	0.71	0.71	0.72	0.77	0.78	0.66	0.72	0.71
chr2_23591601_23591800	genehancer_id=GH02I023589;connected_gene=GC02M023617;score=0.31;connected_gene=GC02M023539;score=0.25;connected_gene=KLHL29;score=0.08	0.64	0.6	0.54	0.52	0.58	0.67	0.61	0.71	0.6	0.73	0.48	0.64	0.76	0.64	0.77	0.65	0.68	0.59	0.76	0.78	0.53	0.73	0.58	0.51	0.61	0.58	0.53	0.62	0.58	0.7	0.59	0.64	0.53	0.63	0.62	0.44	0.6	0.55	0.55	0.54	0.59	0.52	0.57	0.69	0.56	0.61	0.65	0.52
chr2_237655401_237655800	genehancer_id=GH02I237654;connected_gene=RAB17;score=11.25;connected_gene=LOC105373958;score=11.23;connected_gene=MLPH;score=9.42;connected_gene=LRRFIP1;score=6.29;connected_gene=RBM44;score=6.16;connected_gene=PIR56300;score=0.20	0.25	0.25	0.22	0.26	0.37	0.14	0.13	0.27	0.23	0.33	0.17	0.27	0.28	0.33	0.25	0.27	0.21	0.23	0.31	0.22	0.18	0.29	0.35	0.19	0.23	0.2	0.18	0.21	0.25	0.31	0.19	0.12	0.15	0.31	0.07	0.26	0.15	0.22	0.1	0.18	0.11	0.12	0.22	0.13	0.18	0.23	0.12	0.22
chr2_239137401_239137600	genehancer_id=GH02I239137;connected_gene=GC02M239160;score=0.39;connected_gene=GC02M239108;score=0.23;connected_gene=HDAC4;score=0.07	0.94	0.88	0.95	0.81	0.87	0.93	0.97	0.84	0.88	0.91	0.86	0.9	0.77	0.94	0.83	0.92	0.9	0.84	0.9	0.83	0.83	0.84	0.91	0.82	0.89	1	0.98	0.91	0.78	0.79	0.96	1	1	0.97	0.94	0.87	0.91	0.97	0.97	0.91	0.87	0.88	0.97	0.91	0.94	0.9	0.91	0.86
chr2_24182401_24182800	genehancer_id=GH02I024175;connected_gene=LOC105374328;score=550.77;connected_gene=FAM228A;score=550.77;connected_gene=ENSG00000223754;score=0.31;connected_gene=ENSG00000276087;score=0.23;connected_gene=GC02P023754;score=0.05	0.93	0.94	0.81	0.84	0.83	0.75	0.86	0.84	0.7	0.92	0.79	0.77	0.9	0.94	0.8	0.92	0.93	0.89	0.82	0.93	0.7	0.88	0.98	0.5	0.87	0.62	0.63	0.69	0.68	0.72	0.62	0.65	0.72	0.76	0.79	0.77	0.78	0.71	0.79	0.7	0.8	0.63	0.8	0.74	0.67	0.77	0.86	0.82
chr2_24618201_24618800	genehancer_id=GH02I024620;connected_gene=NCOA1;score=15.41;connected_gene=RNU6-936P;score=10.74;connected_gene=ADCY3;score=10.45;connected_gene=PTRHD1;score=9.99;connected_gene=CENPO;score=9.99;connected_gene=GC02M024565;score=0.22;connected_gene=RNA5SP88;score=0.22	0.79	0.58	0.25	0.85	0.82	0.76	0.62	0.67	0.58	0.86	0.69	0.46	0.8	0.7	0.72	0.82	0.88	0.96	0.62	0.9	0.73	0.83	0.83	0.31	0.75	0.56	0.46	0.67	0.73	0.44	0.56	0.67	0.54	0.64	0.44	0.73	0.75	0.75	0.3	0.71	0.5	0.45	0.57	0.7	0.64	0.47	0.75	0.63
chr2_24909800_24910001	genehancer_id=GH02I024912;connected_gene=ADCY3;score=50.79;connected_gene=LOC105377626;score=0.18	0.67	0.77	0.53	0.88	0.79	0.81	0.65	0.69	0.63	0.67	0.71	0.69	0.84	0.81	0.77	0.71	0.66	0.97	0.7	0.82	0.69	0.85	0.91	0.48	0.82	0.5	0.67	0.77	0.74	0.74	0.56	0.42	0.71	0.46	0.5	0.42	0.62	0.71	0.59	0.75	0.76	0.45	0.92	0.7	0.83	0.6	0.69	0.59
chr2_25021601_25022200	genehancer_id=GH02I025037;connected_gene=POMC;score=10.35;connected_gene=ADCY3;score=4.28;connected_gene=EFR3B;score=0.77;connected_gene=ENSG00000207069;score=0.31;connected_gene=GC02M025008;score=0.31;connected_gene=DNAJC27-AS1;score=0.20	0.68	0.67	0.65	0.68	0.79	0.64	0.67	0.76	0.6	0.68	0.7	0.7	0.8	0.84	0.75	0.82	0.83	0.87	0.61	0.76	0.63	0.62	0.93	0.48	0.67	0.28	0.36	0.72	0.56	0.5	0.61	0.56	0.53	0.57	0.46	0.71	0.71	0.65	0.65	0.57	0.78	0.45	0.48	0.39	0.77	0.58	0.69	0.67
chr2_25964601_25965600	genehancer_id=GH02I025966;connected_gene=KIF3C;score=0.37;connected_gene=NDUFB4P4;score=0.18	0.86	0.81	0.91	0.81	0.89	0.73	0.87	0.8	0.79	0.9	0.75	0.75	0.83	0.84	0.84	0.87	0.82	0.93	0.83	0.81	0.72	0.79	0.89	0.74	0.86	0.71	0.72	0.79	0.72	0.87	0.78	0.69	0.75	0.79	0.66	0.72	0.76	0.8	0.79	0.8	0.91	0.61	0.73	0.68	0.87	0.69	0.83	0.77
chr2_29406000_29406200	genehancer_id=GH02I029398;connected_gene=GC02P029336;score=0.21;connected_gene=GC02P029337;score=0.21;connected_gene=LOC105374389;score=0.18;connected_gene=ALK;score=0.03	0.58	0.73	0.86	0.81	0.81	0.89	0.83	0.74	0.67	0.65	0.72	0.63	0.69	0.76	0.86	0.84	0.74	0.77	0.77	0.86	0.7	0.65	0.67	0.82	0.7	0.76	0.79	0.83	0.96	0.82	0.77	0.84	0.83	0.89	0.8	0.78	0.84	0.77	0.68	0.95	0.77	0.88	0.86	0.74	0.8	0.86	0.8	0.77
chr2_29490001_29490200	genehancer_id=GH02I029494;connected_gene=LOC105374389;score=0.34;connected_gene=GC02P029649;score=0.10;connected_gene=ALK;score=0.04	0.76	0.59	0.62	0.77	0.96	0.68	0.61	0.84	0.76	0.69	0.68	0.76	0.71	0.83	0.69	0.89	0.69	0.78	0.7	0.89	0.69	0.74	0.78	0.78	0.7	0.7	0.62	0.64	0.57	0.52	0.48	0.47	0.57	0.53	0.4	0.71	0.61	0.74	0.79	0.58	0.72	0.41	0.57	0.68	0.88	0.36	0.53	0.79
chr2_31277401_31278200	genehancer_id=GH02I031273;connected_gene=EHD3;score=24.81;connected_gene=CAPN14;score=12.80;connected_gene=GALNT14;score=10.24;connected_gene=PIR43580;score=0.44;connected_gene=RPL21P70;score=0.37	0.8	0.59	0.67	0.81	0.84	0.68	0.62	0.81	0.7	0.64	0.64	0.6	0.62	0.77	0.59	0.61	0.73	0.71	0.76	0.83	0.76	0.58	0.8	0.36	0.83	0.39	0.54	0.73	0.71	0.74	0.57	0.57	0.33	0.65	0.36	0.47	0.46	0.57	0.73	0.69	0.54	0.48	0.65	0.59	0.61	0.6	0.67	0.77
chr2_32386801_32387200	genehancer_id=GH02I032368;connected_gene=BIRC6-AS1;score=0.39;connected_gene=GC02M032356;score=0.39;connected_gene=BIRC6;score=0.39	0.91	1	0.75	0.95	0.86	0.92	0.89	0.94	0.92	0.89	0.9	0.97	0.9	0.96	0.93	1	0.89	0.9	0.86	0.88	0.77	0.9	0.87	0.94	0.81	0.91	0.87	0.76	0.87	0.76	0.93	0.82	0.97	0.78	0.94	0.88	0.81	0.76	0.76	0.76	0.88	0.85	0.92	0.91	0.87	0.86	0.79	0.83
chr2_32683401_32684200	genehancer_id=GH02I032697;connected_gene=TTC27;score=10.70;connected_gene=MIR558;score=10.26;connected_gene=BIRC6;score=10.21;connected_gene=MIR4765;score=0.21;connected_gene=GC02M032770;score=0.18	0.97	0.8	0.66	0.74	0.75	0.79	0.69	0.86	0.69	0.8	0.77	0.64	0.85	0.95	0.73	0.77	0.79	0.8	0.71	0.91	0.74	0.86	0.79	0.74	0.78	0.66	0.58	0.66	0.74	0.76	0.61	0.66	0.74	0.74	0.58	0.64	0.79	0.7	0.65	0.65	0.85	0.6	0.8	0.78	0.68	0.74	0.65	0.76
chr2_32745200_32745401	genehancer_id=GH02I032756;connected_gene=TTC27;score=14.76;connected_gene=GC02M032770;score=0.37;connected_gene=MIR4765;score=0.13	0.88	0.68	0.91	0.79	0.84	0.94	0.81	0.84	0.62	0.79	0.83	0.72	0.92	0.87	0.83	0.74	0.81	0.78	0.9	0.64	0.92	0.86	0.82	0.88	0.83	0.77	0.65	0.84	0.52	0.83	0.54	0.73	0.67	0.76	0.76	0.74	0.82	0.76	0.73	0.7	0.89	0.57	0.75	0.96	0.83	0.69	0.57	0.7
chr2_32772800_32773800	genehancer_id=GH02I032772;connected_gene=GC02M032770;score=550.77;connected_gene=TTC27;score=5.09;connected_gene=MIR4765;score=0.12	0.67	0.69	0.68	0.75	0.69	0.74	0.68	0.77	0.72	0.62	0.78	0.62	0.77	0.73	0.75	0.76	0.73	0.77	0.64	0.74	0.68	0.68	0.77	0.6	0.66	0.6	0.65	0.63	0.63	0.57	0.52	0.64	0.58	0.59	0.57	0.72	0.65	0.55	0.68	0.64	0.74	0.63	0.6	0.66	0.71	0.64	0.68	0.69
chr2_32901601_32901800	genehancer_id=GH02I032916;connected_gene=SLC30A6;score=12.07;connected_gene=ENSG00000236854;score=0.39;connected_gene=LOC105374453;score=0.39;connected_gene=GC02P032845;score=0.19;connected_gene=LINC00486;score=0.16	0.88	0.87	0.79	0.72	0.75	0.72	0.83	0.87	0.68	0.82	0.88	0.7	0.77	0.82	0.82	0.78	0.81	0.76	0.67	0.87	0.7	0.64	0.77	0.67	0.77	0.82	0.81	0.79	0.82	1	0.77	0.78	0.82	0.67	0.82	0.74	0.73	0.91	0.79	0.81	0.89	0.88	0.73	0.96	0.85	0.94	0.86	0.83
chr2_32961200_32961600	genehancer_id=GH02I032946;connected_gene=LTBP1;score=550.77;connected_gene=ENSG00000236854;score=11.11;connected_gene=ENSG00000223951;score=0.13	0.97	0.8	0.85	0.94	0.9	0.91	0.86	0.92	0.95	0.93	0.9	0.89	0.96	0.9	0.97	0.85	0.95	0.86	0.93	0.96	0.98	0.91	0.96	0.9	0.99	0.95	0.85	0.94	0.91	0.87	0.83	0.87	0.86	0.68	0.72	0.77	0.89	0.89	0.85	0.94	0.91	0.78	0.88	0.75	0.91	0.93	0.93	0.88
chr2_33062601_33063200	genehancer_id=GH02I033064;connected_gene=ENSG00000223951;score=550.77;connected_gene=GC02M033047;score=0.44;connected_gene=LTBP1;score=0.13	0.95	0.81	0.76	0.74	0.84	0.85	0.74	0.86	0.81	0.68	0.83	0.66	0.78	0.86	0.88	0.75	0.84	0.75	0.86	0.83	0.87	0.86	0.78	0.85	0.84	0.86	0.73	0.61	0.74	0.72	0.74	0.56	0.65	0.74	0.81	0.64	0.78	0.81	0.89	0.69	0.83	0.69	0.61	0.76	0.82	0.82	0.63	0.72
chr2_33246401_33246800	genehancer_id=GH02I033246;connected_gene=GC02M033258;score=0.39;connected_gene=GC02P033183;score=0.21;connected_gene=LTBP1;score=0.06	0.91	0.92	0.93	0.81	0.88	0.91	0.82	0.92	0.83	0.84	0.9	0.74	0.88	0.86	0.83	0.93	0.91	0.88	0.91	0.9	0.95	0.88	0.78	0.58	0.94	0.85	0.79	0.76	0.66	0.62	0.78	0.82	0.77	0.73	0.82	0.79	0.82	0.78	0.83	0.91	0.88	0.73	1	0.83	0.85	0.59	0.84	0.81
chr2_35730201_35730800	genehancer_id=GH02I035651;connected_gene=GC02P035660;score=0.44;connected_gene=ENSG00000229013;score=0.09	0.88	0.78	0.89	0.7	0.86	0.82	1	0.64	0.64	0.67	0.75	0.57	0.77	0.81	0.75	0.85	0.72	0.71	0.77	0.64	0.42	0.56	0.69	0.45	0.77	0.67	0.93	0.84	0.82	0.6	0.75	0.73	0.86	0.77	0.7	0.9	0.92	0.85	0.78	0.69	0.9	0.71	0.9	0.83	0.9	0.73	0.78	0.81
chr2_36333800_36334000	genehancer_id=GH02I036329;connected_gene=CRIM1;score=16.16;connected_gene=LOC100288911;score=0.31;connected_gene=RPL21P36;score=0.29;connected_gene=GC02P035894;score=0.05	0.22	0.43	0.17	0.38	0.43	0.06	0.2	0.15	0.31	0.18	0.32	0.5	0.23	0.37	0.39	0.29	0.33	0.24	0.47	0.29	0.1	0.3	0.38	0.5	0.21	0	0.14	0.09	0.06	0.14	0.06	0	0.43	0.17	0.1	0.2	0.18	0.27	0.06	0.2	0.07	0.14	0.25	0.57	0.21	0.35	0.29	0.18
chr2_36538201_36538600	genehancer_id=GH02I036537;connected_gene=FEZ2;score=27.97;connected_gene=CRIM1;score=10.17;connected_gene=GC02P036523;score=0.37;connected_gene=GC02M036589;score=0.23	0.59	0.6	0.69	0.6	0.59	0.59	0.51	0.69	0.68	0.58	0.51	0.59	0.6	0.56	0.62	0.54	0.59	0.68	0.63	0.59	0.63	0.51	0.67	0.51	0.62	0.62	0.48	0.49	0.6	0.67	0.48	0.57	0.51	0.53	0.45	0.65	0.63	0.41	0.46	0.45	0.57	0.57	0.43	0.52	0.62	0.47	0.37	0.52
chr2_37201401_37202200	genehancer_id=GH02I037201;connected_gene=CEBPZOS;score=18.30;connected_gene=NDUFAF7;score=16.42;connected_gene=CEBPZ;score=11.91;connected_gene=EIF2AK2;score=11.59;connected_gene=SULT6B1;score=0.44;connected_gene=ENSG00000272054;score=0.44	0.35	0.38	0.27	0.5	0.45	0.45	0.31	0.62	0.43	0.37	0.67	0.56	0.41	0.58	0.59	0.5	0.45	0.47	0.57	0.47	0.41	0.38	0.39	0.39	0.44	0.33	0.35	0.38	0.33	0.43	0.33	0.35	0.3	0.32	0.54	0.45	0.41	0.42	0.38	0.43	0.39	0.39	0.22	0.34	0.43	0.41	0.33	0.32
chr2_37976401_37976600	genehancer_id=GH02I037982;connected_gene=RMDN2;score=13.75;connected_gene=GC02P037956;score=0.31;connected_gene=LOC100419680;score=0.29;connected_gene=RMDN2-AS1;score=0.18	0.78	0.75	0.9	0.84	1	1	0.9	0.86	0.85	0.89	0.9	0.82	0.75	0.96	0.85	0.83	1	1	1	1	0.79	1	0.8	0.9	0.88	0.89	0.92	0.67	0.75	0.86	0.83	0.82	0.75	0.8	0.8	0.88	0.71	0.75	0.94	0.9	0.9	0.71	0.81	0.71	0.89	0.82	1	0.85
chr2_42312201_42312600	genehancer_id=GH02I042314;connected_gene=EML4;score=19.91;connected_gene=GC02P042307;score=0.44;connected_gene=GC02M042355;score=0.26	0.76	0.71	0.61	0.69	0.9	0.89	0.69	0.82	0.64	0.96	0.73	0.68	0.7	0.95	0.79	0.78	0.74	0.8	0.59	0.73	0.9	0.82	0.91	0.67	0.75	0.5	0.85	0.52	0.79	0.5	0.74	0.7	0.67	0.52	0.57	0.64	0.64	0.79	0.56	0.73	0.84	0.57	0.67	0.72	0.73	0.6	0.76	0.87
chr2_434001_434600	genehancer_id=GH02I000429;connected_gene=ENSG00000226277;score=5.20;connected_gene=TMEM18;score=5.17;connected_gene=GC02M000435;score=0.23	0.36	0.55	0.42	0.52	0.48	0.57	0.49	0.57	0.36	0.57	0.53	0.34	0.56	0.46	0.55	0.7	0.57	0.55	0.57	0.57	0.58	0.63	0.6	0.45	0.49	0.34	0.32	0.44	0.42	0.23	0.4	0.47	0.48	0.51	0.35	0.36	0.28	0.42	0.57	0.54	0.38	0.46	0.52	0.3	0.51	0.43	0.51	0.46
chr2_45289001_45289400	genehancer_id=GH02I045283;connected_gene=SIX2;score=5.43;connected_gene=GC02P045291;score=0.44;connected_gene=LINC01121;score=0.28;connected_gene=LOC105374576;score=0.18	0.84	0.81	0.9	0.67	0.79	0.8	0.84	0.89	0.74	0.77	0.77	0.73	0.61	0.88	0.83	0.86	0.77	0.79	0.84	0.78	0.75	0.76	0.84	0.88	0.91	0.92	0.78	0.88	0.89	0.86	0.88	0.83	0.61	0.82	0.87	0.88	0.96	0.88	0.92	0.82	0.89	0.87	0.9	0.87	0.84	0.89	0.75	0.86
chr2_45979801_45980000	genehancer_id=GH02I045985;connected_gene=PRKCE;score=2.85;connected_gene=GC02M046004;score=0.37;connected_gene=GC02P045738;score=0.07	0.82	0.62	0.47	0.6	0.87	0.62	0.68	0.67	0.59	0.73	0.77	0.72	0.87	0.78	0.8	0.66	0.73	0.71	0.6	0.52	0.69	0.69	0.81	0.49	0.61	0.48	0.43	0.63	0.64	0.78	0.64	0.41	0.61	0.5	0.58	0.66	0.8	0.52	0.6	0.66	0.68	0.67	0.64	0.6	0.72	0.58	0.68	0.67
chr2_47753801_47756400	genehancer_id=GH02I047754;connected_gene=LOC105374589;score=550.77;connected_gene=HCG2040054;score=11.05;connected_gene=MSH6;score=5.11;connected_gene=ENSG00000283502;score=0.31	0.8	0.72	0.67	0.74	0.78	0.7	0.74	0.84	0.75	0.75	0.73	0.68	0.77	0.85	0.75	0.79	0.84	0.86	0.7	0.78	0.77	0.77	0.83	0.63	0.79	0.66	0.7	0.67	0.76	0.7	0.67	0.7	0.7	0.71	0.61	0.74	0.67	0.75	0.8	0.78	0.7	0.58	0.73	0.7	0.78	0.68	0.76	0.74
chr2_49901801_49902000	genehancer_id=GH02I049921;connected_gene=GC02M049888;score=0.29;connected_gene=ENSG00000212580;score=0.29;connected_gene=GC02M050056;score=0.12;connected_gene=PIR32812;score=0.12	0.93	0.89	0.77	0.82	0.74	0.84	0.91	0.9	0.88	0.9	0.93	0.71	0.91	0.84	0.81	0.8	0.78	0.82	0.83	0.91	0.93	0.86	0.81	0.8	0.91	0.88	0.9	1	1	1	0.9	0.82	0.92	0.39	0.9	0.93	0.85	0.85	0.92	0.94	0.98	0.94	0.97	0.95	0.86	0.88	0.9	0.89
chr2_50658800_50659201	genehancer_id=GH02I050658;connected_gene=GC02P050627;score=0.29;connected_gene=MIR8485;score=0.28;connected_gene=NRXN1;score=0.03	1	0.77	0.86	0.75	0.75	0.8	0.7	0.89	0.71	0.69	0.8	1	0.82	0.86	0.67	0.9	0.88	0.84	0.76	0.78	0.5	0.7	0.8	0.7	0.8	0.89	0.82	0.86	0.86	0.88	0.57	1	0.9	0.86	0.93	1	1	0.86	0.79	0.79	0.75	0.79	0.82	1	1	0.73	0.77	0.97
chr2_50863201_50864400	genehancer_id=GH02I050865;connected_gene=NRXN1;score=23.72;connected_gene=PIR60485;score=0.28;connected_gene=GC02M050956;score=0.15	0.6	0.72	0.79	0.75	0.76	0.68	0.77	0.81	0.78	0.62	0.72	0.82	0.74	0.75	0.84	0.72	0.64	0.8	0.65	0.67	0.6	0.71	0.72	0.6	0.76	0.63	0.55	0.58	0.54	0.84	0.62	0.81	0.69	0.63	0.63	0.58	0.6	0.59	0.79	0.54	0.7	0.67	0.6	0.66	0.68	0.59	0.66	0.76
chr2_5242801_5243200	genehancer_id=GH02I005203;connected_gene=GC02M005151;score=0.28;connected_gene=LOC105373398;score=0.19	0.5	0.46	0.35	0.51	0.48	0.33	0.4	0.27	0.3	0.51	0.45	0.5	0.37	0.5	0.33	0.38	0.6	0.45	0.34	0.5	0.28	0.39	0.4	0.63	0.43	0.54	0.46	0.71	0.46	0.7	0.59	0.63	0.57	0.55	0.43	0.38	0.41	0.56	0.58	0.59	0.61	0.47	0.62	0.52	0.38	0.56	0.6	0.62
chr2_53187201_53187600	genehancer_id=GH02I053182;connected_gene=GC02M053135;score=0.25;connected_gene=PIR62467;score=0.06	0.38	0.56	0.48	0.5	0.37	0.36	0.47	0.29	0.36	0.34	0.33	0.37	0.36	0.21	0.36	0.5	0.48	0.41	0.33	0.41	0.28	0.23	0.22	0.43	0.38	0.33	0.47	0.46	0.58	0.5	0.38	0.41	0.53	0.39	0.41	0.43	0.3	0.26	0.38	0.55	0.63	0.42	0.33	0.5	0.55	0.46	0.34	0.4
chr2_54380601_54381400	genehancer_id=GH02I054384;connected_gene=SPTBN1;score=11.12;connected_gene=C2orf73;score=11.03;connected_gene=GC02M054359;score=0.34;connected_gene=GC02M054422;score=0.26	0.8	0.74	0.76	0.82	0.91	0.78	0.7	0.84	0.75	0.83	0.72	0.67	0.81	0.76	0.83	0.82	0.87	0.85	0.7	0.81	0.61	0.74	0.77	0.61	0.86	0.63	0.59	0.75	0.64	0.7	0.68	0.64	0.64	0.78	0.66	0.68	0.53	0.71	0.7	0.8	0.77	0.61	0.75	0.73	0.8	0.65	0.8	0.76
chr2_54871800_54872400	genehancer_id=GH02I054871;connected_gene=RNU7-81P;score=12.01;connected_gene=RTN4;score=11.92;connected_gene=EML6;score=11.78;connected_gene=LOC105374667;score=9.87;connected_gene=GC02M054852;score=0.39;connected_gene=GC02P054889;score=0.37	0.85	0.88	0.9	0.81	0.76	0.79	0.77	0.74	0.91	0.95	0.9	0.78	0.8	0.88	0.82	0.8	0.93	0.91	0.95	0.91	0.82	0.82	0.93	0.81	0.9	0.94	0.87	0.88	0.9	0.96	0.9	0.79	0.88	0.96	0.9	0.76	0.96	0.95	0.89	0.84	0.86	0.87	0.92	0.9	1	0.95	0.92	0.91
chr2_54899601_54900800	genehancer_id=GH02I054901;connected_gene=RNU6-433P;score=11.36;connected_gene=RNU7-81P;score=10.54;connected_gene=EML6;score=10.40;connected_gene=PRORSD1P;score=9.35;connected_gene=GC02M054889;score=0.39;connected_gene=GC02P054931;score=0.31	0.85	0.85	0.71	0.85	0.78	0.78	0.74	0.82	0.76	0.78	0.76	0.53	0.83	0.85	0.86	0.79	0.86	0.85	0.79	0.83	0.68	0.77	0.79	0.65	0.75	0.67	0.71	0.72	0.62	0.71	0.73	0.77	0.63	0.77	0.78	0.65	0.67	0.75	0.76	0.75	0.69	0.61	0.7	0.73	0.84	0.67	0.72	0.78
chr2_57459801_57461600	genehancer_id=GH02I057444;connected_gene=ENSG00000270569;score=0.39;connected_gene=GC02M057485;score=0.19;connected_gene=LOC105377632;score=0.04	0.83	0.5	0.65	0.59	0.53	0.77	0.82	0.79	0.68	0.72	0.63	0.63	0.72	0.71	0.58	0.67	0.7	0.7	0.64	0.76	0.44	0.9	0.72	0.74	0.68	0.81	0.7	0.79	0.79	0.8	0.71	0.8	0.84	0.74	0.74	0.7	0.79	0.88	0.85	0.78	0.73	0.85	0.83	0.77	0.73	0.64	0.72	0.83
chr2_58319601_58319800	genehancer_id=GH02I058357;connected_gene=GC02P058343;score=0.39;connected_gene=GC02M058412;score=0.22	0.85	0.69	0.76	0.82	0.73	0.57	0.96	0.86	0.86	0.91	0.86	0.77	0.69	0.93	0.84	0.66	0.77	0.89	0.75	0.79	0.79	0.68	0.76	0.91	0.79	0.93	0.96	0.75	0.84	1	0.89	0.88	0.87	0.94	0.91	0.79	0.96	0.9	0.89	0.78	0.96	0.9	0.86	0.79	0.88	0.89	0.79	0.84
chr2_58918001_58919200	genehancer_id=GH02I058917;connected_gene=GC02P058857;score=0.21;connected_gene=GC02P059077;score=0.10;connected_gene=LINC01122;score=0.04	0.87	0.83	0.92	0.85	0.86	0.87	0.79	0.9	0.84	0.82	0.82	0.86	0.82	0.87	0.84	0.89	0.87	0.8	0.87	0.85	0.65	0.84	0.86	0.86	0.88	0.89	0.86	0.84	0.9	0.93	0.94	0.84	0.91	0.92	0.95	0.85	0.89	0.91	0.92	0.85	0.89	0.84	0.91	0.92	0.89	0.9	0.87	0.92
chr2_59237200_59237600	genehancer_id=GH02I059236;connected_gene=LINC01793;score=0.37;connected_gene=GC02P059322;score=0.17;connected_gene=ENSG00000271955;score=0.03	0.79	0.8	1	0.87	0.86	0.83	0.9	0.89	0.81	0.92	0.81	0.67	0.82	0.86	0.77	0.78	0.78	0.86	0.85	0.84	0.71	0.81	0.68	0.93	0.85	0.91	0.88	0.91	0.97	0.92	1	0.95	0.81	0.96	0.93	0.82	0.88	0.85	0.83	0.79	0.98	0.91	0.92	0.87	0.88	0.67	0.98	0.96
chr2_59567201_59568200	genehancer_id=GH02I059588;connected_gene=GC02P059648;score=0.22;connected_gene=ENSG00000270447;score=0.19;connected_gene=LOC105374754;score=0.11;connected_gene=ENSG00000271955;score=0.03	0.85	0.85	0.8	0.8	0.72	0.79	0.84	0.8	0.7	0.84	0.78	0.81	0.78	0.76	0.74	0.78	0.86	0.77	0.73	0.84	0.59	0.79	0.75	0.83	0.73	0.83	0.82	0.8	0.81	0.72	0.82	0.86	0.81	0.85	0.84	0.78	0.76	0.82	0.86	0.81	0.86	0.81	0.86	0.8	0.78	0.82	0.81	0.86
chr2_61068601_61069000	genehancer_id=GH02I061065;connected_gene=KIAA1841;score=550.77;connected_gene=AHSA2P;score=11.72;connected_gene=CCT4;score=9.82;connected_gene=PEX13;score=5.35;connected_gene=ENSG00000274769;score=0.25	1	0.83	1	0.69	0.8	0.81	1	1	1	1	0.88	0.91	1	0.94	0.9	0.86	1	1	0.89	0.77	0.77	0.87	0.82	0.76	0.9	0.4	0.73	0.81	0.64	0.85	0.88	0.93	0.72	0.65	0.87	0.92	0.9	0.8	0.76	0.6	0.94	0.75	0.64	0.82	0.88	0.92	0.79	0.68
chr2_62114401_62115400	genehancer_id=GH02I062112;connected_gene=ENSG00000229839;score=0.29;connected_gene=RPSAP26;score=0.29;connected_gene=GC02P062003;score=0.14;connected_gene=COMMD1;score=0.07	0.72	0.81	0.64	0.73	0.73	0.73	0.57	0.68	0.64	0.69	0.63	0.59	0.75	0.73	0.77	0.7	0.73	0.72	0.63	0.78	0.73	0.68	0.75	0.57	0.77	0.5	0.62	0.73	0.59	0.7	0.55	0.64	0.62	0.53	0.5	0.56	0.59	0.49	0.67	0.53	0.75	0.54	0.52	0.69	0.71	0.63	0.64	0.67
chr2_62495801_62496000	genehancer_id=GH02I062500;connected_gene=ENSG00000226622;score=14.43;connected_gene=TMEM17;score=7.64;connected_gene=RPL37P13;score=0.44;connected_gene=RN7SL18P;score=0.39	0.18	0.29	0.46	0.27	0.36	0.21	0.33	0.28	0.2	0.33	0.4	0.22	0.18	0.6	0.31	0.43	0.14	0.25	0.33	0.25	0.23	0.5	0.32	0.3	0.06	0.11	0.4	0.07	0.15	0.19	0.08	0	0.17	0	0.17	0.08	0	0.14	0.24	0.08	0.56	0.31	0.4	0.27	0	0	0.13	0.19
chr2_62598801_62599000	genehancer_id=GH02I062595;connected_gene=ENSG00000226622;score=16.72;connected_gene=OTX1;score=7.39;connected_gene=LOC100132215;score=5.35;connected_gene=GC02M062561;score=0.28;connected_gene=RSL24D1P2;score=0.28	0.82	0.85	0.69	0.93	0.75	0.7	0.86	1	1	0.71	1	0.81	0.89	0.92	0.94	0.92	0.59	0.89	0.8	0.91	0.86	0.85	0.89	0.89	0.82	0.65	0.87	0.67	0.52	0.83	0.93	0.83	0.64	0.65	0.79	0.94	0.68	0.83	0.8	0.85	0.75	0.67	0.7	0.83	0.62	0.75	0.71	0.73
chr2_63477601_63477800	genehancer_id=GH02I063434;connected_gene=GC02P063469;score=0.28;connected_gene=GC02P063379;score=0.22;connected_gene=GC02M063395;score=0.12;connected_gene=WDPCP;score=0.05	0.86	0.73	0.92	0.85	0.89	0.87	0.82	0.91	0.86	0.88	0.8	0.64	0.85	0.9	0.89	1	0.9	0.9	0.92	0.81	0.93	1	0.93	0.94	0.84	0.78	0.79	0.9	0.7	0.84	0.9	0.67	0.89	0.83	0.94	0.86	0.76	0.81	0.75	0.92	0.86	0.64	0.9	0.86	0.91	0.94	0.74	0.85
chr2_64450001_64451800	genehancer_id=GH02I064452;connected_gene=LOC105374771;score=555.14;connected_gene=LGALSL;score=550.77;connected_gene=LINC01805;score=0.29	0.87	0.8	0.82	0.88	0.85	0.82	0.8	0.85	0.79	0.86	0.82	0.75	0.9	0.86	0.86	0.87	0.84	0.88	0.83	0.84	0.77	0.85	0.92	0.8	0.89	0.71	0.77	0.78	0.71	0.73	0.75	0.76	0.8	0.83	0.81	0.82	0.8	0.81	0.77	0.84	0.83	0.65	0.78	0.76	0.88	0.75	0.87	0.82
chr2_66492201_66492400	genehancer_id=GH02I066491;connected_gene=MEIS1-AS2;score=11.78;connected_gene=MEIS1;score=11.75;connected_gene=MEIS1-AS3;score=11.39;connected_gene=GC02P066470;score=0.34;connected_gene=GC02M066566;score=0.18	0.88	0.72	0.84	0.79	0.86	0.76	0.79	0.79	0.88	0.56	0.68	0.7	0.79	0.86	0.78	0.93	0.9	0.97	0.96	0.94	0.85	0.86	1	0.82	0.89	0.76	0.6	0.63	0.45	0.45	0.69	0.81	0.81	0.71	0.71	0.88	0.6	0.82	0.95	0.7	0.87	0.56	0.58	0.61	0.84	0.87	0.71	0.77
chr2_67309201_67309800	genehancer_id=GH02I067308;connected_gene=ETAA1;score=4.65;connected_gene=ENSG00000236605;score=0.37;connected_gene=GC02P067286;score=0.34;connected_gene=LINC01828;score=0.07	0.89	0.77	0.88	0.8	0.71	0.75	0.88	1	0.78	0.88	0.83	0.67	1	0.7	0.82	0.56	0.8	0.94	0.6	0.7	0.64	0.78	0.89	1	0.71	0.91	1	0.93	1	0.45	1	1	0.93	0.89	1	0.86	0.94	0.92	1	0.89	0.88	0.83	0.78	1	1	1	0.88	0.85
chr2_69846201_69847400	genehancer_id=GH02I069848;connected_gene=SNRNP27;score=11.34;connected_gene=MXD1;score=11.34;connected_gene=ASPRV1;score=10.34;connected_gene=GFPT1;score=9.30;connected_gene=ENSG00000275381;score=0.77;connected_gene=GC02P069855;score=0.44;connected_gene=GMCL1;score=0.37;connected_gene=GC02P069822;score=0.31	0.88	0.88	0.84	0.85	0.9	0.91	0.86	0.85	0.85	0.84	0.87	0.77	0.9	0.9	0.89	0.93	0.83	0.88	0.89	0.84	0.87	0.72	0.93	0.77	0.92	0.84	0.68	0.84	0.85	0.79	0.82	0.8	0.67	0.84	0.75	0.72	0.89	0.82	0.84	0.85	0.83	0.77	0.79	0.79	0.82	0.8	0.82	0.81
chr2_70426000_70426401	genehancer_id=GH02I070411;connected_gene=TGFA;score=18.36;connected_gene=VAX2;score=9.78;connected_gene=GC02M070401;score=0.44;connected_gene=LOC105374793;score=0.44;connected_gene=TGFA-IT1;score=0.20	0.71	0.6	0.89	0.71	0.62	0.71	0.95	0.77	0.69	0.71	0.66	0.62	0.74	0.76	0.76	0.68	0.63	0.61	0.6	0.76	0.67	0.87	0.73	0.74	0.76	0.85	0.68	0.74	0.79	0.77	0.8	0.86	0.78	0.8	0.81	0.6	0.62	0.83	0.82	0.73	0.74	0.86	0.92	0.75	0.66	0.82	0.83	0.83
chr2_75159001_75159800	genehancer_id=GH02I075154;connected_gene=ENSG00000270571;score=560.20;connected_gene=LOC105374812;score=550.77;connected_gene=TACR1;score=11.63;connected_gene=LOC105374811;score=0.44	0.76	0.66	0.69	0.72	0.84	0.81	0.7	0.75	0.78	0.67	0.75	0.74	0.82	0.87	0.72	0.95	0.79	0.86	0.63	0.57	0.61	0.72	0.87	0.71	0.71	0.6	0.64	0.66	0.62	0.61	0.64	0.6	0.74	0.68	0.72	0.77	0.66	0.54	0.7	0.68	0.83	0.45	0.85	0.66	0.61	0.58	0.75	0.78
chr2_75337601_75338200	genehancer_id=GH02I075320;connected_gene=GC02P075321;score=550.77;connected_gene=WDR54;score=4.63;connected_gene=GC02P075206;score=0.13	0.86	0.9	0.88	0.84	0.83	0.87	0.93	0.88	0.76	0.91	0.91	0.68	0.83	0.91	0.85	0.91	0.89	0.85	0.93	0.85	0.77	0.94	0.91	0.97	0.82	1	0.93	0.89	0.94	0.9	0.89	0.95	0.93	0.92	0.93	0.97	0.96	0.81	0.96	0.86	0.91	0.84	1	0.96	0.88	0.94	0.93	0.89
chr2_78061201_78062000	genehancer_id=GH02I078035;connected_gene=LOC105374816;score=0.28;connected_gene=LOC101927948;score=0.23;connected_gene=LOC101927967;score=0.07	0.82	0.76	0.82	0.82	0.76	0.83	0.85	0.77	0.66	0.75	0.85	0.63	0.77	0.83	0.73	0.74	0.85	0.9	0.71	0.79	0.73	0.76	0.76	0.69	0.72	0.88	0.75	0.8	0.92	0.78	0.75	0.87	0.87	0.94	0.88	0.78	0.88	0.8	0.9	0.82	0.79	0.81	0.85	0.82	0.81	0.87	0.8	0.87
chr2_80670601_80671000	genehancer_id=GH02I080555;connected_gene=ENSG00000237031;score=0.21;connected_gene=LOC105374824;score=0.08	0.64	0.66	0.7	0.68	0.65	0.76	0.7	0.75	0.52	0.67	0.66	0.53	0.71	0.77	0.67	0.7	0.65	0.79	0.62	0.55	0.43	0.69	0.57	0.7	0.73	0.77	0.85	0.74	0.68	0.66	0.67	0.75	0.77	0.76	0.87	0.68	0.73	0.83	0.66	0.69	0.69	0.72	0.72	0.85	0.65	0.76	0.65	0.62
chr2_8615001_8616600	genehancer_id=GH02I008615;connected_gene=ID2;score=11.62;connected_gene=ID2-AS1;score=11.61;connected_gene=LOC105373411;score=0.44;connected_gene=GC02P008604;score=0.39	0.91	0.87	0.86	0.87	0.89	0.88	0.83	0.88	0.86	0.83	0.83	0.85	0.89	0.89	0.94	0.92	0.9	0.89	0.84	0.88	0.83	0.83	0.92	0.76	0.9	0.79	0.8	0.79	0.85	0.79	0.76	0.8	0.82	0.74	0.81	0.67	0.84	0.85	0.84	0.83	0.83	0.82	0.8	0.84	0.87	0.85	0.86	0.85
chr2_88878801_88879200	genehancer_id=GH02I088879;connected_gene=RPIA;score=4.88;connected_gene=IGKV4-1;score=0.77;connected_gene=IGKJ1;score=0.37	1	0.96	1	0.91	0.91	0.89	0.71	0.94	0.95	0.88	0.73	0.89	0.8	0.81	0.92	0.82	0.87	0.93	0.84	0.82	0.54	0.87	0.91	0.8	0.84	0.85	1	1	0.92	0.92	1	0.9	0.87	0.91	0.96	0.85	1	1	0.94	0.89	0.79	0.91	1	0.86	0.95	0.8	0.91	0.97
chr2_96498200_96498400	genehancer_id=GH02I096499;connected_gene=ITPRIPL1;score=10.52;connected_gene=NEURL3;score=0.44;connected_gene=GC02P096431;score=0.20	0.75	0.54	0.58	0.67	0.79	0.64	0.65	0.73	0.56	0.16	0.45	0.46	0.68	0.58	0.66	0.63	0.69	0.79	0.61	0.56	0.44	0.68	0.79	0.45	0.67	0.32	0.35	0.5	0.55	0.51	0.45	0.44	0.53	0.32	0.31	0.33	0.19	0.49	0.65	0.55	0.5	0.38	0.6	0.41	0.67	0.49	0.59	0.45
chr2_99836800_99837200	genehancer_id=GH02I099841;connected_gene=GC02P099881;score=0.28;connected_gene=LOC105373504;score=0.11;connected_gene=AFF3;score=0.06	0.72	0.71	0.65	0.67	0.68	0.71	0.7	0.74	0.65	0.71	0.72	0.68	0.73	0.82	0.82	0.76	0.81	0.75	0.73	0.76	0.5	0.67	0.8	0.78	0.78	0.58	0.57	0.62	0.46	0.65	0.71	0.78	0.6	0.63	0.61	0.64	0.75	0.78	0.67	0.64	0.76	0.69	0.67	0.69	0.83	0.64	0.66	0.66
chr20_10248601_10249800	genehancer_id=GH20I010250;connected_gene=SNAP25;score=0.29;connected_gene=GC20M010220;score=0.29;connected_gene=GC20M010223;score=0.29;connected_gene=GC20P010311;score=0.22;connected_gene=SNAP25-AS1;score=0.13	0.87	0.8	0.93	0.82	0.75	0.89	0.85	0.9	0.82	0.84	0.91	0.77	0.8	0.83	0.84	0.87	0.88	0.82	0.89	0.87	0.67	0.83	0.89	0.87	0.77	0.9	0.93	0.87	0.93	0.87	0.87	0.89	0.83	0.93	0.89	0.85	0.88	0.85	0.87	0.86	0.93	0.86	0.95	0.93	0.94	0.85	0.85	0.88
chr20_13534000_13534201	genehancer_id=GH20I013524;connected_gene=GC20M013443;score=0.18;connected_gene=TASP1;score=0.14	0.77	0.76	0.75	0.65	0.81	0.74	0.77	0.65	0.72	0.67	0.65	0.69	0.72	0.71	0.72	0.72	0.86	0.76	0.68	0.77	0.75	0.85	0.83	0.69	0.63	0.39	0.68	0.69	0.68	0.52	0.57	0.65	0.65	0.67	0.63	0.78	0.52	0.61	0.78	0.52	0.84	0.66	0.6	0.63	0.77	0.68	0.66	0.58
chr20_1456400_1456601	genehancer_id=GH20I001455;connected_gene=NSFL1C;score=11.78;connected_gene=ENSG00000229728;score=10.74;connected_gene=SDCBP2;score=10.59;connected_gene=FKBP1A;score=10.08;connected_gene=GC20M001435;score=0.34	0.83	0.79	0.83	0.88	0.72	0.82	0.89	0.82	0.75	0.79	0.88	0.74	0.85	0.81	0.95	0.88	0.89	0.94	0.7	0.85	0.86	0.84	1	0.69	0.96	0.71	0.79	0.7	0.95	0.76	0.6	0.62	0.73	0.65	0.67	0.69	0.75	0.67	0.69	0.78	0.76	0.7	0.82	0.79	0.9	0.75	0.76	0.89
chr20_15630201_15630600	genehancer_id=GH20I015626;connected_gene=ENSAP1;score=0.44;connected_gene=GC20P015735;score=0.14	0.94	0.77	0.83	0.81	0.77	0.95	0.75	0.75	0.86	0.97	0.84	0.78	0.91	0.82	0.93	0.96	0.89	0.86	0.88	0.81	0.73	0.75	0.78	0.86	0.84	0.86	0.85	0.84	0.77	0.93	0.81	0.75	0.81	0.72	0.63	0.72	0.72	0.95	0.84	0.79	0.75	0.7	0.8	0.52	0.81	0.64	0.72	0.81
chr20_16419201_16419400	genehancer_id=GH20I016434;connected_gene=KIF16B;score=12.12;connected_gene=GC20P016478;score=0.26;connected_gene=PPIAP17;score=0.08	0.79	0.62	1	0.94	0.94	0.93	1	0.96	1	1	0.84	0.87	0.92	1	0.89	1	1	0.8	1	0.82	0.93	1	0.94	0.87	0.96	0.8	0.94	0.88	1	0.82	0.9	1	1	0.88	0.83	1	0.8	0.93	0.79	0.85	0.88	0.83	0.87	0.83	0.82	0.95	0.86	0.82
chr20_18647801_18648200	genehancer_id=GH20I018645;connected_gene=DTD1;score=13.90;connected_gene=SEC23B;score=11.92;connected_gene=DUXAP7;score=0.77;connected_gene=LOC101929526;score=0.23	0.77	0.65	0.75	0.86	0.85	0.76	0.89	0.76	0.79	0.81	0.87	0.81	0.76	0.88	0.75	0.91	0.91	0.8	0.68	0.88	0.59	1	0.85	0.53	1	0.58	0.47	0.83	0.91	0.5	0.78	0.64	0.77	0.65	0.69	0.64	0.88	0.67	0.73	0.53	0.82	0.57	0.75	0.82	0.94	0.53	0.67	0.68
chr20_21826801_21827201	genehancer_id=GH20I021827;connected_gene=GC20M021731;score=0.21;connected_gene=PIR46818;score=0.19	0.29	0.24	0.29	0.35	0.22	0.34	0.22	0.19	0.18	0.19	0.15	0.21	0.19	0.26	0.21	0.32	0.24	0.28	0.23	0.37	0.14	0.13	0.12	0.29	0.24	0.36	0.32	0.13	0.28	0.24	0.37	0.23	0.35	0.32	0.19	0.27	0.22	0.31	0.28	0.32	0.27	0.4	0.15	0.58	0.16	0.31	0.28	0.38
chr20_22723401_22723600	genehancer_id=GH20I022716;connected_gene=NXT1;score=10.46;connected_gene=ENSG00000234832;score=10.46;connected_gene=KRT18P3;score=0.37;connected_gene=LINC01747;score=0.29;connected_gene=ENSG00000283072;score=0.29	0.78	0.62	1	0.82	0.76	0.81	0.73	0.83	0.93	0.82	0.73	0.76	0.69	0.96	0.75	0.78	0.83	0.75	0.75	0.72	0.62	0.86	0.93	0.89	0.68	0.9	0.84	1	0.86	0.92	0.85	0.82	0.69	0.93	0.93	0.67	0.9	0.93	0.73	0.89	1	0.88	1	0.88	0.92	0.82	0.82	0.93
chr20_24497601_24498201	genehancer_id=GH20I024497;connected_gene=ENSG00000228539;score=0.77;connected_gene=LOC105372585;score=0.34;connected_gene=SYNDIG1;score=0.31	0.76	0.9	0.62	0.81	0.77	0.57	0.67	0.74	0.52	0.72	0.74	0.62	0.74	0.76	0.79	0.85	0.72	0.73	0.6	0.72	0.58	0.73	0.78	0.75	0.72	0.75	0.69	0.65	0.85	0.78	0.79	0.78	0.68	0.76	0.77	0.77	0.8	0.86	0.77	0.87	0.7	0.79	0.72	0.74	0.77	0.79	0.85	0.76
chr20_24799001_24799201	genehancer_id=GH20I024798;connected_gene=SYNDIG1;score=4.99;connected_gene=ENSG00000231015;score=0.13;connected_gene=PIR56829;score=0.13	0.83	0.84	0.87	0.91	0.96	0.85	0.74	0.85	0.84	0.85	0.88	0.96	0.91	0.95	0.95	0.88	0.97	0.83	0.94	0.92	0.73	0.91	0.91	0.94	0.86	0.88	0.96	0.91	0.94	0.97	0.93	1	0.92	0.98	1	0.94	0.93	0.85	0.92	0.94	1	0.97	0.83	0.97	0.97	0.88	0.9	0.98
chr20_25336800_25337000	genehancer_id=GH20I025337;connected_gene=ABHD12;score=35.99;connected_gene=GC20P025348;score=0.44;connected_gene=GC20P025297;score=0.26	0.68	0.79	0.7	0.85	0.9	0.79	0.75	0.84	0.81	0.86	0.74	0.81	0.84	0.8	0.89	0.87	0.86	0.83	0.85	0.72	0.72	0.89	0.79	0.69	0.82	0.79	0.67	0.77	0.65	0.7	0.69	0.83	0.75	0.81	0.71	0.68	0.76	0.78	0.86	0.8	0.78	0.69	0.83	0.79	0.85	0.69	0.79	0.79
chr20_32104801_32105400	genehancer_id=GH20I032102;connected_gene=TM9SF4;score=5.61;connected_gene=TSPY26P;score=4.94;connected_gene=COX4I2;score=4.32;connected_gene=HCK;score=0.23	0.2	0.46	0.67	0.23	0.57	0.34	0.52	0.57	0.38	0.18	0.26	0.4	0.33	0.33	0.28	0.33	0.24	0.33	0.3	0.35	0.29	0.31	0.31	0.5	0.26	0.41	0.25	0.41	0.5	0.7	0.62	0.77	0.5	0.38	0.57	0.59	0.5	0.28	0.39	0.44	0.24	0.56	0.41	0.35	0.39	0.5	0.5	0.39
chr20_37512801_37513600	genehancer_id=GH20I037511;connected_gene=BLCAP;score=7.56;connected_gene=NNAT;score=0.44;connected_gene=GC20P037451;score=0.21	0.62	0.54	0.78	0.87	0.88	0.74	0.73	0.78	0.71	0.71	0.59	0.71	0.84	0.79	0.79	0.82	0.75	0.88	0.64	0.8	0.88	0.87	0.8	0.53	0.86	0.72	0.63	0.82	0.71	0.58	0.68	0.59	0.8	0.42	0.63	0.55	0.76	0.54	0.62	0.67	0.75	0.43	0.59	0.67	0.8	0.54	0.81	0.79
chr20_37790601_37790800	genehancer_id=GH20I037803;connected_gene=GC20P037869;score=0.21;connected_gene=CTNNBL1;score=0.14	0.84	0.81	0.92	0.93	0.88	0.95	0.83	0.89	0.96	0.96	0.79	0.89	0.87	0.94	0.97	0.81	0.9	0.97	0.96	0.96	0.94	1	0.95	1	0.79	0.83	0.9	0.71	0.9	0.81	0.74	0.89	0.92	0.96	0.83	0.83	0.86	0.83	0.91	0.8	0.9	0.83	0.86	0.8	0.8	0.89	0.88	0.96
chr20_39541001_39541800	genehancer_id=GH20I039524;connected_gene=GC20P039563;score=0.28;connected_gene=GC20P039473;score=0.23	0.76	0.84	0.87	0.69	0.78	0.88	0.82	0.84	0.86	0.8	0.96	0.77	0.89	0.96	0.77	0.88	0.65	0.9	0.96	0.86	0.89	0.86	0.9	0.95	0.81	0.67	0.61	0.94	0.8	0.84	0.86	0.71	0.88	0.89	0.63	0.83	0.67	0.62	0.76	0.82	0.75	0.7	0.94	0.82	0.73	0.79	0.78	0.79
chr20_46376001_46377000	genehancer_id=GH20I046375;connected_gene=TP53RK;score=11.46;connected_gene=SLC2A10;score=9.80;connected_gene=ZNF334;score=9.78;connected_gene=GC20M046352;score=0.44;connected_gene=ENSG00000273828;score=0.39;connected_gene=LOC105372633;score=0.29;connected_gene=ELMO2;score=0.22	0.67	0.68	0.66	0.72	0.77	0.56	0.61	0.72	0.65	0.71	0.69	0.67	0.82	0.65	0.73	0.49	0.65	0.72	0.63	0.78	0.69	0.7	0.71	0.58	0.7	0.63	0.66	0.51	0.6	0.7	0.57	0.59	0.55	0.61	0.67	0.57	0.65	0.47	0.61	0.7	0.63	0.49	0.64	0.71	0.61	0.63	0.68	0.6
chr20_46697200_46697400	genehancer_id=GH20I046695;connected_gene=ENSG00000271784;score=6.90;connected_gene=TP53RK;score=2.23;connected_gene=GC20M046686;score=0.77;connected_gene=GC20P046701;score=0.44	0.89	0.8	0.57	0.8	0.65	0.71	0.82	0.94	1	0.75	0.64	0.62	0.57	0.85	0.58	0.84	0.67	0.69	0.59	0.8	0.67	0.77	0.64	0.71	0.75	1	0.9	0.79	1	1	1	0.67	0.89	1	0.8	0.91	1	0.71	0.94	0.87	0.9	0.9	0.75	0.82	0.85	0.88	0.73	0.9
chr20_47397800_47398600	genehancer_id=GH20I047397;connected_gene=GC20P047395;score=550.77;connected_gene=LINC01754;score=0.39	0.65	0.48	0.48	0.56	0.71	0.5	0.56	0.66	0.58	0.61	0.5	0.48	0.59	0.54	0.52	0.6	0.59	0.63	0.62	0.44	0.57	0.58	0.61	0.54	0.46	0.5	0.44	0.52	0.43	0.44	0.48	0.46	0.47	0.42	0.42	0.53	0.55	0.49	0.45	0.51	0.46	0.47	0.62	0.55	0.55	0.56	0.44	0.57
chr20_48463200_48463400	genehancer_id=GH20I048462;connected_gene=ENSG00000281365;score=0.44;connected_gene=LOC105372644;score=0.22	0.87	0.67	0.72	0.82	0.84	0.75	0.68	0.82	0.72	0.83	0.69	0.69	0.67	0.81	0.82	0.82	0.71	0.78	0.67	0.91	0.61	0.81	0.7	0.71	0.81	0.75	0.76	0.88	0.92	0.92	0.83	0.78	0.7	0.83	0.79	0.69	0.78	0.75	0.83	0.81	0.86	0.79	0.81	0.91	0.85	0.83	0.77	0.9
chr20_51599601_51601400	genehancer_id=GH20I051599;connected_gene=GC20M051626;score=0.29;connected_gene=NFATC2;score=0.28;connected_gene=ATP9A;score=0.10	0.86	0.79	0.72	0.84	0.82	0.73	0.76	0.82	0.72	0.79	0.77	0.69	0.84	0.85	0.83	0.81	0.86	0.87	0.74	0.81	0.74	0.78	0.85	0.74	0.81	0.65	0.71	0.69	0.71	0.8	0.68	0.72	0.7	0.72	0.66	0.68	0.66	0.73	0.78	0.78	0.78	0.61	0.65	0.74	0.79	0.71	0.8	0.76
chr20_53126201_53127000	genehancer_id=GH20I053123;connected_gene=RN7SKP184;score=0.31;connected_gene=ENSG00000223492;score=0.22;connected_gene=TSHZ2;score=0.10	0.49	0.45	0.66	0.58	0.58	0.39	0.51	0.61	0.6	0.64	0.57	0.63	0.59	0.62	0.58	0.5	0.67	0.52	0.55	0.52	0.62	0.52	0.58	0.57	0.54	0.6	0.43	0.59	0.45	0.61	0.58	0.49	0.54	0.49	0.57	0.51	0.52	0.51	0.46	0.48	0.55	0.48	0.55	0.39	0.54	0.58	0.6	0.58
chr20_55473201_55474600	genehancer_id=GH20I055423;connected_gene=LINC01441;score=0.77;connected_gene=LINC01440;score=0.39	0.76	0.67	0.63	0.57	0.69	0.61	0.76	0.71	0.64	0.73	0.72	0.66	0.66	0.72	0.63	0.77	0.73	0.79	0.65	0.74	0.74	0.71	0.73	0.65	0.76	0.74	0.66	0.59	0.55	0.67	0.62	0.63	0.69	0.61	0.6	0.64	0.7	0.69	0.62	0.58	0.63	0.74	0.55	0.55	0.74	0.7	0.67	0.7
chr20_56776400_56776601	genehancer_id=GH20I056778;connected_gene=CSTF1;score=13.17;connected_gene=GCNT7;score=10.98;connected_gene=RAE1;score=10.62;connected_gene=GC20M056786;score=0.44;connected_gene=RNU6-929P;score=0.44;connected_gene=ENSG00000231604;score=0.25	0.81	0.66	0.72	0.66	0.84	0.8	0.74	0.79	0.48	0.71	0.68	0.73	0.73	0.81	0.68	0.69	0.74	0.59	0.81	0.87	0.79	0.82	0.85	0.72	0.79	0.75	0.8	0.59	0.7	0.68	0.68	0.69	0.82	0.63	0.77	0.69	0.72	0.71	0.7	0.73	0.59	0.64	0.65	0.65	0.76	0.66	0.7	0.74
chr20_61954601_61955000	genehancer_id=GH20I061956;connected_gene=CDH4;score=8.91;connected_gene=MIR1257;score=0.77;connected_gene=GC20P061972;score=0.37;connected_gene=GC20M061929;score=0.29;connected_gene=TAF4;score=0.14	0.73	0.66	0.71	0.75	0.57	0.71	0.61	0.72	0.59	0.83	0.77	0.68	0.64	0.76	0.67	0.7	0.64	0.64	0.58	0.65	0.63	0.71	0.68	0.75	0.7	0.73	0.73	0.68	0.71	0.73	0.7	0.71	0.73	0.81	0.71	0.7	0.69	0.82	0.68	0.73	0.77	0.7	0.72	0.75	0.71	0.75	0.74	0.69
chr20_62284601_62287800	genehancer_id=GH20I062284;connected_gene=LAMA5;score=11.85;connected_gene=LAMA5-AS1;score=8.15;connected_gene=GC20M062290;score=0.44;connected_gene=OSBPL2;score=0.23	0.77	0.76	0.76	0.74	0.75	0.73	0.75	0.79	0.8	0.66	0.74	0.72	0.79	0.76	0.76	0.8	0.75	0.78	0.72	0.81	0.82	0.69	0.78	0.71	0.83	0.56	0.65	0.65	0.79	0.7	0.67	0.64	0.6	0.71	0.6	0.75	0.76	0.73	0.67	0.74	0.75	0.54	0.68	0.75	0.78	0.6	0.74	0.77
chr20_62814201_62814400	genehancer_id=GH20I062814;connected_gene=COL9A3;score=581.31;connected_gene=TCFL5;score=11.35;connected_gene=ENSG00000223669;score=10.67;connected_gene=OGFR;score=10.56;connected_gene=DPH3P1;score=0.31	0.95	0.85	0.87	0.79	0.72	0.72	0.84	0.81	0.72	0.79	0.8	0.89	0.8	0.88	0.75	0.9	0.88	0.8	0.66	0.84	0.79	0.72	0.77	0.78	0.64	0.85	0.86	0.85	0.95	0.81	0.83	0.72	0.87	0.69	0.88	0.87	0.92	0.89	0.78	0.85	0.86	0.94	0.84	0.88	0.83	0.91	0.86	0.89
chr20_7665200_7666000	genehancer_id=GH20I007650;connected_gene=RN7SL547P;score=0.37;connected_gene=LOC105372518;score=0.25	0.81	0.75	0.61	0.75	0.78	0.86	0.72	0.82	0.78	0.76	0.82	0.64	0.77	0.8	0.76	0.75	0.75	0.73	0.8	0.8	0.7	0.8	0.74	0.68	0.72	0.67	0.76	0.71	0.74	0.68	0.76	0.61	0.72	0.52	0.8	0.61	0.86	0.7	0.71	0.59	0.71	0.69	0.56	0.7	0.79	0.7	0.72	0.71
chr20_9229801_9230200	genehancer_id=GH20I009234;connected_gene=PLCB4;score=10.74;connected_gene=GC20M009109;score=0.13;connected_gene=GC20P009380;score=0.11	0.77	0.67	0.18	0.55	0.53	0.61	0.5	0.7	0.54	0.56	0.62	0.55	0.83	0.58	0.77	0.67	0.68	0.54	0.6	0.78	0.44	0.62	0.62	0.69	0.71	0.5	0.38	0.58	0.4	0.5	0.62	0.62	0.43	0.45	0.62	0.4	0.36	0.67	0.6	0.5	0.3	0.61	0.38	0.71	0.44	0.33	0.64	0.73
chr21_15986200_15987600	genehancer_id=GH21I015986;connected_gene=RNU6-426P;score=0.25;connected_gene=MIR99AHG;score=0.22	0.45	0.37	0.34	0.41	0.39	0.39	0.29	0.19	0.3	0.26	0.29	0.38	0.19	0.33	0.33	0.31	0.37	0.23	0.3	0.38	0.33	0.59	0.43	0.26	0.38	0.39	0.41	0.42	0.37	0.49	0.43	0.41	0.42	0.32	0.46	0.42	0.48	0.36	0.39	0.31	0.38	0.26	0.43	0.47	0.4	0.51	0.37	0.42
chr21_18460201_18463200	genehancer_id=GH21I018449;connected_gene=GC21M018442;score=0.44;connected_gene=TMPRSS15;score=0.28	0.53	0.57	0.58	0.53	0.59	0.58	0.45	0.47	0.47	0.5	0.47	0.49	0.5	0.47	0.42	0.44	0.48	0.5	0.42	0.44	0.46	0.48	0.49	0.48	0.48	0.59	0.62	0.52	0.67	0.62	0.54	0.55	0.6	0.68	0.53	0.53	0.41	0.53	0.67	0.59	0.61	0.6	0.57	0.53	0.51	0.62	0.53	0.65
chr21_23960801_23961200	genehancer_id=GH21I023955;connected_gene=ENSG00000235564;score=0.39;connected_gene=VN2R20P;score=0.25	0.72	0.76	0.86	0.66	0.79	0.67	0.63	0.67	0.76	0.74	0.74	0.67	0.79	0.75	0.74	0.72	0.68	0.76	0.57	0.92	0.43	0.64	0.88	0.58	0.67	0.72	1	0.64	0.84	0.83	0.78	0.95	0.73	0.92	0.8	0.65	0.67	0.8	0.94	0.81	0.83	0.89	0.68	0.9	0.83	0.84	0.88	0.82
chr21_25901800_25902600	genehancer_id=GH21I025900;connected_gene=RNU6-123P;score=11.42;connected_gene=ENSG00000233783;score=11.40;connected_gene=APP;score=10.28;connected_gene=ENSG00000224541;score=10.22;connected_gene=RNU6-926P;score=9.79;connected_gene=GC21P025879;score=0.34	0.7	0.75	0.63	0.78	0.76	0.7	0.58	0.79	0.66	0.72	0.72	0.68	0.82	0.8	0.6	0.8	0.82	0.73	0.66	0.67	0.72	0.73	0.85	0.72	0.73	0.55	0.51	0.69	0.63	0.73	0.6	0.61	0.61	0.59	0.51	0.57	0.56	0.7	0.7	0.68	0.58	0.47	0.61	0.65	0.81	0.61	0.68	0.67
chr21_26881800_26882000	genehancer_id=GH21I026910;connected_gene=LOC105372760;score=11.13;connected_gene=ADAMTS5;score=10.14;connected_gene=GC21M026919;score=0.39	0.6	0.59	0.55	0.83	0.67	0.82	0.6	0.92	0.52	0.81	0.52	0.54	0.65	0.73	0.48	0.72	0.68	0.68	0.5	0.77	0.67	0.87	0.59	0.8	0.65	0.66	0.72	0.8	0.6	0.53	0.37	0.55	0.42	0.37	0.65	0.48	0.62	0.47	0.63	0.52	0.5	0.6	0.74	0.38	0.57	0.46	0.56	0.55
chr21_27206001_27207001	genehancer_id=GH21I027205;connected_gene=LOC105372759;score=550.77;connected_gene=PIR47868;score=0.28;connected_gene=LOC102724355;score=0.11	0.87	0.82	0.88	0.85	0.8	0.77	0.88	0.85	0.77	0.83	0.79	0.71	0.83	0.8	0.75	0.73	0.86	0.81	0.84	0.81	0.76	0.84	0.75	0.88	0.84	0.78	0.86	0.93	0.86	0.84	0.87	0.92	0.9	0.85	0.7	0.79	0.83	0.91	0.89	0.79	0.91	0.88	0.86	0.72	0.92	0.81	0.9	0.86
chr21_29799601_29800800	genehancer_id=GH21I029772;connected_gene=GRIK1-AS1;score=0.34;connected_gene=GC21P029804;score=0.29;connected_gene=GRIK1;score=0.10	0.7	0.66	0.63	0.69	0.72	0.47	0.65	0.53	0.67	0.62	0.7	0.61	0.69	0.61	0.59	0.63	0.61	0.67	0.6	0.62	0.56	0.59	0.57	0.6	0.6	0.74	0.8	0.78	0.58	0.71	0.56	0.69	0.66	0.79	0.71	0.68	0.61	0.6	0.61	0.66	0.73	0.56	0.67	0.5	0.71	0.69	0.6	0.67
chr21_30028201_30029200	genehancer_id=GH21I030060;connected_gene=KRTAP13-4;score=5.98;connected_gene=KRTAP19-2;score=4.64;connected_gene=KRTAP25-1;score=4.25;connected_gene=KRTAP23-1;score=1.56;connected_gene=ENSG00000259981;score=0.31;connected_gene=GRIK1;score=0.13	0.76	0.7	0.69	0.78	0.62	0.73	0.68	0.7	0.7	0.64	0.63	0.67	0.75	0.78	0.58	0.69	0.77	0.77	0.67	0.8	0.6	0.68	0.67	0.65	0.61	0.8	0.72	0.7	0.74	0.83	0.7	0.71	0.8	0.78	0.71	0.68	0.76	0.73	0.84	0.67	0.71	0.75	0.75	0.52	0.74	0.72	0.66	0.76
chr21_31110401_31111000	genehancer_id=GH21I031110;connected_gene=GC21M031017;score=0.29;connected_gene=GC21P031202;score=0.16	0.82	0.7	0.79	0.67	0.72	0.69	0.79	0.7	0.76	0.66	0.76	0.7	0.74	0.69	0.57	0.71	0.67	0.74	0.6	0.78	0.63	0.85	0.73	0.69	0.71	0.77	0.76	0.82	0.79	0.87	0.79	0.81	0.75	0.74	0.72	0.79	0.83	0.78	0.83	0.69	0.76	0.77	0.71	0.71	0.71	0.71	0.73	0.82
chr21_32567401_32567800	genehancer_id=GH21I032568;connected_gene=GC21M032514;score=550.77;connected_gene=EVA1C;score=11.86;connected_gene=ENSG00000252045;score=11.46;connected_gene=URB1;score=10.66;connected_gene=URB1-AS1;score=10.66;connected_gene=SNORA80A;score=10.46;connected_gene=LINC00846;score=10.32;connected_gene=TCP10L;score=9.63;connected_gene=RNA5SP490;score=0.44	0.88	0.75	1	0.94	1	0.85	0.75	0.9	1	0.77	1	1	0.88	0.93	0.8	0.92	0.92	0.93	1	0.8	1	0.5	0.92	1	1	0.9	0.78	0.83	0.79	0.86	0.73	0.78	0.7	0.77	0.83	0.83	0.64	1	0.75	0.79	0.85	0.58	0.75	0.9	0.93	0.67	0.6	0.87
chr21_33425801_33426000	genehancer_id=GH21I033425;connected_gene=TMEM50B;score=12.20;connected_gene=RPS5P3;score=12.19;connected_gene=IFNAR2;score=11.15;connected_gene=LINC01548;score=10.11;connected_gene=IFNGR2;score=0.34	1	0.75	0.92	0.82	0.83	0.88	1	0.85	0.87	0.9	0.78	0.78	0.78	0.95	0.86	0.91	0.91	0.8	0.68	1	0.67	1	0.78	0.88	0.83	0.93	0.95	1	1	0.92	0.87	0.93	0.9	0.89	1	0.94	0.82	1	0.91	0.95	1	1	0.9	0.77	0.94	0.94	0.94	0.91
chr21_34642200_34643001	genehancer_id=GH21I034642;connected_gene=RCAN1;score=11.80;connected_gene=CLIC6;score=9.59;connected_gene=GC21P034627;score=0.37	0.68	0.77	0.58	0.71	0.68	0.74	0.66	0.7	0.72	0.76	0.62	0.6	0.73	0.78	0.7	0.75	0.69	0.71	0.7	0.76	0.73	0.78	0.68	0.58	0.72	0.46	0.53	0.51	0.57	0.7	0.56	0.57	0.62	0.49	0.48	0.6	0.65	0.48	0.66	0.52	0.71	0.54	0.61	0.62	0.63	0.57	0.62	0.68
chr21_35776001_35776201	genehancer_id=GH21I035776;connected_gene=MIR802;score=10.67;connected_gene=RUNX1;score=10.29;connected_gene=PIR35361;score=0.29;connected_gene=ENSG00000230794;score=0.26	1	0.25	0.86	0.89	1	0.62	0.88	0.83	0.53	0.57	0.53	0.75	0.71	0.64	0.65	0.89	0.69	0.43	0.6	0.4	0.44	0.86	0.75	0.91	0.62	0.57	0.5	0.5	0.62	0.71	0.56	0.5	0.47	0.62	0.33	0.62	0.22	0.58	0.5	0.5	0.5	0.6	0.55	0.17	0.38	0.78	1	0.57
chr21_38412801_38413200	genehancer_id=GH21I038413;connected_gene=GC21M038398;score=0.37;connected_gene=GC21P038433;score=0.37;connected_gene=GC21M038399;score=0.37;connected_gene=ERG;score=0.07	0.94	0.88	0.83	0.89	0.84	0.8	0.9	0.86	0.87	0.94	0.9	0.76	0.8	0.9	0.82	0.92	0.82	0.9	0.86	0.92	0.76	0.87	0.92	0.8	0.85	0.97	0.92	0.86	0.77	0.91	0.91	0.93	0.9	0.96	0.9	0.89	0.91	0.96	0.95	0.92	0.88	0.9	1	0.91	0.87	0.88	0.79	0.9
chr21_42544800_42546001	genehancer_id=GH21I042545;connected_gene=SLC37A1;score=14.39;connected_gene=TFF2;score=10.57;connected_gene=ENSG00000235772;score=0.37;connected_gene=ENSG00000231867;score=0.28	0.87	0.84	0.8	0.86	0.92	0.83	0.79	0.86	0.78	0.8	0.84	0.74	0.9	0.89	0.88	0.9	0.88	0.86	0.84	0.9	0.85	0.85	0.86	0.72	0.9	0.78	0.82	0.66	0.82	0.8	0.76	0.78	0.76	0.84	0.76	0.78	0.78	0.87	0.87	0.76	0.8	0.77	0.79	0.8	0.88	0.77	0.79	0.88
chr21_46443601_46443800	genehancer_id=GH21I046442;connected_gene=S100B;score=23.51;connected_gene=DIP2A;score=19.14;connected_gene=PCNT;score=11.13;connected_gene=C21orf58;score=11.13;connected_gene=SPATC1L;score=10.07;connected_gene=MCM3AP-AS1;score=8.08;connected_gene=GC21M046493;score=0.37;connected_gene=RPL18AP2;score=0.34	0.89	0.83	0.75	0.88	1	0.88	0.92	0.78	0.77	0.93	0.86	0.92	0.87	0.9	0.87	1	0.73	0.88	0.83	0.89	0.86	0.9	1	0.9	1	1	0.92	0.75	0.89	1	1	1	0.92	0.93	0.92	1	1	1	1	0.8	1	0.83	1	0.91	1	1	1	0.92
chr21_46531401_46533000	genehancer_id=GH21I046531;connected_gene=DIP2A;score=21.12;connected_gene=SPATC1L;score=18.53;connected_gene=YBEY;score=6.46;connected_gene=RNU6-396P;score=0.44;connected_gene=S100B;score=0.19	0.88	0.91	0.82	0.81	0.96	0.87	0.89	0.83	0.83	0.9	0.89	0.88	0.94	0.89	0.83	0.88	0.92	0.94	0.82	0.89	0.87	0.81	0.94	0.79	0.91	0.77	0.85	0.81	0.85	0.78	0.77	0.82	0.79	0.84	0.86	0.84	0.81	0.77	0.85	0.86	0.82	0.76	0.91	0.81	0.8	0.77	0.85	0.8
chr22_18138201_18140800	genehancer_id=GH22I018147;connected_gene=USP18;score=0.77;connected_gene=GC22M018139;score=0.44	0.82	0.8	0.72	0.79	0.89	0.83	0.75	0.89	0.83	0.75	0.78	0.68	0.83	0.78	0.8	0.82	0.86	0.82	0.84	0.83	0.74	0.7	0.79	0.76	0.83	0.78	0.72	0.72	0.74	0.67	0.7	0.7	0.75	0.7	0.65	0.72	0.77	0.74	0.83	0.75	0.86	0.66	0.76	0.8	0.81	0.79	0.8	0.74
chr22_19505001_19506200	genehancer_id=GH22I019510;connected_gene=UFD1;score=32.09;connected_gene=CLTCL1;score=10.33;connected_gene=PIR41958;score=0.44;connected_gene=CLDN5;score=0.37;connected_gene=CDC45;score=0.29	0.53	0.5	0.65	0.61	0.68	0.55	0.57	0.64	0.56	0.63	0.61	0.57	0.64	0.67	0.58	0.6	0.6	0.58	0.61	0.61	0.68	0.65	0.67	0.57	0.55	0.47	0.52	0.53	0.52	0.58	0.51	0.53	0.51	0.47	0.46	0.61	0.48	0.49	0.55	0.57	0.57	0.55	0.49	0.55	0.62	0.51	0.52	0.5
chr22_19935401_19935600	genehancer_id=GH22I019936;connected_gene=PIR37139;score=550.77;connected_gene=DGCR8;score=14.51;connected_gene=TRMT2A;score=10.88;connected_gene=TXNRD2;score=10.68;connected_gene=LINC01311;score=10.41;connected_gene=LOC100420177;score=10.27;connected_gene=ZDHHC8;score=9.94;connected_gene=COMT;score=7.22;connected_gene=ARVCF;score=6.85	0.75	0.76	0.48	0.69	0.56	0.78	0.67	0.6	0.57	0.42	0.62	0.62	0.69	0.86	0.5	0.62	0.61	0.76	0.39	0.6	0.53	0.54	0.55	0.71	0.78	0.29	0.23	0.5	0.69	0.5	0.23	0.62	0.65	0.67	0.62	0.43	0.53	0.56	0.58	0.33	0.4	0.36	0.55	0.64	0.8	0.5	0.58	0.47
chr22_20280000_20280401	genehancer_id=GH22I020278;connected_gene=ABHD17AP4;score=11.73;connected_gene=RTN4R;score=0.77;connected_gene=MIR1286;score=0.29	0.77	0.86	0.86	0.94	0.85	0.85	0.76	0.78	0.67	0.84	0.81	0.73	0.87	0.83	0.88	0.81	0.86	0.84	0.86	0.89	0.7	0.86	0.74	0.87	0.82	0.87	0.87	0.9	0.87	0.9	0.92	0.86	0.77	0.92	0.89	0.81	0.88	0.86	0.86	0.81	0.9	0.89	0.92	0.93	0.89	0.82	0.82	0.88
chr22_23044601_23045800	genehancer_id=GH22I023034;connected_gene=SMARCB1;score=11.14;connected_gene=GNAZ;score=5.66;connected_gene=LOC105372948;score=0.37	0.73	0.64	0.57	0.79	0.61	0.55	0.72	0.37	0.58	0.67	0.62	0.59	0.68	0.53	0.67	0.58	0.61	0.64	0.57	0.59	0.67	0.63	0.76	0.56	0.71	0.63	0.7	0.67	0.68	0.74	0.76	0.78	0.77	0.74	0.66	0.69	0.61	0.78	0.84	0.63	0.8	0.73	0.67	0.56	0.7	0.58	0.69	0.76
chr22_23080400_23080601	genehancer_id=GH22I023075;connected_gene=IGLV5-52;score=29.67;connected_gene=ENSG00000272578;score=26.74;connected_gene=ENSG00000234630;score=20.34;connected_gene=MIF-AS1;score=20.31;connected_gene=ZNF70;score=19.57;connected_gene=MMP11;score=12.52;connected_gene=SMARCB1;score=11.14;connected_gene=ZDHHC8P1;score=10.00;connected_gene=ASLP1;score=9.72;connected_gene=BCR;score=7.19;connected_gene=RA…	0.91	0.89	0.81	0.68	0.97	0.79	0.8	0.86	0.76	0.86	0.84	0.84	0.93	0.82	0.84	0.87	0.9	0.89	0.86	0.87	0.76	0.84	0.98	0.89	0.93	0.7	0.84	0.85	0.74	0.85	0.79	0.77	0.68	0.7	0.66	0.8	0.7	0.8	0.84	0.85	0.85	0.79	0.87	0.94	0.8	0.72	0.82	0.84
chr22_23089600_23089801	genehancer_id=GH22I023088;connected_gene=MIF-AS1;score=20.31;connected_gene=MMP11;score=12.52;connected_gene=SMARCB1;score=11.13;connected_gene=ZNF70;score=10.78;connected_gene=BCR;score=8.28;connected_gene=PIR59232;score=0.44;connected_gene=GNAZ;score=0.34;connected_gene=RSPH14;score=0.23	0.76	0.53	0.57	0.85	0.61	0.65	0.7	0.63	0.55	0.57	0.84	0.64	0.82	0.78	0.69	0.67	0.68	0.73	0.78	0.69	0.73	0.56	0.8	0.49	0.66	0.45	0.64	0.78	0.47	0.38	0.37	0.54	0.58	0.53	0.36	0.57	0.47	0.61	0.49	0.61	0.55	0.59	0.54	0.53	0.7	0.44	0.67	0.76
chr22_28105201_28105800	genehancer_id=GH22I028111;connected_gene=RN7SL757P;score=0.22;connected_gene=ENSG00000201209;score=0.13;connected_gene=GC22M028233;score=0.13;connected_gene=TTC28;score=0.03	0.79	0.77	0.7	0.68	0.81	0.69	0.56	0.79	0.76	0.68	0.77	0.62	0.72	0.73	0.85	0.76	0.78	0.8	0.59	0.65	0.81	0.67	0.88	0.53	0.7	0.59	0.63	0.74	0.54	0.59	0.62	0.66	0.56	0.5	0.48	0.61	0.54	0.73	0.68	0.72	0.76	0.47	0.58	0.72	0.73	0.63	0.61	0.68
chr22_28464001_28464400	genehancer_id=GH22I028473;connected_gene=CHEK2;score=13.71;connected_gene=MIR5739;score=0.39;connected_gene=LOC101929594;score=0.26;connected_gene=TTC28;score=0.08	0.3	0.32	0.48	0.46	0.35	0.38	0.45	0.43	0.43	0.45	0.51	0.34	0.61	0.45	0.32	0.47	0.43	0.36	0.45	0.47	0.39	0.48	0.32	0.45	0.37	0.51	0.51	0.45	0.63	0.47	0.67	0.44	0.5	0.57	0.58	0.42	0.55	0.4	0.43	0.48	0.41	0.45	0.58	0.39	0.44	0.4	0.35	0.62
chr22_29539001_29539800	genehancer_id=GH22I029552;connected_gene=THOC5;score=613.44;connected_gene=EWSR1;score=33.74;connected_gene=SF3A1;score=31.25;connected_gene=TBC1D10A;score=22.51;connected_gene=NIPSNAP1;score=19.03;connected_gene=ENSG00000272858;score=14.41;connected_gene=RNF215;score=11.87;connected_gene=CCDC117;score=11.46;connected_gene=RHBDD3;score=11.17;connected_gene=LOC91370;score=11.13;connected_gene=CHEK…	0.62	0.57	0.67	0.5	0.78	0.76	0.62	0.57	0.57	0.56	0.63	0.72	0.61	0.7	0.69	0.6	0.58	0.61	0.49	0.61	0.68	0.72	0.73	0.54	0.65	0.44	0.52	0.65	0.59	0.59	0.59	0.64	0.44	0.54	0.53	0.54	0.47	0.62	0.49	0.55	0.6	0.55	0.67	0.52	0.66	0.49	0.61	0.5
chr22_29663401_29664800	genehancer_id=GH22I029658;connected_gene=PIR57472;score=550.77;connected_gene=NIPSNAP1;score=10.85;connected_gene=GC22P029683;score=0.34;connected_gene=GC22P029684;score=0.34;connected_gene=NF2;score=0.23	0.84	0.8	0.62	0.78	0.85	0.72	0.67	0.84	0.83	0.66	0.75	0.72	0.84	0.86	0.79	0.8	0.82	0.86	0.78	0.76	0.8	0.67	0.81	0.7	0.79	0.74	0.7	0.66	0.71	0.87	0.58	0.67	0.67	0.75	0.57	0.72	0.71	0.72	0.64	0.69	0.75	0.54	0.64	0.69	0.8	0.72	0.73	0.75
chr22_29711000_29711401	genehancer_id=GH22I029710;connected_gene=GC22P029716;score=0.44;connected_gene=ENSG00000232396;score=0.44;connected_gene=PIR62072;score=0.39	0.63	0.43	0.42	0.6	0.36	0.44	0.43	0.54	0.4	0.39	0.38	0.44	0.37	0.43	0.44	0.55	0.36	0.29	0.4	0.4	0.44	0.25	0.6	0.45	0.52	0.45	0.48	0.44	0.61	0.6	0.59	0.43	0.43	0.44	0.55	0.5	0.53	0.57	0.57	0.46	0.49	0.38	0.46	0.39	0.67	0.54	0.55	0.52
chr22_30352401_30352800	genehancer_id=GH22I030351;connected_gene=RNF215;score=29.62;connected_gene=CASTOR1;score=8.58;connected_gene=CCDC157;score=6.13;connected_gene=SF3A1;score=0.44;connected_gene=TBC1D10A;score=0.34	0.88	0.71	0.64	0.79	0.64	0.81	0.75	0.82	0.93	0.76	0.62	0.45	0.82	0.73	0.85	0.94	0.8	0.89	0.61	0.92	0.73	0.64	0.88	0.84	0.86	0.08	0.45	0.74	0.34	0.79	0.79	0.35	0.41	0.84	0.45	0.89	0.74	0.7	0.6	0.74	0.59	0.61	0.52	0.59	0.77	0.7	0.68	0.54
chr22_31019001_31019600	genehancer_id=GH22I031021;connected_gene=MORC2-AS1;score=12.51;connected_gene=ENSG00000278920;score=0.29;connected_gene=ENSG00000269987;score=0.26	0.92	0.92	0.9	1	0.75	0.89	1	0.75	0.73	0.64	0.89	0.88	0.81	0.87	0.95	1	0.86	0.82	0.78	0.67	0.75	0.82	0.83	0.8	0.73	1	0.91	0.83	1	0.88	0.8	0.89	0.9	1	1	0.88	0.78	1	0.9	0.73	0.95	0.85	0.94	1	0.69	1	0.77	1
chr22_31367401_31368000	genehancer_id=GH22I031363;connected_gene=SFI1;score=13.30;connected_gene=LINC01521;score=0.37;connected_gene=RNU6-338P;score=0.34;connected_gene=GC22M031389;score=0.34	0.62	0.62	0.55	0.59	0.73	0.64	0.49	0.62	0.59	0.64	0.63	0.61	0.59	0.6	0.67	0.68	0.66	0.64	0.6	0.61	0.58	0.73	0.63	0.43	0.64	0.48	0.54	0.56	0.62	0.6	0.41	0.53	0.63	0.53	0.55	0.62	0.61	0.61	0.48	0.63	0.62	0.47	0.6	0.33	0.55	0.49	0.57	0.55
chr22_32330401_32332800	genehancer_id=GH22I032335;connected_gene=PIR38132;score=550.77;connected_gene=SLC5A4;score=5.30;connected_gene=ENSG00000234626;score=0.44	0.71	0.65	0.54	0.69	0.57	0.58	0.49	0.58	0.51	0.64	0.61	0.52	0.65	0.69	0.65	0.74	0.63	0.63	0.49	0.62	0.38	0.6	0.69	0.44	0.61	0.5	0.43	0.49	0.46	0.49	0.47	0.47	0.48	0.42	0.36	0.39	0.53	0.54	0.62	0.56	0.55	0.38	0.6	0.56	0.57	0.41	0.6	0.63
chr22_32337601_32337800	genehancer_id=GH22I032335;connected_gene=PIR38132;score=550.77;connected_gene=SLC5A4;score=5.30;connected_gene=ENSG00000234626;score=0.44	0.08	0.04	0.03	0.16	0.17	0.16	0.36	0.18	0.2	0.22	0.26	0.3	0.16	0.14	0.24	0.23	0.24	0.24	0.14	0.31	0.29	0.05	0.17	0.47	0.15	0.14	0.04	0.15	0.15	0.12	0.25	0.08	0.06	0.08	0.03	0.14	0.19	0.1	0.05	0	0.14	0.19	0.13	0.18	0.03	0.23	0.32	0.21
chr22_32684201_32685400	genehancer_id=GH22I032688;connected_gene=ENSG00000229673;score=11.69;connected_gene=PIR38867;score=0.26;connected_gene=SYN3;score=0.05	0.63	0.61	0.58	0.66	0.66	0.61	0.64	0.7	0.57	0.64	0.62	0.64	0.76	0.75	0.71	0.7	0.69	0.66	0.62	0.73	0.54	0.68	0.73	0.7	0.65	0.58	0.58	0.66	0.54	0.63	0.6	0.52	0.56	0.6	0.6	0.6	0.59	0.61	0.66	0.6	0.58	0.55	0.64	0.62	0.73	0.62	0.65	0.61
chr22_33028001_33028401	genehancer_id=GH22I033018;connected_gene=SYN3;score=11.26;connected_gene=ENSG00000232073;score=10.13;connected_gene=ENSG00000228194;score=0.77;connected_gene=GC22M033050;score=0.29	0.48	0.62	0.64	0.6	0.41	0.63	0.47	0.64	0.47	0.49	0.62	0.63	0.52	0.64	0.66	0.54	0.62	0.51	0.79	0.52	0.48	0.49	0.57	0.57	0.56	0.59	0.62	0.62	0.63	0.65	0.67	0.52	0.65	0.4	0.74	0.74	0.72	0.61	0.57	0.59	0.7	0.68	0.54	0.57	0.69	0.5	0.64	0.62
chr22_39699801_39700000	genehancer_id=GH22I039703;connected_gene=FAM83F;score=10.92;connected_gene=CACNA1I;score=10.87;connected_gene=GC22P039706;score=0.77;connected_gene=PIR56788;score=0.44	0.75	0.81	0.86	0.74	0.71	0.72	0.83	0.82	0.64	0.75	0.76	0.64	0.62	0.88	0.86	0.75	0.75	0.76	0.95	0.91	0.67	0.91	0.79	0.75	0.67	0.73	0.86	1	0.96	0.75	0.97	0.88	0.84	0.93	0.91	0.78	0.7	0.86	0.9	0.92	0.9	0.69	0.86	0.96	0.73	0.88	0.83	0.82
chr22_40123401_40123801	genehancer_id=GH22I040120;connected_gene=TNRC6B;score=11.05;connected_gene=ENSG00000261202;score=9.21;connected_gene=RPL7P52;score=0.39;connected_gene=PIR61047;score=0.17	0.68	0.67	0.68	0.65	0.85	0.63	0.79	0.8	0.77	0.68	0.69	0.73	0.82	0.85	0.8	0.76	0.81	0.78	0.74	0.77	0.63	0.54	0.75	0.57	0.65	0.56	0.58	0.58	0.52	0.64	0.3	0.59	0.57	0.57	0.39	0.41	0.73	0.77	0.69	0.8	0.66	0.33	0.72	0.66	0.91	0.51	0.61	0.76
chr22_43969600_43970201	genehancer_id=GH22I043970;connected_gene=GC22P043958;score=0.39;connected_gene=SAMM50;score=0.37;connected_gene=PIR60090;score=0.31	0.77	0.7	0.73	0.71	0.81	0.81	0.73	0.86	0.77	0.76	0.75	0.66	0.75	0.83	0.78	0.78	0.79	0.81	0.76	0.78	0.75	0.7	0.83	0.59	0.76	0.63	0.61	0.71	0.69	0.59	0.62	0.57	0.64	0.69	0.62	0.72	0.68	0.67	0.75	0.8	0.73	0.63	0.73	0.75	0.84	0.75	0.81	0.71
chr22_47000401_47000800	genehancer_id=GH22I046993;connected_gene=GC22M047021;score=0.25;connected_gene=LOC105369161;score=0.25;connected_gene=TBC1D22A;score=0.07	0.72	0.78	0.83	0.68	0.74	0.73	0.83	0.75	0.74	0.75	0.75	0.65	0.75	0.85	0.82	0.79	0.71	0.84	0.72	0.83	0.78	0.76	0.73	0.74	0.83	0.71	0.65	0.73	0.63	0.71	0.63	0.71	0.7	0.71	0.64	0.78	0.86	0.76	0.6	0.76	0.79	0.63	0.75	0.59	0.67	0.71	0.65	0.75
chr3_100559001_100559200	genehancer_id=GH03I100556;connected_gene=TMEM45A;score=11.29;connected_gene=LNP1;score=10.05;connected_gene=TOMM70;score=10.05;connected_gene=GC03P100561;score=0.77;connected_gene=GC03P100533;score=0.34	0.92	1	0.68	1	0.62	0.74	0.86	0.93	0.88	0.76	0.89	0.79	0.85	0.93	0.97	0.79	1	0.86	0.84	1	0.85	0.9	1	0.88	0.84	0.72	0.75	0.79	0.79	0.75	0.5	0.83	0.63	0.78	0.92	0.76	0.77	0.83	0.57	0.85	0.67	0.58	0.69	0.76	0.94	0.64	0.81	0.79
chr3_100629201_100631600	genehancer_id=GH03I100628;connected_gene=GC03M100588;score=550.77;connected_gene=TFG;score=17.20;connected_gene=ADGRG7;score=13.22;connected_gene=ENSG00000252989;score=0.37	0.51	0.59	0.47	0.52	0.58	0.54	0.46	0.54	0.55	0.51	0.5	0.54	0.6	0.58	0.49	0.6	0.52	0.51	0.4	0.55	0.56	0.47	0.7	0.52	0.54	0.43	0.5	0.5	0.4	0.49	0.41	0.44	0.46	0.47	0.45	0.47	0.46	0.51	0.49	0.5	0.52	0.44	0.56	0.42	0.55	0.42	0.56	0.57
chr3_100697401_100697600	genehancer_id=GH03I100696;connected_gene=ENSG00000252989;score=10.27;connected_gene=TFG;score=8.44;connected_gene=LNP1;score=8.31;connected_gene=ADGRG7;score=8.13;connected_gene=GMFBP1;score=0.29	0.91	0.9	0.9	0.74	0.85	0.84	0.98	0.86	0.85	0.88	0.91	1	0.96	0.9	0.82	0.89	0.85	0.95	1	0.89	0.93	0.96	0.97	0.79	0.93	0.83	0.89	0.85	0.95	0.82	0.94	0.81	0.8	0.88	0.83	0.85	0.83	0.72	0.92	0.78	0.81	0.96	0.92	0.88	0.95	0.81	0.96	0.84
chr3_102159801_102160200	genehancer_id=GH03I102155;connected_gene=ZPLD1;score=11.58;connected_gene=IMPG2;score=4.12;connected_gene=LOC101929411;score=0.44;connected_gene=GC03M102109;score=0.25	0.88	1	1	1	1	1	0.91	1	0.88	1	1	1	1	0.93	0.95	1	0.94	1	1	1	0.93	1	1	1	0.95	0.9	0.87	0.86	0.83	0.92	1	0.92	1	0.83	0.85	1	1	1	1	0.92	0.94	0.88	0.89	0.75	0.92	0.95	1	1
chr3_103813601_103814401	genehancer_id=GH03I103803;connected_gene=GC03P103698;score=0.14;connected_gene=GC03P103984;score=0.09	0.79	0.72	0.79	0.85	0.77	0.79	0.81	0.76	0.7	0.77	0.79	0.6	0.75	0.75	0.82	0.8	0.75	0.75	0.71	0.87	0.75	0.67	0.76	0.69	0.83	0.87	0.85	0.72	0.86	0.78	0.81	0.85	0.83	0.8	0.73	0.79	0.85	0.87	0.89	0.78	0.77	0.74	0.92	0.68	0.78	0.77	0.84	0.79
chr3_105584001_105584801	genehancer_id=GH03I105597;connected_gene=PIR53318;score=0.18;connected_gene=GC03P105504;score=0.16	0.91	0.84	0.83	0.86	0.76	0.83	0.81	0.84	0.69	0.86	0.78	0.69	0.82	0.82	0.78	0.79	0.85	0.81	0.87	0.9	0.74	0.89	0.9	0.85	0.86	0.82	0.9	0.85	0.85	0.88	0.86	0.88	0.82	0.89	0.8	0.83	0.86	0.82	0.87	0.89	0.84	0.85	0.79	0.88	0.88	0.85	0.94	0.89
chr3_108108401_108109200	genehancer_id=GH03I108103;connected_gene=IFT57;score=15.66;connected_gene=CD47;score=6.15;connected_gene=LOC105374031;score=0.44;connected_gene=LINC01215;score=0.37	0.83	0.79	0.76	0.83	0.82	0.74	0.75	0.8	0.82	0.8	0.74	0.73	0.79	0.84	0.8	0.88	0.86	0.93	0.79	0.8	0.79	0.81	0.85	0.69	0.74	0.55	0.59	0.72	0.78	0.72	0.79	0.84	0.67	0.73	0.77	0.73	0.71	0.71	0.81	0.64	0.78	0.63	0.73	0.72	0.8	0.72	0.63	0.75
chr3_108887601_108888201	genehancer_id=GH03I108862;connected_gene=TRAT1;score=11.41;connected_gene=GC03P108894;score=0.29	0.67	0.6	0.49	0.58	0.73	0.49	0.58	0.56	0.62	0.58	0.71	0.52	0.84	0.66	0.66	0.6	0.58	0.55	0.46	0.56	0.37	0.59	0.67	0.55	0.66	0.72	0.59	0.77	0.83	0.75	0.66	0.59	0.59	0.61	0.64	0.75	0.54	0.67	0.68	0.58	0.74	0.6	0.67	0.58	0.75	0.71	0.7	0.74
chr3_110597801_110598600	genehancer_id=GH03I110598;connected_gene=GC03M110552;score=0.25;connected_gene=RNU6ATAC15P;score=0.25;connected_gene=LOC105374037;score=0.20	0.71	0.62	0.61	0.97	0.71	0.87	0.72	0.82	0.81	0.85	0.85	0.73	0.69	0.69	0.76	0.89	0.72	0.74	0.85	0.57	0.73	0.67	0.85	0.76	0.85	0.7	0.79	0.79	0.68	0.7	0.78	0.74	0.71	0.71	0.78	0.72	0.67	0.68	0.69	0.77	0.66	0.76	0.86	0.69	0.59	0.68	0.65	0.74
chr3_111931201_111933200	genehancer_id=GH03I111931;connected_gene=ABHD10;score=16.64;connected_gene=PLCXD2;score=10.52;connected_gene=PLCXD2-AS1;score=9.88;connected_gene=SLC35A5;score=5.57;connected_gene=PHLDB2;score=5.36;connected_gene=GC03P111896;score=0.28	0.56	0.42	0.39	0.5	0.57	0.35	0.45	0.42	0.53	0.42	0.47	0.66	0.52	0.59	0.54	0.46	0.51	0.58	0.54	0.55	0.65	0.49	0.56	0.41	0.52	0.48	0.49	0.38	0.5	0.39	0.45	0.36	0.28	0.52	0.48	0.44	0.6	0.38	0.42	0.5	0.44	0.42	0.38	0.4	0.47	0.49	0.44	0.51
chr3_112551201_112551400	genehancer_id=GH03I112553;connected_gene=CD200;score=10.03;connected_gene=MIR567;score=9.93;connected_gene=C3orf52;score=9.93;connected_gene=SLC35A5;score=0.44;connected_gene=ATG3;score=0.44;connected_gene=ENSG00000279349;score=0.31	0.88	0.73	0.65	0.79	0.8	0.8	0.8	0.69	0.69	0.8	0.78	0.79	0.82	0.89	0.66	0.74	0.93	0.87	0.7	0.86	0.71	0.59	0.95	0.75	0.76	0.54	0.59	0.65	0.56	0.57	0.54	0.75	0.7	0.55	0.59	0.36	0.73	0.67	0.68	0.67	0.83	0.52	0.82	0.79	0.68	0.77	0.72	0.76
chr3_114034601_114035000	genehancer_id=GH03I114055;connected_gene=QTRT2;score=565.83;connected_gene=CCDC191;score=550.77;connected_gene=SPICE1;score=10.21;connected_gene=LOC391566;score=0.25;connected_gene=GC03M113853;score=0.13	0.88	0.78	0.83	0.83	0.88	0.95	0.82	0.96	0.89	0.78	1	0.84	0.84	0.96	0.75	0.94	0.91	0.98	0.63	0.74	0.84	0.68	0.92	0.8	0.84	0.76	0.81	0.8	0.9	0.81	0.66	0.69	0.87	0.72	0.64	0.62	0.94	0.62	0.83	0.88	0.64	0.59	0.83	0.83	0.84	0.69	0.77	0.85
chr3_114639201_114639800	genehancer_id=GH03I114639;connected_gene=ZBTB20;score=16.40;connected_gene=GC03M114578;score=0.39;connected_gene=ZBTB20-AS2;score=0.25	0.58	0.71	0.8	0.67	0.71	0.75	0.9	0.86	0.73	0.77	0.56	0.64	0.71	0.56	0.76	0.73	0.7	0.65	0.8	0.76	0.79	0.63	0.73	0.82	0.65	0.7	0.88	0.62	0.93	0.62	0.65	0.78	0.83	0.75	0.86	0.81	0.93	0.77	0.88	0.86	0.86	0.9	0.87	0.88	0.9	0.94	0.7	0.73
chr3_11713801_11714200	genehancer_id=GH03I011712;connected_gene=VGLL4;score=0.22;connected_gene=ENSG00000272483;score=0.15	0.74	0.86	0.71	0.8	0.85	0.71	0.7	0.84	0.74	0.81	0.72	0.69	0.73	0.82	0.83	0.84	0.72	0.79	0.83	0.78	0.84	0.74	0.82	0.81	0.77	0.69	0.68	0.77	0.71	0.68	0.65	0.74	0.65	0.56	0.59	0.67	0.69	0.69	0.69	0.77	0.79	0.72	0.67	0.73	0.81	0.69	0.67	0.73
chr3_119318001_119319001	genehancer_id=GH03I119320;connected_gene=ARHGAP31-AS1;score=550.77;connected_gene=ARHGAP31;score=9.11;connected_gene=ADPRH;score=6.96;connected_gene=COX17;score=1.98;connected_gene=CD80;score=1.26;connected_gene=PIR60663;score=0.34	0.9	0.84	0.98	0.91	0.81	0.68	0.91	0.78	0.8	0.89	0.82	0.78	0.84	0.81	0.83	0.82	0.81	0.8	0.88	0.83	0.7	0.85	0.92	0.85	0.76	0.83	0.89	0.82	0.84	0.94	0.98	0.87	0.84	0.95	0.91	0.82	0.83	0.67	0.85	0.91	0.78	0.79	0.88	0.89	0.91	0.8	0.86	0.89
chr3_121759801_121760200	genehancer_id=GH03I121757;connected_gene=HCLS1;score=16.62;connected_gene=IQCB1;score=13.62;connected_gene=RN7SL172P;score=11.41;connected_gene=RNU4-62P;score=11.41;connected_gene=SLC15A2;score=4.65;connected_gene=GOLGB1;score=0.44;connected_gene=GC03M121324;score=0.06	0.85	0.79	0.56	0.65	0.82	0.68	0.61	0.88	0.52	0.65	0.68	0.49	0.95	0.84	0.61	0.74	0.85	0.83	0.59	0.74	0.64	0.71	0.74	0.41	0.65	0.45	0.63	0.42	0.48	0.5	0.54	0.63	0.61	0.41	0.38	0.36	0.55	0.68	0.5	0.79	0.74	0.3	0.62	0.73	0.71	0.77	0.67	0.63
chr3_123705001_123706000	genehancer_id=GH03I123704;connected_gene=MYLK;score=12.92;connected_gene=LOC105369194;score=0.39;connected_gene=GC03P123815;score=0.14	0.73	0.75	0.58	0.75	0.79	0.69	0.78	0.77	0.66	0.69	0.72	0.66	0.74	0.76	0.74	0.73	0.74	0.75	0.73	0.8	0.76	0.74	0.82	0.62	0.77	0.66	0.49	0.64	0.64	0.63	0.67	0.55	0.7	0.67	0.59	0.62	0.73	0.67	0.69	0.68	0.73	0.62	0.68	0.69	0.79	0.69	0.67	0.68
chr3_124608201_124609000	genehancer_id=GH03I124608;connected_gene=KALRN;score=12.91;connected_gene=LOC100420144;score=0.39;connected_gene=LOC105374076;score=0.34	0.82	0.83	0.77	0.81	0.86	0.85	0.77	0.81	0.73	0.8	0.82	0.66	0.77	0.81	0.74	0.77	0.81	0.86	0.71	0.73	0.67	0.67	0.83	0.71	0.81	0.58	0.75	0.71	0.74	0.69	0.67	0.73	0.71	0.74	0.67	0.63	0.74	0.77	0.65	0.7	0.77	0.49	0.73	0.73	0.89	0.75	0.68	0.7
chr3_127860200_127860800	genehancer_id=GH03I127847;connected_gene=ABTB1;score=11.15;connected_gene=PODXL2;score=10.14;connected_gene=MCM2;score=10.00;connected_gene=TPRA1;score=10.00;connected_gene=LOC105374096;score=0.44;connected_gene=GC03M127760;score=0.39	0.75	0.68	0.58	0.72	0.72	0.7	0.53	0.66	0.64	0.72	0.7	0.55	0.69	0.73	0.66	0.65	0.78	0.69	0.56	0.67	0.49	0.62	0.72	0.55	0.73	0.41	0.56	0.61	0.53	0.57	0.55	0.55	0.53	0.64	0.4	0.49	0.52	0.66	0.59	0.53	0.52	0.41	0.47	0.44	0.58	0.57	0.6	0.65
chr3_127948601_127948800	genehancer_id=GH03I127952;connected_gene=KBTBD12;score=12.77;connected_gene=GC03P127964;score=0.44	0.8	0.8	0.92	0.64	0.83	0.74	0.8	0.89	0.85	0.82	0.85	0.8	0.88	0.85	0.87	0.91	0.82	0.92	0.81	0.85	0.74	0.7	0.79	0.71	0.94	0.79	0.82	0.95	0.65	0.67	0.86	0.69	0.71	0.73	0.62	0.6	0.75	0.75	0.83	0.88	0.82	0.72	0.69	0.86	0.73	0.71	0.71	0.85
chr3_127949801_127950000	genehancer_id=GH03I127952;connected_gene=KBTBD12;score=12.77;connected_gene=GC03P127964;score=0.44	0.71	0.69	0.78	0.92	0.79	0.81	0.79	0.92	0.85	0.79	0.89	0.79	0.92	0.88	0.91	0.89	0.82	0.81	0.9	0.75	0.5	0.56	0.88	0.6	0.75	0.43	0.69	0.79	0.81	0.71	0.85	0.43	0.6	0.93	0.56	0.56	0.68	0.62	0.63	0.7	0.71	0.48	0.71	0.85	0.72	0.9	0.79	0.68
chr3_133868201_133869600	genehancer_id=GH03I133879;connected_gene=C3orf36;score=11.25;connected_gene=RAB6B;score=4.96;connected_gene=GC03M133818;score=0.26	0.85	0.76	0.83	0.8	0.8	0.79	0.86	0.79	0.73	0.8	0.81	0.71	0.76	0.85	0.73	0.8	0.86	0.87	0.79	0.89	0.61	0.78	0.81	0.83	0.81	0.81	0.85	0.88	0.83	0.81	0.88	0.83	0.83	0.86	0.86	0.88	0.88	0.84	0.89	0.83	0.88	0.86	0.83	0.85	0.87	0.84	0.9	0.85
chr3_136390200_136391200	genehancer_id=GH03I136391;connected_gene=STAG1;score=10.43;connected_gene=RNU6-1284P;score=0.28;connected_gene=GC03M136431;score=0.28;connected_gene=PCCB;score=0.11	0.95	0.9	0.82	0.9	0.9	0.83	0.85	0.93	0.91	0.82	0.87	0.8	0.88	0.92	0.84	0.91	0.9	0.92	0.8	0.93	0.83	0.71	0.88	0.8	0.96	0.64	0.58	0.76	0.85	0.75	0.58	0.86	0.77	0.72	0.83	0.81	0.82	0.85	0.78	0.87	0.87	0.72	0.88	0.87	0.92	0.79	0.89	0.92
chr3_136644400_136644600	genehancer_id=GH03I136659;connected_gene=IL20RB;score=20.32;connected_gene=RNU6-789P;score=10.75;connected_gene=STAG1;score=10.65;connected_gene=HMGN1P10;score=0.23	1	0.79	0.89	0.79	0.95	0.89	0.83	0.67	0.88	0.84	0.85	0.94	1	0.88	0.77	0.83	0.91	0.93	1	0.95	0.9	0.91	0.89	0.79	0.92	0.77	0.56	0.89	0.71	0.67	0.67	0.62	0.94	0.79	0.8	0.8	0.73	0.71	0.71	1	0.93	0.67	0.57	0.7	0.83	0.84	0.86	0.88
chr3_136944601_136944800	genehancer_id=GH03I136943;connected_gene=IL20RB;score=22.95;connected_gene=ENSG00000273486;score=12.66;connected_gene=RAD51AP1P1;score=0.26;connected_gene=GC03P136873;score=0.19;connected_gene=NCK1;score=0.18	0.7	0.89	0.69	0.82	0.8	0.75	0.88	0.9	0.76	0.86	0.74	0.84	0.9	0.81	0.81	0.9	0.97	0.89	0.87	0.92	0.63	0.87	1	0.67	0.97	0.62	0.75	0.62	0.78	0.69	0.73	0.64	0.65	0.86	0.38	0.86	0.8	0.71	0.71	0.72	0.81	0.67	0.94	0.76	0.82	0.82	0.79	0.89
chr3_138235000_138235200	genehancer_id=GH03I138221;connected_gene=ARMC8;score=12.30;connected_gene=DBR1;score=12.14;connected_gene=MRAS;score=10.32;connected_gene=NME9;score=10.30;connected_gene=DZIP1L;score=9.58;connected_gene=GC03P138286;score=0.21	1	0.8	0.71	0.92	1	1	0.88	0.8	0.89	0.9	1	0.67	1	0.93	0.94	0.92	0.87	0.92	0.75	1	0.85	0.83	0.89	0.8	0.94	0.78	0.77	0.67	0.85	0.8	0.8	0.75	0.88	0.82	0.79	0.75	0.8	0.8	0.85	0.91	0.93	0.55	0.91	0.71	0.79	0.85	0.82	0.92
chr3_138332600_138333000	genehancer_id=GH03I138326;connected_gene=NME9;score=550.77;connected_gene=A4GNT;score=3.95;connected_gene=GC03P138286;score=0.26	0.34	0.35	0.24	0.38	0.21	0.25	0.29	0.39	0.32	0.23	0.34	0.2	0.2	0.32	0.29	0.14	0.27	0.47	0.26	0.32	0.08	0.38	0.38	0.37	0.3	0.26	0.28	0.27	0.2	0.22	0.16	0.18	0.24	0.17	0.13	0.22	0.3	0.25	0.2	0.17	0.17	0.14	0.15	0.2	0.21	0.31	0.32	0.3
chr3_140501001_140501601	genehancer_id=GH03I140509;connected_gene=CLSTN2-AS1;score=550.77;connected_gene=GC03P140509;score=550.77;connected_gene=ENSG00000249290;score=9.77;connected_gene=GC03P140571;score=0.21;connected_gene=CLSTN2;score=0.03	0.81	0.85	0.84	0.88	0.75	0.82	0.78	0.81	0.68	0.81	0.85	0.74	0.86	0.9	0.76	0.76	0.81	0.84	0.74	0.81	0.76	0.8	0.71	0.82	0.76	0.86	0.84	0.72	0.75	0.84	0.82	0.83	0.82	0.79	0.8	0.85	0.79	0.9	0.9	0.88	0.85	0.87	0.89	0.89	0.87	0.85	0.8	0.88
chr3_142660401_142661200	genehancer_id=GH03I142662;connected_gene=PLS1;score=11.40;connected_gene=RNA5SP143;score=11.39;connected_gene=ATR;score=6.00;connected_gene=GC03P142674;score=0.44;connected_gene=LOC105374136;score=0.44	0.78	0.79	0.73	0.83	0.75	0.8	0.81	0.92	0.71	0.77	0.85	0.71	0.84	0.88	0.82	0.88	0.81	0.77	0.79	0.73	0.8	0.74	0.74	0.72	0.8	0.56	0.81	0.7	0.79	0.65	0.74	0.62	0.62	0.76	0.75	0.7	0.66	0.87	0.62	0.82	0.77	0.73	0.6	0.68	0.76	0.73	0.81	0.83
chr3_142972401_142972600	genehancer_id=GH03I142976;connected_gene=LOC100507389;score=11.41;connected_gene=PCOLCE2;score=10.81;connected_gene=ENSG00000241679;score=4.75;connected_gene=U2SURP;score=0.39;connected_gene=GC03P142958;score=0.37;connected_gene=PAQR9-AS1;score=0.37;connected_gene=LOC100289361;score=0.34;connected_gene=GC03M142971;score=0.22	0.74	0.67	0.61	0.87	0.95	0.73	0.56	0.88	0.66	0.77	0.83	0.73	0.83	0.77	0.82	0.88	0.67	0.84	0.63	0.68	0.57	0.74	0.83	0.41	0.74	0.45	0.54	0.69	0.57	0.72	0.6	0.51	0.59	0.53	0.52	0.53	0.7	0.75	0.45	0.61	0.69	0.47	0.43	0.53	0.86	0.76	0.71	0.77
chr3_143276401_143278600	genehancer_id=GH03I143281;connected_gene=SLC9A9-AS1;score=10.92;connected_gene=ENSG00000240888;score=0.29;connected_gene=PBX2P1;score=0.14;connected_gene=SLC9A9;score=0.03	0.85	0.79	0.73	0.78	0.89	0.78	0.73	0.77	0.8	0.83	0.81	0.71	0.8	0.91	0.81	0.82	0.81	0.72	0.76	0.79	0.72	0.75	0.87	0.78	0.81	0.66	0.56	0.73	0.73	0.72	0.69	0.66	0.75	0.69	0.68	0.7	0.75	0.79	0.7	0.78	0.8	0.66	0.82	0.68	0.82	0.73	0.78	0.79
chr3_144522201_144522800	genehancer_id=GH03I144549;connected_gene=ENSG00000280397;score=0.15;connected_gene=GC03M144450;score=0.14	0.82	0.81	0.96	0.87	0.65	0.89	0.86	0.81	0.77	0.87	0.84	0.72	0.82	0.79	0.85	0.88	0.8	0.88	0.7	0.89	0.8	0.72	0.83	0.82	0.78	0.85	0.85	0.87	0.89	0.86	0.83	0.85	0.84	0.9	0.82	0.84	0.71	0.86	0.85	0.79	0.9	0.94	0.89	0.91	0.9	0.81	0.88	0.8
chr3_145018000_145018201	genehancer_id=GH03I144989;connected_gene=GC03M144994;score=0.44;connected_gene=LOC105374141;score=0.14	0.67	0.71	0.53	1	0.64	0.79	0.64	0.55	0.52	0.71	0.53	0.6	0.8	0.82	0.65	0.67	0.78	0.71	0.61	0.6	0.44	0.4	0.71	0.56	0.63	0.44	0.88	0.6	0.73	0.7	0.88	0.67	0.8	0.82	0.79	0.47	0.88	0.82	0.59	0.95	0.9	0.58	0.69	0.79	0.54	0.89	0.84	0.66
chr3_148873600_148874401	genehancer_id=GH03I148873;connected_gene=CPA3;score=0.44;connected_gene=ENSG00000240521;score=0.17	0.66	0.71	0.81	0.75	0.77	0.78	0.71	0.66	0.64	0.72	0.69	0.62	0.54	0.74	0.72	0.69	0.73	0.62	0.65	0.68	0.8	0.85	0.66	0.77	0.75	0.68	0.8	0.76	0.67	0.8	0.78	0.76	0.78	0.8	0.71	0.74	0.81	0.65	0.76	0.8	0.75	0.84	0.83	0.86	0.76	0.78	0.76	0.69
chr3_149897401_149898200	genehancer_id=GH03I149897;connected_gene=TMEM183B;score=8.09;connected_gene=RNU6-720P;score=0.37;connected_gene=ANKUB1;score=0.20;connected_gene=RNF13;score=0.17	0.5	0.55	0.59	0.62	0.64	0.46	0.53	0.33	0.57	0.6	0.47	0.54	0.61	0.55	0.56	0.49	0.56	0.51	0.55	0.6	0.66	0.6	0.61	0.62	0.37	0.33	0.42	0.43	0.44	0.48	0.38	0.41	0.52	0.38	0.44	0.41	0.56	0.56	0.42	0.41	0.52	0.43	0.5	0.61	0.47	0.43	0.39	0.57
chr3_149910201_149910400	genehancer_id=GH03I149897;connected_gene=TMEM183B;score=8.09;connected_gene=RNU6-720P;score=0.37;connected_gene=ANKUB1;score=0.20;connected_gene=RNF13;score=0.17	0.95	0.95	1	0.91	1	0.97	0.89	0.97	0.9	1	0.96	0.85	1	0.97	1	0.93	0.95	0.83	1	0.89	1	0.94	1	1	1	0.76	1	0.9	0.78	0.87	0.86	0.92	0.93	0.88	1	0.89	0.94	0.88	0.96	0.73	1	0.77	0.75	0.62	0.96	0.92	0.91	0.87
chr3_150988801_150992600	genehancer_id=GH03I150996;connected_gene=CLRN1;score=26.37;connected_gene=CLRN1-AS1;score=11.34;connected_gene=MED12L;score=10.52;connected_gene=ENSG00000276055;score=0.18;connected_gene=ENSG00000243273;score=0.14	0.64	0.7	0.77	0.68	0.7	0.71	0.85	0.7	0.69	0.78	0.75	0.73	0.69	0.76	0.7	0.77	0.72	0.63	0.73	0.68	0.63	0.78	0.69	0.9	0.64	0.78	0.79	0.75	0.83	0.74	0.84	0.74	0.75	0.78	0.81	0.75	0.82	0.69	0.73	0.69	0.83	0.8	0.74	0.72	0.84	0.78	0.8	0.71
chr3_151096401_151097200	genehancer_id=GH03I151093;connected_gene=TSC22D2;score=10.59;connected_gene=MED12L;score=0.44;connected_gene=GC03M151148;score=0.21	0.62	0.64	0.42	0.72	0.68	0.51	0.39	0.52	0.6	0.6	0.55	0.55	0.63	0.64	0.67	0.56	0.63	0.68	0.67	0.67	0.57	0.6	0.77	0.33	0.64	0.48	0.4	0.47	0.39	0.45	0.27	0.34	0.51	0.38	0.28	0.36	0.6	0.53	0.47	0.51	0.51	0.3	0.45	0.61	0.46	0.54	0.42	0.57
chr3_151111401_151113600	genehancer_id=GH03I151112;connected_gene=MED12L;score=11.67;connected_gene=GC03M151148;score=0.26	0.85	0.74	0.79	0.81	0.83	0.78	0.77	0.79	0.72	0.79	0.78	0.78	0.89	0.82	0.78	0.82	0.8	0.81	0.79	0.85	0.67	0.78	0.87	0.66	0.83	0.72	0.75	0.7	0.69	0.77	0.65	0.73	0.69	0.69	0.72	0.8	0.75	0.78	0.76	0.77	0.76	0.55	0.76	0.74	0.82	0.75	0.76	0.78
chr3_151143001_151143800	genehancer_id=GH03I151143;connected_gene=MED12L;score=12.29;connected_gene=P2RY14;score=11.05;connected_gene=ENSG00000243273;score=10.79;connected_gene=MINDY4B;score=10.79;connected_gene=CLRN1;score=10.49;connected_gene=CLRN1-AS1;score=10.46;connected_gene=GC03M151148;score=0.39	0.5	0.45	0.4	0.59	0.6	0.48	0.4	0.56	0.41	0.43	0.45	0.47	0.54	0.48	0.45	0.61	0.51	0.59	0.43	0.48	0.34	0.37	0.66	0.47	0.51	0.31	0.41	0.48	0.41	0.41	0.43	0.29	0.36	0.33	0.31	0.47	0.38	0.46	0.43	0.44	0.46	0.25	0.44	0.41	0.44	0.48	0.46	0.43
chr3_151820201_151820400	genehancer_id=GH03I151813;connected_gene=AADAC;score=595.04;connected_gene=IGSF10;score=10.17;connected_gene=LOC105374160;score=5.07;connected_gene=ENSG00000243273;score=4.96;connected_gene=SUCNR1;score=0.22;connected_gene=AADACL2-AS1;score=0.14	0.71	0.87	0.78	0.83	1	0.69	0.79	0.89	0.66	0.61	0.75	0.72	0.76	0.84	0.7	0.67	1	0.81	0.86	0.86	0.81	0.8	0.84	0.62	0.85	0.5	0.38	0.58	0.4	0.46	0.35	0.6	0.67	0.65	0.26	0.69	0.78	1	0.68	0.62	0.77	0.62	0.62	0.58	1	0.73	0.64	0.76
chr3_151844001_151844400	genehancer_id=GH03I151838;connected_gene=AADAC;score=5.30;connected_gene=SUCNR1;score=0.29;connected_gene=AADACL2-AS1;score=0.17	0.84	0.81	0.72	0.86	0.86	0.89	0.9	0.84	0.8	0.81	0.89	0.83	0.94	0.81	0.92	0.83	0.91	0.83	0.92	0.78	0.88	0.88	0.88	0.89	0.83	0.72	0.89	0.89	0.9	0.69	0.72	0.75	0.81	0.81	0.83	0.82	0.86	0.83	0.79	0.82	0.82	0.96	0.77	0.8	0.79	0.83	0.83	0.82
chr3_154157801_154158400	genehancer_id=GH03I154151;connected_gene=ARHGEF26;score=8.74;connected_gene=ARHGEF26-AS1;score=0.29;connected_gene=LOC105374167;score=0.15	0.88	0.86	0.8	1	1	1	1	0.94	0.94	0.85	0.86	0.93	1	1	1	0.88	0.91	1	0.92	1	1	0.92	1	0.92	1	0.9	0.89	0.91	0.92	0.89	0.85	0.93	0.88	0.94	0.92	0.87	0.86	0.86	1	1	0.89	0.83	0.75	0.93	1	1	0.92	0.92
[truncated: 617 more rows]
[truncated: 7 more columns]

## Sheet: Table S4
Table S4. Differentially methylated promoters used for PDAC vs. Control Prediction.
[truncated: 532 more rows]
[truncated: 12 more columns]

[truncated: 4 more sheets: Table S5, Table S6, Table S7, Table S8]
